# Supplementary material for: An independent poor-prognosis subtype of breast cancer defined by a distinct tumor immune microenvironment
Source: Nat Commun. 2019 Dec 3;10:5499. doi: 10.1038/s41467-019-13329-5 (PMC6890706; doi:10.1038/s41467-019-13329-5)
Supplement: Supplementary file 4 — Supplementary Data 1 [file 41467_2019_13329_MOESM4_ESM.xlsx]

## Sheet: Supplementary Data 1
Supplementary Data 1: Output genes of the lasso analysis
Intercept	1.20654
ABCC5	0.0100675
ACP6	0.0239898
ACSBG2	0.0127551
ACSM2B	0.00465274
ACSS3	0.0176097
ACTL7A	-0.00781236
ACTN1	0.0484279
ADAMTSL4	0.0198028
ADH6	0.0051618
ADH7	-0.0206773
ADHFE1	0.0188568
ADORA2A	-0.017931
ADRA2A	-0.0131719
AHSP	0.00755562
AIDA	-0.0241883
AKAP17A	-0.00567166
AKAP2	-0.0247686
AKAP5	-0.000644551
AKR1C1	0.0122073
ALDH1A1	-0.022874
ALG5	0.0132011
ALK	0.00338429
AMBN	-0.049233
AMPD1	0.0310645
ANK1	-0.0624407
ANKRD1	-0.0102259
ANKRD46	0.0382007
ANP32A	-0.0541694
ANP32C	-0.00542731
APOB	0.00891503
APOL3	-0.0528403
APOLD1	0.014978
AQP7	0.0159708
ARHGEF4	0.037609
ARID5A	-0.00728497
ARL17B	-0.0251613
ARNTL	-0.0153358
ASCL3	0.0187335
ASGR1	-0.0254194
ASGR2	0.00779941
ASH2L	-0.0222491
ASPA	0.0362163
ATG13	-0.0325247
ATG16L1	-0.0106368
ATP2A2	0.00681053
ATP2B3	-0.0202057
ATP5O	0.0724275
ATP7B	0.0506891
ATP8B2	-0.0186707
ATP8B3	-0.00300593
AZGP1	-0.0235599
B3GALT1	0.00954922
B3GAT1	0.00608278
B9D1	0.0016279
BACH2	-0.0708078
BAG3	0.00311326
BATF	-0.0267133
BCAN	0.00284101
BCHE	0.000944114
BCL2A1	-0.00419599
BCL3	-0.00224067
BEST1	0.0225422
BICRA	0.0160183
BIN2	-0.00973936
BLM	-0.0105871
BNC1	0.0982915
BRDT	0.000765729
C1orf105	-0.0109506
C2orf42	-0.0445815
C3orf14	-0.0465032
C4BPA	0.002833
C5orf42	0.0409916
C6orf10	-0.040722
C7orf69	0.0816281
CA11	-0.0616822
CABP5	0.0041633
CACNA1B	-0.063822
CACNA2D3	0.0149845
CAPN9	0.0603744
CASP5	-0.025007
CASQ2	0.0362037
CBFA2T3	0.0055643
CCDC121	-0.000591094
CCL16	0.0535971
CCL18	-0.0946613
CCL5	0.0562324
CCNG1	0.0750376
CCT8	0.00673715
CD101	-0.00622501
CD160	-0.0481474
CD2	0.4986
CD200	-0.0516493
CD247	0.110674
CD27	0.211671
CD300A	0.00873538
CD302	-0.00320481
CD55	0.0304723
CD8A	0.0389965
CDH1	-0.0281404
CDH10	0.00297342
CDH2	0.0259172
CDHR1	0.0493433
CDK4	0.0450933
CDK5RAP3	-0.0372605
CDK8	0.0268385
CDKL1	0.0615405
CELSR1	0.0105705
CENPO	0.0596504
CEP135	-0.0119196
CEP192	0.0095745
CEP76	0.00384609
CETP	-0.0997212
CFHR1	-0.0203272
CHIA	-0.0221119
CHRM2	0.0203035
CHRNA7	-0.0412117
CHST11	-0.0404438
CHST15	-0.00351833
CLBA1	0.00251082
CLCN1	0.00803966
CLCNKA	-0.0254981
CLDN17	0.00961318
CLEC2D	-0.0510556
CLPS	0.00614351
CNN2	-0.0409571
CNTFR	0.101316
COL17A1	0.0168013
COL21A1	0.00445646
COL4A3	0.00753692
COL4A5	0.000461943
CORO1B	0.0125808
CPN1	-0.0148203
CPVL	0.0216342
CRADD	0.0119107
CRTAM	-0.0317873
CRYBA1	-0.00605591
CRYBB1	0.0402215
CSDC2	0.0033989
CSF2	-0.028976
CSF2RB	-0.00486589
CST2	0.0122374
CST5	0.0167012
CTNND1	0.0146908
CTRL	-0.0278356
CUEDC1	0.0108595
CUX2	-0.010943
CXCL10	0.199828
CXCL6	-0.00560372
CXCL9	0.143017
CYP11B2	0.0122216
CYP19A1	0.0209664
CYP2R1	-0.0314364
CYP3A43	0.00836499
CYTH2	0.0361635
DAPP1	0.0244638
DAZL	-0.0497799
DCP1A	-0.060417
DENND1A	-0.0056188
DENND2D	-0.0167522
DENND5B	-0.0207285
DERA	0.0118048
DGKB	0.0100568
DKK1	0.0105669
DKK2	-0.0334137
DLG5	0.0244756
DNAJB9	-0.0415736
DNAJC1	0.00582427
DNAJC11	0.0108786
DNAJC8	-0.0150531
DND1	0.0130396
DNMT3A	-0.0297905
DOT1L	0.0116805
DPYS	0.0923143
DRD1	0.000614535
DSC1	0.0137308
DSG2	0.00721764
DUSP5	-0.0153982
DUSP9	0.0165848
E2F1	-0.0420114
EFCAB6	0.0196549
EHD4	0.0780614
EIF4E2	0.0904778
EIF5A	-0.0586568
ELANE	0.00189285
ELF3	-0.00391928
ELP3	-0.013951
EML3	-0.0469584
EMP2	0.011378
ENC1	0.00820214
ENDOU	0.065677
EPB41	-0.00207717
EPHA7	0.00441442
ERAP2	0.00344936
ERCC2	0.0430445
ESPL1	-0.0343981
ETV5	0.0170924
EVL	-0.0166867
EVPL	0.0138486
EXOC2	-0.0344092
EXOC6B	-0.0201131
EXTL1	0.0260908
FA2H	0.0166347
FAH	0.0431154
FAM117A	-0.0225449
FAM53B	-0.12547
FAM90A1	0.0277936
FARP2	0.0607782
FASTKD2	0.0201894
FBXL2	0.000277248
FCER1A	0.1533
FCGR3A	-0.0303572
FGD2	0.0900285
FGF21	-0.08347
FGFR1	-0.00225647
FIBP	0.0905543
FKBP11	-0.00798235
FKBP9	0.0416215
FLCN	0.0177647
FLG	0.0529086
FLOT2	-0.0203227
FMO3	-0.00930023
FNBP1	-0.00949562
FOLR3	0.0108432
FOXB1	-0.0318977
FOXE3	-0.0292636
FOXN2	0.0339515
FRAS1	0.00151536
FRG1	0.0112878
FUT7	-0.0135935
FXYD2	-0.0310089
FXYD7	-0.031784
FYB1	-0.000592385
GABRA3	-0.00269865
GALR3	-0.0562173
GATAD1	0.0170877
GBE1	0.0522628
GCM1	0.0617188
GCSH	0.00880773
GFM1	-0.00367328
GFOD2	0.0427801
GGTLC1	-0.0704128
GJA8	-0.0443017
GLDC	-0.00986489
GLE1	-0.0193509
GLP2R	0.00646601
GML	-0.0110283
GNL2	0.0333048
GOSR2	0.0147466
GPA33	-0.0461914
GPR171	-0.0636747
GPR18	-0.0991346
GPR25	-0.032853
GPX2	0.00879124
GRIA1	0.0479416
GRIK1	0.0150678
GRIK5	0.0260118
GRM1	0.00457889
GRM5	0.0351177
GRM7	0.0178477
GRPR	0.0623215
GTF2E1	0.00572484
GYPE	0.0176214
GZMK	0.0569647
HAND2	0.00598777
HARS2	0.016066
HDAC9	-0.000895407
HDLBP	0.000260199
HFE	0.0322412
HGSNAT	0.0102632
HIC1	-0.0826339
HIC2	0.0405206
HIST1H3B	0.00434129
HMOX1	0.161067
HNF1B	-0.02347
HNRNPA1	-0.0898951
HOXA10	0.00397241
HOXD12	-0.00566705
HPS4	0.0461758
HRK	0.00498068
HS3ST3B1	0.0244103
HSD11B1	-0.0319615
HSD17B1	0.00512853
HTR2B	0.00773198
HTR2C	-0.0106211
HTR3A	-0.0519237
ICAM3	-0.0718396
IER2	-0.00965022
IFI6	0.0146975
IFNB1	-0.0337953
IFNG	-0.175432
IGLL1	0.0773527
IL13RA2	0.0410411
IL17RA	-0.0426177
IL1RL1	0.0123861
IL2	-0.0150717
IL20RB	-0.0736281
IL21	-0.0250544
IL26	-0.0850777
IL3RA	-0.0640664
IL7R	0.0667097
INHBC	0.0261726
INPP4A	-0.0312295
INSL5	-0.000121991
ISCU	-0.0148448
ITGAE	-0.0178827
ITGB5	0.066964
KCNAB1	0.0165773
KCNJ10	-0.0154192
KCNJ16	-0.000688453
KCNJ5	0.0158733
KCNN1	-0.00891107
KCNQ2	0.0605626
KCNQ4	0.00215731
KCTD17	-0.0038905
KDM4C	-0.0293164
KDM5D	-0.00158076
KEL	-0.0434089
KIAA0556	0.0318629
KIF5A	0.0181714
KIR2DL4	-0.097911
KIT	0.022229
KLF7	-0.0112146
KLK12	-0.0019516
KLRB1	0.0501106
KLRC3	-0.0424873
KRAS	0.0409712
KRT4	-0.0436789
KSR1	0.00538133
LAG3	-0.12116
LBH	-0.0109506
LCE2B	0.00314293
LDAH	-0.0351582
LDLRAP1	-0.044829
LGI1	0.0501743
LHX5	-0.0103363
LIG3	-0.0362634
LILRA2	0.0277528
LILRA5	0.0684808
LILRB4	-0.013797
LIM2	-0.00759029
LIMK1	-0.056857
LNPEP	-0.0515989
LONRF3	0.0191463
LPGAT1	0.0395494
LRIF1	0.0165727
LRP1B	0.0274591
LRP3	0.0192883
LRRC6	0.00150834
LRRC8E	0.0181913
LTN1	0.00614282
LUZP2	0.0242753
LUZP4	-0.0279252
LYPD1	-0.0549157
M6PR	0.0177985
MAB21L1	0.0164889
MACROD1	0.0154124
MAGEA4	-0.106977
MAGEA8	0.0124418
MAP3K7	-0.002472
MAP4K1	0.00823249
MAU2	0.0169134
MBD2	-0.0262977
MBNL2	0.00792861
MC3R	-0.0263099
MC4R	-0.0400984
MCF2	-0.0183242
MCMBP	-0.0165595
MDK	-0.00614546
MED22	0.00211868
MEGF9	0.00580479
MEOX1	0.0054619
MEP1A	-0.0322424
MEPE	0.00372521
MEST	0.00921349
MFAP3L	0.0482304
MICAL3	-0.00515735
MINDY1	0.0370524
MIPEP	0.0205479
MMACHC	0.00773538
MMP15	0.0271237
MMP17	0.0460977
MMP25	-0.0379723
MOXD1	0.0188388
MPDZ	0.0302058
MR1	-0.0465181
MRPL46	0.0127684
MS4A2	0.0362924
MTCH1	0.0716509
MXD3	-0.0114967
MYBL2	-0.060975
MYH7	-0.0276356
MYL10	-0.00683567
MYL3	0.0111541
MYO1A	-0.0205055
MYO1D	0.000586103
MYO7A	-0.038194
MYOZ2	0.0112161
N4BP2L2	-0.021534
NDNF	0.0376157
NDST2	-0.00274977
NDUFB10	-0.00193554
NDUFB7	0.0342531
NECTIN3	0.0335929
NELL1	0.00615483
NELL2	-0.0147219
NES	-0.0283561
NEUROD2	-0.0200964
NFE2L1	0.00389882
NFKB1	-0.0815891
NFS1	0.125787
NHLH1	-0.0130228
NINL	0.01126
NIPAL2	0.0250024
NIPBL	0.0412639
NLRP3	0.0112395
NONO	-0.0082112
NOS1	-0.0137267
NPC1	0.0730804
NPHS2	0.0404837
NR0B2	0.00466808
NRAP	-0.0117264
NRIP2	-0.0168657
NUDT9	0.0361681
NUMA1	0.0914237
NUP160	0.00685041
ODF1	-0.0257816
OPLAH	0.0110062
OR10H1	0.00258452
OR7E24	-0.0472111
ORAI2	-0.0118354
OSMR	-0.0160529
OTUD3	0.00795529
P2RX3	-0.00788419
P2RX5	-0.109282
P2RY14	-0.0292365
PAMR1	0.0171448
PAPOLG	-0.0298298
PARG	0.00230735
PARP11	-0.0465941
PARP8	-0.0671103
PCBP2	-0.0198302
PCK1	0.0116875
PDE6H	-0.0292069
PDX1	-0.0371177
PEX12	0.00216781
PEX6	-0.00347608
PF4	-0.00578359
PGC	0.0712878
PGGHG	-0.0140751
PHF7	-0.00043929
PHOX2B	-0.00652086
PIGC	0.0289919
PIGQ	0.0664281
PIP4K2A	-0.0525654
PITX2	0.00332167
PIWIL2	0.041957
PLBD1	0.000249755
PLCL2	0.0378193
PNRC1	-0.0170963
POLI	0.0149763
POLQ	-0.00465631
POLR2C	-0.0154287
POLR2J2	0.00634639
POLR3G	-0.00696668
PON2	0.00100193
POU3F4	-0.0450882
POU6F1	-0.0236711
PPP1CB	0.019256
PPP3CB	-0.0173366
PPP4R2	-0.0245788
PRAME	-0.0232677
PRDM13	-0.0287438
PRDM8	0.00766545
PRKACG	-0.0255786
PRKCG	-0.0364056
PRKCH	-0.0440224
PRKD3	-0.00288907
PRPS2	-0.0309362
PRR13	-0.0562581
PRR14L	0.0127951
PRSS1	-0.0272644
PSD4	-0.0287164
PSORS1C2	-0.0042677
PTPN11	0.0145633
PTPRR	0.0117367
PTTG2	-0.0284267
PYGO2	-0.0807933
PYHIN1	0.249262
RAB11A	0.029111
RAB27A	-0.0997928
RAB2A	0.0249399
RAB38	0.000193542
RABGAP1L	0.0167282
RAD17	-0.0279393
RAMP3	-0.0377714
RAPGEF3	0.00595729
RARA	0.0261175
RASAL2	0.0549645
RASGRP1	-0.0731515
RB1	0.00216259
RBFOX2	0.0139716
RBMS3	-0.00698845
REG1B	-0.0142639
RFX3	-0.0180234
RFXAP	-0.0210664
RHBDL1	0.0293468
RHD	-0.0267171
RHOF	-0.0229094
RIC8A	-0.0288143
RIMS2	-0.00496704
RNASET2	-0.0481337
RNF139	0.0134335
RNF186	0.020326
RNF187	1.22222e-05
RNF19A	-0.0406671
RORA	-0.045519
RPL23A	-0.0565666
RPS6KA6	-0.0116681
RRP7A	-0.000980913
RUNX1T1	-0.0412814
RXFP3	0.0249665
SALL1	0.0130528
SCIN	-0.0142834
SCN5A	0.0595378
SEC63	0.0365948
SEMA4A	-0.0740765
SERPINA1	-0.011163
SERPINB8	0.0981739
SERPINI2	-0.018065
SETD4	0.0191484
SETX	-0.00367188
SFMBT1	-0.0228788
SH3BP1	-0.0101164
SH3GL2	0.0491424
SH3PXD2A	-0.046574
SHMT2	0.030668
SI	-8.41752e-05
SIPA1L1	0.00740135
SIPA1L3	0.00652045
SIX1	0.00218722
SKIV2L	-0.0387886
SLC12A2	0.0209844
SLC1A1	0.00704293
SLC1A4	-0.0192481
SLC1A7	0.0416268
SLC22A1	0.0310526
SLC22A13	-0.00785525
SLC25A21	0.0466503
SLC25A4	0.000619515
SLC26A4	0.00019287
SLC27A3	0.0194485
SLC27A5	-0.0162992
SLC35E3	0.0246565
SLC38A3	-0.0575371
SLC3A1	-0.0161378
SLC45A2	0.000748026
SLC48A1	0.0707386
SLC7A4	0.0056571
SLC9A3	0.0378605
SLITRK5	0.0131823
SMAD1	-0.0115763
SMPD2	-0.00949499
SNRK	-0.0233904
SNX10	-0.0115988
SNX15	-0.0413871
SOAT2	0.0141405
SOCS1	-0.0494339
SORT1	0.00286518
SOX5	-0.0204877
SPAG4	-0.0361322
SPC25	-0.00383203
SPRR1A	-0.0403063
SRC	-0.0473444
SSTR1	0.0325644
SSTR5	0.0236228
SSX2IP	-0.01666
STAB1	0.0119487
STAG3	-0.0827391
STC1	0.0173993
STEAP3	-0.00113485
STIM1	-0.000564563
STMN2	0.0210156
STRAP	0.0230159
STXBP6	0.0252597
SULT2A1	-0.00594113
SUPT6H	0.0904918
SYNGR3	-0.00997342
TBR1	-0.0327907
TCF7	-0.0447395
TCHH	0.0233239
TCL1A	-0.0401023
TGM4	0.00264409
THUMPD2	-0.0253429
TLR2	-0.0283299
TMBIM1	0.0129689
TMPRSS15	-0.0283153
TNKS2	-0.0864784
TNNT3	0.10367
TOMM7	-0.0731807
TOR3A	-0.0308435
TPP2	-0.053128
TRHDE	0.00822068
TRIM15	-0.0462988
TRIM56	0.00166766
TRPC4	0.0164146
TRPM3	0.0275875
TRPM6	0.0839176
TSPAN12	0.0388569
TSPAN31	0.0160204
TUBA1A	0.113052
TUBA3C	0.00805584
TUBB2B	0.122215
TWSG1	0.0125105
UBXN7	0.0116068
UCP3	-0.044286
UGGT2	0.0279255
UGT2B15	0.0320804
UHRF1BP1L	0.0133622
UIMC1	-0.0437519
UNC5C	0.00775386
UPF3B	-0.0350918
URGCP	0.0387968
USH1C	-0.00466982
USP19	0.00534143
USP20	-0.0178104
USP48	-0.00602125
USP6NL	0.00502455
UTS2	-0.0198358
VAMP1	-0.0264473
VDAC2	0.000882261
VGLL4	0.0113933
VPS13A	0.0257102
VPS13C	-0.00992207
VPS37C	0.027105
WARS	-0.139688
WASF1	-0.0101216
WDR1	-0.00524961
WDR73	0.00990002
WIPI1	-0.0464344
WIPI2	0.0292221
WNT16	-0.0203666
WSCD2	0.0086571
XYLB	-0.00837852
YAP1	0.0198374
ZBED2	-0.0901123
ZFAND5	0.00951082
ZNF136	-0.00405863
ZNF148	0.0130962
ZNF226	0.0719503
ZNF234	0.00899476
ZNF257	-0.0424302
ZNF362	0.0350363
ZNF467	0.0110759
ZNF492	-0.00867958
ZNF551	0.00991319
ZNF580	0.000547326
ZNF85	-0.00749647
ZNF862	-0.00341091
