# Supplementary material for: An independent poor-prognosis subtype of breast cancer defined by a distinct tumor immune microenvironment
Source: Nat Commun. 2019 Dec 3;10:5499. doi: 10.1038/s41467-019-13329-5 (PMC6890706; doi:10.1038/s41467-019-13329-5)
Supplement: Supplementary file 5 — Supplementary Data 2 [file 41467_2019_13329_MOESM5_ESM.xlsx]

## Sheet: Saupplementary Data 2
Supplementary Data 2: Results of the differential expression analysis between the immune clusters
Bonferonni corrected p values are given in the two first columns, while in the two last columns the fold change UP indicate higher expression in Cluster B while DW indicate lower expression in Cluster B
Gene	p_value Cluster A vs Cluster B	p_value Cluster B vs Cluster C	FC Cluster A vs Cluster B	FC Cluster B vs Cluster C
A2M	1.02e-40	1	UP	UP
A4GNT	1	1	UP	UP
AAAS	1.16e-18	1	DW	UP
AACS	1	5.1e-28	UP	UP
AADAC	3.86e-09	1	UP	UP
AAK1	1	1	UP	DW
AAMP	1	1	UP	UP
AARS	1.46e-12	6.52e-28	UP	DW
AASDHPPT	5.48e-09	1.77e-15	UP	UP
AASS	1	7.93e-25	UP	UP
AATF	1	0.0592098	DW	DW
AATK	2.8e-09	1	DW	DW
ABCA1	3.47e-37	1	UP	UP
ABCA2	6.77e-18	1	DW	UP
ABCA3	4.56e-25	6.57e-41	DW	UP
ABCA4	1	1	UP	UP
ABCA5	0.0342615	2.52e-11	UP	UP
ABCA6	2.88e-53	2.39e-34	UP	UP
ABCA8	1.64e-43	1.96e-68	UP	UP
ABCB1	9.08e-36	1	UP	UP
ABCB11	1	1	UP	DW
ABCB6	1	1	UP	DW
ABCB7	1	1	DW	UP
ABCB8	1	0.00129267	DW	UP
ABCB9	1	1	UP	DW
ABCC1	1	0.000272676	UP	DW
ABCC10	1.06e-07	6.24e-21	UP	DW
ABCC2	0.000781527	0.545192	UP	DW
ABCC3	0.0480193	1	UP	UP
ABCC4	1.61e-49	0.0622249	UP	DW
ABCC5	1	2.53e-15	DW	UP
ABCC6	0.00232776	5.09e-25	UP	UP
ABCC8	4.93e-23	2.44e-53	DW	UP
ABCC9	1.19e-08	3.42e-05	UP	UP
ABCD1	1	1.1e-53	DW	DW
ABCD2	2.63e-07	1	UP	DW
ABCD4	1	5.2e-10	UP	UP
ABCE1	0.000108259	1.92e-10	UP	DW
ABCF1	1.09e-07	3.47e-14	UP	DW
ABCF2	0.000252144	1	UP	DW
ABCF3	1	8.53e-06	DW	DW
ABCG1	1	8.3e-07	UP	UP
ABCG4	1	1	DW	UP
ABCG5	1	1	DW	DW
ABHD11	1	0.0015898	UP	UP
ABHD18	1	1	DW	DW
ABHD2	1	8.11e-10	DW	UP
ABHD3	0.0754226	2.96e-10	UP	UP
ABHD4	1	0.0972886	DW	UP
ABHD5	0.363979	1	UP	UP
ABHD6	4.87e-06	1	UP	UP
ABI2	1	0.00350961	DW	UP
ABI3BP	3.94e-45	1	UP	UP
ABL1	1	1	UP	UP
ABL2	1	1	UP	UP
ABLIM1	2.17e-08	0.0874784	UP	UP
ABLIM3	0.00021496	3.06e-55	DW	UP
ABR	1	9.5e-12	UP	UP
ABRAXAS2	1.38e-06	1.03e-20	UP	UP
ABT1	3.21e-08	2.55e-07	UP	DW
ABTB2	4.02e-05	3.87e-31	UP	DW
ACAA1	1	4.84e-23	DW	UP
ACAA2	1.09e-30	1	UP	UP
ACACA	1	1.8e-15	DW	UP
ACACB	0.0420894	9.66e-57	UP	UP
ACAD10	0.220378	9.54e-05	DW	UP
ACAD8	1	3.19e-23	UP	UP
ACADM	3.73e-09	3.89e-15	UP	UP
ACADSB	5.53e-10	9.14e-70	DW	UP
ACADVL	0.0151223	4.39e-16	DW	UP
ACAN	1	0.069312	DW	DW
ACAP1	2.88e-102	1.25e-142	UP	DW
ACAP2	8.43e-21	1	UP	UP
ACAT1	1	1.58e-42	UP	UP
ACAT2	1.39e-08	8.96e-08	UP	DW
ACBD3	0.000362765	3.05e-18	UP	UP
ACBD4	2.74e-10	9.89e-13	DW	UP
ACE	1	1	UP	DW
ACE2	8.9e-14	1.31e-09	UP	DW
ACHE	1	1.29e-15	UP	DW
ACIN1	1.89e-11	1	DW	DW
ACO1	2.68e-24	3.5e-30	UP	UP
ACO2	1	1	UP	DW
ACOT1	0.212905	5.62e-98	UP	UP
ACOT11	0.792084	5.13e-12	DW	DW
ACOT13	1.21e-30	1	UP	UP
ACOT7	1	3.43e-50	UP	DW
ACOT9	4.4e-80	1	UP	DW
ACOX2	1	3.71e-48	DW	UP
ACOX3	1	4.4e-29	DW	UP
ACP1	3.01e-17	1	UP	UP
ACP2	0.0102285	1	UP	DW
ACP5	1.17e-13	1	UP	DW
ACP6	1	1.51e-32	DW	UP
ACPP	1.18e-13	0.190904	UP	UP
ACR	1	1	UP	DW
ACRV1	0.00466715	3.92e-29	DW	DW
ACSBG1	0.00204398	1	UP	UP
ACSBG2	1	1	UP	UP
ACSL1	1.02e-57	0.00448611	UP	UP
ACSL3	4.73e-07	7.26e-32	UP	UP
ACSL4	1.24e-77	1.91e-05	UP	DW
ACSL6	1	6.86e-21	UP	DW
ACSM1	1	2.34e-12	DW	UP
ACSM2B	1	1	UP	UP
ACSM3	7.37e-06	1	UP	DW
ACSS3	1	2.13e-26	UP	UP
ACTA1	1	1	UP	UP
ACTA2	1.37e-24	1.82e-58	UP	UP
ACTB	7.12e-14	1	UP	DW
ACTG1	0.432623	1.18e-05	UP	UP
ACTG2	9.35e-14	1	UP	UP
ACTL6A	9.33e-12	1	UP	DW
ACTL6B	6.28e-17	2.11e-10	UP	UP
ACTL7A	1	1	DW	DW
ACTL8	1	1.52e-37	DW	DW
ACTN1	4.93e-13	5.49e-05	UP	UP
ACTN3	1	1	DW	DW
ACTN4	1	1	UP	DW
ACTR1A	2.49e-10	0.00192662	UP	UP
ACTR1B	1	1	DW	UP
ACTR2	8.56e-15	3.44e-22	UP	DW
ACTR3	5.36e-47	1.51e-27	UP	DW
ACTR3B	1	8.45e-07	UP	DW
ACTR5	1	1	UP	DW
ACTR6	8.57e-08	7.04e-05	UP	UP
ACTR8	0.219818	0.000884105	DW	UP
ACVR1	1.93e-27	1.78e-54	UP	UP
ACVR2A	1.79e-25	8.39e-09	UP	UP
ACVR2B	1.35e-10	1	DW	UP
ACVRL1	1.65e-38	1	UP	DW
ACY1	0.107936	8.39e-30	DW	UP
ACYP1	1	1	DW	UP
ACYP2	1.03e-05	0.256092	UP	UP
ADA	3.54e-71	3.03e-54	UP	DW
ADAM10	2.8e-05	6.42e-08	UP	UP
ADAM11	1	1	DW	DW
ADAM12	0.0146337	8.66e-17	UP	UP
ADAM15	1	2.48e-05	DW	DW
ADAM17	1.14e-29	1	UP	DW
ADAM18	1	1	DW	DW
ADAM19	9.19e-24	8.32e-73	UP	DW
ADAM20	1	1	DW	DW
ADAM22	0.0169035	0.0364371	UP	UP
ADAM23	4.61e-05	1	UP	UP
ADAM29	1	1	UP	UP
ADAM30	1	0.0364525	DW	DW
ADAM7	3.05e-15	1	UP	DW
ADAM8	2.45e-09	8.82e-47	UP	DW
ADAMTS1	4.9e-40	2.34e-05	UP	UP
ADAMTS12	1	1	UP	UP
ADAMTS13	1	1	DW	UP
ADAMTS2	8.45e-19	5.92e-06	UP	UP
ADAMTS20	1	1	UP	UP
ADAMTS3	1.48e-10	1	UP	DW
ADAMTS6	1	0.000392619	DW	UP
ADAMTS7	1	1	UP	DW
ADAMTS9	5.85e-07	1	UP	UP
ADAMTSL2	1	1.52e-07	UP	UP
ADAMTSL3	0.000647927	0.00264259	UP	UP
ADAMTSL4	1.34e-09	1	UP	DW
ADAP2	1.71e-84	1	UP	UP
ADAR	1	3.65e-07	DW	DW
ADARB1	1.53e-18	1	UP	UP
ADCK2	1	1.78e-06	DW	UP
ADCY1	6.94e-14	2.35e-28	DW	UP
ADCY10	1	1	UP	UP
ADCY2	3.28e-06	1	UP	UP
ADCY3	1	4.46e-17	UP	DW
ADCY6	6.43e-28	2.6e-22	DW	UP
ADCY7	8.22e-79	6.24e-34	UP	DW
ADCY8	1	1	DW	DW
ADCY9	1	4.81e-81	DW	UP
ADCYAP1R1	0.0485866	0.548574	UP	UP
ADD1	0.299651	1.89e-27	DW	UP
ADD2	1	1.26e-11	UP	DW
ADD3	7.17e-34	1	UP	DW
ADGRA2	7.15e-14	7.48e-29	UP	UP
ADGRA3	1	1	DW	UP
ADGRB3	1	4.68e-06	UP	UP
ADGRE2	4.31e-24	1.74e-26	UP	DW
ADGRE3	1	1	UP	DW
ADGRE5	2.89e-126	9.82e-118	UP	DW
ADGRF1	4.2e-08	1	UP	DW
ADGRG1	2.05e-13	1	UP	UP
ADGRG2	0.186335	7.65e-07	UP	DW
ADGRG3	1	1.14e-06	UP	DW
ADGRG6	1.13e-40	1.83e-15	UP	DW
ADGRL1	1.91e-34	0.356357	DW	UP
ADGRL2	3.62e-13	1	UP	UP
ADGRL3	0.000384502	7.79e-05	UP	UP
ADH1A	1.93e-34	9.55e-30	UP	UP
ADH1C	7.74e-45	1.24e-32	UP	UP
ADH5	7.8e-23	1.87e-29	UP	UP
ADH6	1	1	UP	UP
ADH7	1	1	DW	DW
ADI1	4.96e-11	1	UP	UP
ADIPOR1	1	0.163245	DW	UP
ADIPOR2	1	7.49e-27	DW	UP
ADK	7.03e-09	1	UP	UP
ADM	2.29e-37	1	UP	DW
ADNP	1	6.52e-15	UP	UP
ADNP2	1	6.8e-13	UP	UP
ADO	0.0384606	1	UP	UP
ADORA1	1	1	DW	DW
ADORA2A	1	8.7e-11	UP	DW
ADORA2B	2.46e-06	0.000127365	UP	DW
ADORA3	1.15e-10	0.00444941	UP	UP
ADPGK	7.76e-11	4.62e-15	UP	DW
ADRA1A	8.86e-07	0.00163713	UP	UP
ADRA1B	1	1	UP	UP
ADRA2A	1	4.55e-54	UP	UP
ADRA2B	1	1	UP	DW
ADRA2C	1	1	UP	UP
ADRB2	2.79e-54	0.00169928	UP	UP
ADRB3	0.00468625	1	UP	UP
ADRM1	2.22e-05	1.43e-22	UP	DW
ADSL	1.16e-39	0.00211008	UP	DW
ADSS	0.0867686	5.23e-07	UP	UP
AEBP1	0.000117983	1.47e-43	UP	UP
AEN	0.0888105	1	UP	DW
AES	1	2.6e-07	DW	UP
AFAP1	1	0.000354862	UP	UP
AFDN	9.26e-08	1	DW	DW
AFF1	1	8.2e-37	UP	UP
AFF2	0.741121	1	UP	UP
AFF3	1.33e-26	8.42e-33	DW	UP
AFF4	1	2.15e-13	DW	UP
AFG3L2	1	0.00040986	UP	DW
AFTPH	1.9e-08	1.1e-07	DW	UP
AGA	1	5.86e-11	UP	UP
AGAP1	1.09e-05	7.65e-21	DW	UP
AGBL2	6.57e-09	2.34e-15	DW	UP
AGBL5	1	1	DW	DW
AGER	1	1	DW	DW
AGFG2	1	1	DW	DW
AGL	1	5.3e-10	UP	UP
AGPAT1	0.58192	1	DW	DW
AGPAT3	1	1	DW	DW
AGPAT4	4.96e-21	1	UP	UP
AGPS	1	1	UP	UP
AGR2	2.03e-05	1.08e-64	DW	UP
AGRN	0.000303823	1	DW	UP
AGT	0.033215	0.0138634	DW	UP
AGTPBP1	5.02e-44	1.1e-18	UP	DW
AGTR1	0.000256138	3.81e-61	DW	UP
AGTR2	1	1	UP	UP
AHCTF1	1	1	DW	DW
AHCY	1	1	UP	DW
AHCYL1	6.74e-15	1.76e-17	DW	UP
AHCYL2	0.0944374	0.531249	DW	UP
AHDC1	1	1	DW	UP
AHI1	1.65e-10	0.000840551	DW	UP
AHNAK	1	5.45e-101	UP	UP
AHNAK2	1	7.27e-21	UP	UP
AHR	4.97e-23	1.01e-08	UP	UP
AHSA1	0.000367765	0.222815	UP	DW
AHSG	1	1	DW	DW
AHSP	1	1	UP	DW
AICDA	1	1.05e-22	UP	DW
AIDA	0.308674	1	UP	UP
AIF1	1.6e-153	1.03e-05	UP	DW
AIFM1	1	1	UP	DW
AIM2	1.47e-104	8.38e-251	UP	DW
AIMP1	0.06435	0.0485775	UP	UP
AIMP2	3.06e-20	1	UP	UP
AIP	1.78e-09	1	UP	DW
AIRE	1	0.000308435	DW	DW
AJAP1	1	1	UP	UP
AK2	1	1	UP	DW
AK5	1	3.03e-38	DW	UP
AKAP1	1	1	DW	DW
AKAP10	1	1.58e-18	DW	UP
AKAP11	1	1.11e-15	DW	UP
AKAP12	2.15e-52	7.82e-89	UP	UP
AKAP13	2.67e-15	1	UP	UP
AKAP17A	1	1	UP	UP
AKAP2	9.74e-18	0.00054956	UP	DW
AKAP3	1	0.123512	DW	DW
AKAP4	1	1	DW	DW
AKAP5	1	1	UP	UP
AKAP7	2.19e-38	0.0270617	UP	DW
AKAP8L	6.16e-15	1	DW	DW
AKAP9	1	2.51e-42	UP	UP
AKIP1	0.220366	1.38e-14	UP	UP
AKIRIN1	4.42e-12	1	UP	UP
AKR1A1	1.05e-25	1	UP	UP
AKR1B1	2.79e-127	1	UP	DW
AKR1B10	0.00265416	1	UP	DW
AKR1C1	2.16e-11	1	UP	UP
AKR1C3	1.17e-38	9.54e-38	UP	UP
AKR1C4	4.69e-10	0.0286661	UP	UP
AKR7A2	1	9.45e-56	DW	UP
AKR7A3	1.2e-10	2.01e-43	DW	UP
AKT2	1	1	DW	UP
AKT3	2.7e-05	1	UP	UP
ALAD	1	7.55e-40	UP	UP
ALAS1	3.01e-12	1	UP	DW
ALAS2	1	1	DW	DW
ALB	8.53e-05	2.82e-11	UP	UP
ALDH18A1	1	1	UP	DW
ALDH1A1	5.83e-87	4.44e-14	UP	UP
ALDH1A2	1.67e-24	1.41e-26	UP	UP
ALDH1A3	1.36e-47	1	UP	UP
ALDH1L1	2.91e-18	1.98e-16	UP	UP
ALDH2	4.38e-42	1.84e-10	UP	UP
ALDH3A1	1	1	UP	UP
ALDH3B1	1	6.83e-08	UP	DW
ALDH3B2	7.75e-08	1.17e-14	UP	UP
ALDH4A1	1	5.74e-06	UP	UP
ALDH5A1	1	1	UP	UP
ALDH6A1	0.00312438	8.72e-85	DW	UP
ALDH7A1	1.45e-08	1.05e-31	UP	UP
ALDH8A1	1	1	UP	UP
ALDH9A1	1	2.22e-17	DW	UP
ALDOA	1	3.58e-17	UP	UP
ALDOB	0.145729	2.9e-06	DW	DW
ALDOC	0.000405371	1	UP	DW
ALG12	4.42e-05	1	DW	DW
ALG13	1	2.51e-29	UP	UP
ALG3	1	1.19e-27	UP	DW
ALG5	0.000430677	7.36e-22	UP	UP
ALG6	1.05e-08	1	UP	DW
ALG8	1	6.51e-06	UP	UP
ALG9	0.00359131	3.5e-10	UP	UP
ALK	4.02e-11	1	UP	DW
ALKBH1	1	8.44e-37	DW	UP
ALKBH4	1	1	DW	DW
ALLC	1	1	UP	UP
ALMS1	1.03e-22	1	DW	DW
ALOX12	1	0.0134876	UP	DW
ALOX12B	1	1	DW	DW
ALOX15	1	1	UP	DW
ALOX15B	0.00134806	1	UP	UP
ALOX5	5.58e-53	0.373383	UP	DW
ALOX5AP	9.78e-53	1	UP	DW
ALOXE3	0.00436565	1	DW	DW
ALPI	1	2.42e-07	DW	DW
ALPL	2.33e-08	1	UP	DW
ALS2CL	1	0.0187767	DW	DW
ALX1	1	0.19641	UP	DW
ALX3	1	1	UP	DW
AMBN	0.00856958	0.000226463	DW	DW
AMBP	1	1	UP	UP
AMBRA1	1	0.0494924	UP	UP
AMD1	1.4e-33	2.61e-09	UP	DW
AMELX	1	1	DW	UP
AMELY	1	1	NA	NA
AMFR	0.886576	4.79e-32	DW	UP
AMH	0.000385327	1	DW	UP
AMHR2	1	1	UP	UP
AMMECR1	7.48e-05	1	UP	DW
AMN	1	8.38e-14	DW	DW
AMOT	1	1	DW	UP
AMOTL2	3.41e-09	2.32e-32	UP	UP
AMPD1	3.39e-38	1	UP	DW
AMPD2	4.53e-09	1	UP	DW
AMPD3	0.00216733	1.08e-25	UP	DW
AMPH	0.705344	3.16e-45	UP	UP
AMT	7.29e-15	1	DW	UP
AMZ2	1	1	UP	UP
ANAPC1	2.94e-18	1	UP	DW
ANAPC10	3.41e-34	1.05e-10	UP	UP
ANAPC13	1	2.45e-39	UP	UP
ANAPC2	0.0103923	1	DW	UP
ANAPC5	1	0.0101503	UP	UP
ANGEL1	0.00253742	1	DW	DW
ANGEL2	1.17e-12	1.04e-29	DW	UP
ANGPT1	2.91e-24	1	UP	DW
ANGPT2	0.161409	2.7e-08	UP	UP
ANGPT4	1	1	UP	UP
ANGPTL3	1	1	UP	UP
ANGPTL7	3.64e-07	1.41e-07	UP	UP
ANK1	1	4.39e-08	DW	DW
ANK2	4.9e-36	2.31e-16	UP	UP
ANK3	1	2.97e-14	UP	UP
ANKFY1	1	1	DW	DW
ANKH	5.77e-05	1.12e-06	UP	UP
ANKHD1	0.000203193	2.81e-16	DW	UP
ANKLE2	0.0262372	1	UP	DW
ANKMY2	0.000119051	1.02e-78	UP	UP
ANKRA2	0.283841	1.12e-85	DW	UP
ANKRD1	1	0.00382056	DW	DW
ANKRD10	1	0.00025181	DW	UP
ANKRD11	2.31e-11	5.51e-09	UP	DW
ANKRD12	1	1	UP	UP
ANKRD17	0.0326266	1	UP	UP
ANKRD26	2.99e-11	1	DW	UP
ANKRD27	8.3e-19	0.533868	UP	DW
ANKRD28	0.0409502	4.87e-18	DW	UP
ANKRD36	1	4.02e-05	DW	DW
ANKRD46	0.31673	6.62e-10	UP	UP
ANKRD49	7.29e-07	1	UP	UP
ANKRD55	0.590684	6.16e-29	UP	DW
ANKRD7	1	0.0810957	UP	DW
ANKS1A	1.91e-28	1.05e-10	UP	UP
ANKS1B	1.02e-16	0.0174953	DW	UP
ANKZF1	1	1	DW	DW
ANO1	1	1.99e-55	UP	UP
ANO2	1	1.53e-15	UP	UP
ANO3	1	1	UP	UP
ANOS1	1	4.2e-62	DW	UP
ANP32A	0.00891069	1	DW	UP
ANP32B	1.08e-31	9.5e-08	UP	DW
ANP32C	1	1	DW	UP
ANP32D	1	1	DW	UP
ANP32E	0.00694275	7.52e-16	UP	DW
ANPEP	1	1	UP	UP
ANTXR1	1	0.105849	UP	UP
ANXA1	2.2e-104	0.425289	UP	UP
ANXA10	1	1	UP	DW
ANXA11	1	5.31e-08	UP	UP
ANXA13	0.00320758	0.000165656	UP	UP
ANXA2	6.7e-28	5.36e-06	UP	UP
ANXA3	2.09e-20	0.00110954	UP	UP
ANXA4	1.04e-22	1.5e-07	UP	UP
ANXA5	5.13e-44	6.15e-13	UP	UP
ANXA7	5.47e-08	6.23e-26	UP	UP
ANXA9	1.62e-05	3.1e-60	DW	UP
AOC2	1	1	UP	DW
AOC3	0.000253155	1.41e-23	UP	UP
AOX1	7.29e-25	3.98e-20	UP	UP
AP1AR	1	4.28e-29	DW	UP
AP1B1	1.02e-09	0.0765453	UP	DW
AP1G1	0.00399904	1	UP	DW
AP1G2	1.49e-15	7.84e-08	DW	UP
AP1M2	3.12e-19	1.3e-05	DW	UP
AP1S1	1	1	UP	UP
AP1S2	2.44e-50	1	UP	DW
AP2A2	1	0.000123268	DW	UP
AP2B1	1.39e-18	3.14e-07	DW	UP
AP3B1	1	1.44e-11	UP	UP
AP3B2	0.000112268	1	DW	DW
AP3M2	1	0.423584	DW	UP
AP3S1	1.84e-45	1.36e-27	UP	UP
AP4E1	1	1	UP	DW
AP4M1	1.45e-05	1	DW	UP
AP4S1	1	1	UP	UP
APAF1	0.054118	1	UP	DW
APBA2	0.000108561	7.62e-49	UP	DW
APBB1	1	1.9e-06	DW	UP
APBB1IP	2.32e-69	1.06e-26	UP	DW
APBB3	1.93e-33	0.0292529	DW	UP
APC	1	6.13e-22	UP	UP
APC2	1	1	UP	UP
APCS	1.87e-07	2.35e-05	NA	NA
APEH	0.051194	3.68e-14	DW	UP
APEX1	1.75e-10	1.14e-22	UP	UP
APEX2	4.24e-06	1	UP	DW
APH1A	1	1	DW	DW
APH1B	3.08e-05	2.07e-40	DW	UP
API5	2.24e-05	1	UP	UP
APIP	0.00104484	1.83e-09	UP	UP
APLNR	4.93e-24	7.91e-08	UP	UP
APLP1	1.25e-08	0.000365229	DW	DW
APLP2	1	1.54e-20	DW	UP
APOA1	1	1	DW	DW
APOA2	1	0.0566955	DW	DW
APOA4	1	1	UP	UP
APOB	7.32e-07	0.00475334	UP	UP
APOBEC1	1	0.0259763	DW	DW
APOBEC2	1	1	UP	DW
APOBEC3A	3.2e-19	4.07e-64	UP	DW
APOBEC3C	1.48e-40	3.29e-59	UP	DW
APOBEC3F	1.26e-50	1.95e-32	UP	DW
APOBEC3G	1.09e-128	6.33e-86	UP	DW
APOC1	1.82e-64	2.96e-22	UP	DW
APOC3	1	1	DW	DW
APOD	7.33e-40	7.27e-41	UP	UP
APOH	1	1	NA	NA
APOL1	2.28e-25	5.03e-68	UP	DW
APOL2	2.78e-06	1.95e-20	UP	DW
APOL3	1.42e-18	2.71e-31	UP	DW
APOL5	1	1	UP	DW
APOLD1	7.42e-31	2.72e-26	UP	UP
APOM	1	0.00630734	DW	UP
APOOL	0.13141	0.00027341	UP	UP
APPBP2	1	1.11e-13	UP	UP
APPL1	1	4.51e-18	DW	UP
APPL2	1	3.32e-72	DW	UP
APTX	1	1	DW	DW
AQP1	3.86e-21	2.13e-35	UP	UP
AQP3	0.0010893	5.91e-05	UP	UP
AQP4	1	1	UP	UP
AQP5	0.0446639	2.14e-05	UP	DW
AQP6	1	1	DW	DW
AQP7	6.28e-25	2.24e-40	UP	UP
AQP8	1	1	DW	DW
AQP9	2.1e-18	2.12e-40	UP	DW
AQR	1	2.13e-10	DW	UP
AR	1.45e-07	2.96e-51	DW	UP
ARAF	1	1	DW	DW
ARAP1	1	1	UP	DW
ARAP2	1.32e-66	6.05e-29	UP	DW
ARAP3	7.48e-05	4.67e-08	UP	UP
ARC	1	0.0364833	DW	UP
ARCN1	8.97e-11	1.02e-08	UP	UP
ARF1	1	1	UP	DW
ARF3	1	7.57e-14	DW	UP
ARF4	2.27e-19	5.79e-41	UP	UP
ARFGAP1	1	1	DW	DW
ARFGAP3	2.74e-21	1	UP	DW
ARFGEF1	1	2.67e-09	UP	UP
ARFIP1	0.511043	2.73e-99	UP	UP
ARFRP1	1	1	DW	DW
ARG2	1	1	UP	UP
ARGLU1	1	1	UP	UP
ARHGAP1	3.72e-05	1.88e-73	UP	UP
ARHGAP10	7.84e-54	1	UP	UP
ARHGAP11A	1	1.85e-26	UP	DW
ARHGAP12	1	2.49e-28	UP	UP
ARHGAP15	2.1e-173	9.45e-35	UP	DW
ARHGAP17	2.48e-08	0.0102098	UP	DW
ARHGAP19	0.550532	0.0187293	UP	UP
ARHGAP22	3.94e-23	2.08e-26	UP	DW
ARHGAP24	4.35e-46	3.29e-20	UP	UP
ARHGAP25	2.93e-183	7.2e-121	UP	DW
ARHGAP28	6.96e-22	0.000216994	UP	UP
ARHGAP29	1	4.9e-16	UP	UP
ARHGAP32	1.03e-13	9.77e-47	DW	UP
ARHGAP33	1.34e-41	1	DW	DW
ARHGAP35	1	9.78e-16	DW	UP
ARHGAP44	1	1	UP	UP
ARHGAP5	1	2.17e-10	UP	UP
ARHGAP6	3.04e-05	8.56e-28	UP	UP
ARHGDIA	1	1.82e-05	DW	DW
ARHGDIB	3e-08	1	UP	DW
ARHGDIG	1	1	UP	UP
ARHGEF1	0.302576	1.77e-58	UP	DW
ARHGEF10	1	5.9e-35	UP	UP
ARHGEF11	1.46e-10	0.00431727	DW	DW
ARHGEF12	0.0149181	5.56e-62	DW	UP
ARHGEF15	1	0.000239984	UP	UP
ARHGEF16	1.42e-27	1	DW	UP
ARHGEF17	0.000465088	1.17e-12	DW	UP
ARHGEF18	1.28e-10	1	UP	DW
ARHGEF2	1	1.44e-08	DW	DW
ARHGEF3	1	1	UP	UP
ARHGEF38	1	0.00420785	DW	UP
ARHGEF4	4.86e-24	1	UP	DW
ARHGEF40	2.28e-06	1.83e-48	UP	UP
ARHGEF5	1	1.01e-07	DW	UP
ARHGEF6	8.61e-06	1	UP	DW
ARHGEF7	1	0.017904	UP	UP
ARHGEF9	1	1	UP	DW
ARID1A	1	2.07e-07	DW	UP
ARID3B	1	7.14e-17	DW	DW
ARID4A	1	6.89e-10	UP	UP
ARID4B	1	1	DW	UP
ARID5A	1	1	UP	DW
ARID5B	1.83e-33	2.43e-10	UP	UP
ARIH1	3.63e-07	1.62e-06	UP	UP
ARIH2	1	0.153422	DW	UP
ARL1	1	1.23e-77	UP	UP
ARL14	1	0.102215	UP	DW
ARL15	1	1.73e-20	UP	UP
ARL17B	1	1	DW	UP
ARL2	1.04e-05	0.0221723	UP	UP
ARL2BP	6.77e-11	0.556043	UP	UP
ARL3	0.64962	1.17e-81	DW	UP
ARL4A	1.63e-47	2.65e-34	UP	UP
ARL5A	8.63e-55	5.93e-18	UP	UP
ARL6IP1	1	1	DW	DW
ARL6IP4	1	9.24e-10	DW	UP
ARL6IP5	1.09e-05	7.31e-09	UP	UP
ARL8B	1	5.44e-12	UP	UP
ARMC1	1	1	UP	DW
ARMC4	1	1	DW	UP
ARMC6	1	3.03e-12	UP	DW
ARMC7	0.00249675	1	DW	DW
ARMC8	2.41e-20	0.00368506	UP	UP
ARMC9	1	2.46e-29	UP	UP
ARMCX1	1	7.92e-98	UP	UP
ARMCX3	1	7.46e-57	UP	UP
ARMCX5	1	1.75e-73	UP	UP
ARMCX6	3.35e-17	1.58e-57	UP	UP
ARMT1	0.00123272	1.33e-57	DW	UP
ARNT	1	1	DW	UP
ARNT2	9.94e-29	1.7e-19	DW	UP
ARNTL	0.000512227	1	UP	UP
ARNTL2	0.0129464	8.87e-49	UP	DW
ARPC1A	1	1	UP	UP
ARPC1B	2.86e-38	2.39e-29	UP	DW
ARPC2	1.06e-110	0.0878031	UP	DW
ARPC3	3.96e-48	1.16e-08	UP	UP
ARPC4	1e-28	1	UP	UP
ARPC5	2.8e-16	9.21e-16	UP	DW
ARPC5L	2.24e-17	3.58e-21	UP	DW
ARPP19	1	2.68e-17	DW	UP
ARPP21	1	1	UP	UP
ARR3	0.00807703	1	DW	DW
ARRB1	1	3.35e-07	DW	UP
ARRB2	1.66e-15	9.2e-45	UP	DW
ARSB	2.25e-21	1	UP	DW
ARSD	1.1e-09	7.21e-19	DW	UP
ARSE	1	1	DW	UP
ARSF	1	0.135947	DW	DW
ART1	1	1	DW	DW
ART4	1	1	UP	DW
ARVCF	1	1	DW	UP
ASAP2	1	1	DW	UP
ASAP3	1	5.44e-13	DW	UP
ASB1	1	1	DW	DW
ASB13	5.1e-25	8.63e-16	DW	UP
ASB4	1	1	UP	DW
ASB6	1	1	UP	DW
ASB7	1	1	UP	UP
ASB8	1	7.3e-31	DW	UP
ASB9	9.12e-06	1	UP	UP
ASCC2	1	0.00412367	UP	DW
ASCC3	2.39e-32	0.240769	UP	DW
ASCL1	6.05e-09	1	DW	DW
ASCL2	2.51e-12	1	UP	DW
ASCL3	1	0.716662	DW	DW
ASF1A	4.77e-17	0.278366	UP	DW
ASF1B	1	1.35e-66	DW	DW
ASGR1	3.22e-07	1.03e-16	UP	DW
ASGR2	1.79e-32	1	UP	UP
ASH2L	1	1	DW	UP
ASIP	5.24e-11	1	UP	DW
ASL	1	9.5e-12	UP	UP
ASMTL	1	4.09e-28	DW	UP
ASNA1	1	1	UP	UP
ASNS	1	4.68e-24	UP	DW
ASNSD1	7.12e-43	3.29e-23	UP	UP
ASPA	8.49e-28	1.86e-49	UP	UP
ASPH	0.397526	6.89e-28	UP	UP
ASPM	0.337083	6.75e-68	UP	DW
ASPN	0.266643	3.43e-53	UP	UP
ASPSCR1	1	1	DW	UP
ASRGL1	2.29e-11	1	UP	DW
ASS1	6.05e-33	1.97e-08	UP	DW
ASTE1	0.123471	1.51e-24	UP	UP
ASTN1	0.0375198	2.69e-05	UP	UP
ASTN2	0.00141552	7.39e-51	DW	UP
ASXL2	1	1	UP	DW
ASXL3	0.848773	0.00405377	UP	UP
ATAD5	1	1.76e-35	DW	DW
ATAT1	9.17e-16	1	DW	DW
ATF2	8.5e-13	5.1e-16	UP	UP
ATF3	5.13e-26	0.00135124	UP	UP
ATF4	4.29e-08	0.00189352	UP	DW
ATF5	0.962565	1.59e-29	UP	DW
ATF6	1	0.000101181	DW	UP
ATF7IP	0.0613441	3.74e-06	UP	DW
ATF7IP2	1	1.61e-11	DW	DW
ATG10	1	1	DW	UP
ATG13	0.0519177	0.120579	DW	DW
ATG14	1	1.16e-40	DW	UP
ATG16L1	0.0110914	8.28e-06	DW	UP
ATG2A	1	1	DW	DW
ATG3	2.53e-47	1	UP	DW
ATG4A	3.02e-05	1	UP	UP
ATG4B	0.00030776	0.000812758	UP	UP
ATG5	4.78e-17	0.639885	UP	DW
ATG7	1e-11	1	UP	DW
ATIC	1	0.000184529	UP	UP
ATL2	0.00103742	1.34e-14	UP	DW
ATM	0.00657995	3.52e-06	UP	DW
ATMIN	0.00328794	1	UP	UP
ATN1	1.33e-14	1	DW	DW
ATOH1	1	1	NA	NA
ATOX1	4.02e-14	0.28429	UP	UP
ATP10A	1	1	UP	UP
ATP11A	1	2.64e-24	UP	DW
ATP11B	2.04e-36	1	UP	DW
ATP12A	1	2.88e-08	DW	DW
ATP13A1	1	0.0656061	UP	DW
ATP13A2	4.37e-06	1	DW	UP
ATP13A3	1	1	UP	UP
ATP1A1	0.0244138	1.93e-05	UP	UP
ATP1A2	0.000605467	9.06e-33	UP	UP
ATP1B1	1	3.08e-35	DW	UP
ATP1B2	1	1	DW	UP
ATP1B3	6.13e-31	2.74e-15	UP	DW
ATP1B4	1	1	DW	DW
ATP2A1	1	1	DW	DW
ATP2A2	3.78e-15	1	UP	UP
ATP2A3	1	0.336392	UP	DW
ATP2B2	1	6.2e-06	UP	DW
ATP2B3	0.219322	4.5e-07	DW	DW
ATP2B4	1	1	DW	DW
ATP2C1	1.75e-20	1	UP	UP
ATP2C2	1	0.723086	DW	UP
ATP4A	1	0.212791	UP	DW
ATP4B	1	1	DW	DW
ATP6AP1	4.9e-05	0.00724761	DW	UP
ATP6AP2	0.00519352	7.83e-39	UP	UP
ATP6V0A1	0.385984	1.45e-05	DW	UP
ATP6V0A4	2.84e-06	0.00422146	UP	DW
ATP6V0B	1	1	UP	DW
ATP6V0C	1	1	DW	UP
ATP6V0D1	6.33e-29	0.297431	UP	UP
ATP6V0E1	7.2e-31	7.17e-25	UP	UP
ATP6V0E2	1	8.81e-10	DW	UP
ATP6V1A	9.92e-21	7.53e-05	UP	UP
ATP6V1B1	1	1	UP	UP
ATP6V1B2	1.02e-27	0.00163922	UP	DW
ATP6V1C1	1	1	UP	DW
ATP6V1E1	1.01e-07	1.37e-08	UP	UP
ATP6V1F	1.44e-05	1.96e-05	UP	DW
ATP6V1G1	1	6.65e-16	UP	UP
ATP6V1G2	7.42e-09	0.275583	DW	UP
ATP6V1H	0.133579	4.13e-20	UP	UP
ATP7A	1	1.26e-37	UP	UP
ATP7B	1	2.37e-89	DW	UP
ATP8A2	1	0.621058	UP	UP
ATP8B2	0.00709786	0.223065	UP	UP
ATP8B3	0.0030016	1	DW	UP
ATP9A	1	1.01e-24	DW	UP
ATP9B	1	4.4e-08	DW	UP
ATPAF2	7.45e-05	1.64e-14	DW	UP
ATR	9.02e-21	1	UP	UP
ATRN	1	8.33e-37	DW	UP
ATXN1	1.99e-08	4.3e-38	UP	UP
ATXN10	1	8.74e-08	DW	UP
ATXN2	7.54e-18	7.65e-05	DW	UP
ATXN2L	7.35e-08	1.37e-09	DW	DW
ATXN3L	1	1	NA	NA
ATXN7L3B	1	1.77e-09	UP	UP
AUH	1	1.06e-62	UP	UP
AUP1	1	1	UP	DW
AURKA	5.67e-06	1.34e-51	UP	DW
AURKB	1	1.53e-101	UP	DW
AURKC	1	1	UP	DW
AUTS2	1	6.35e-12	DW	UP
AVEN	1.03e-40	1	UP	UP
AVIL	1	1	DW	UP
AVL9	1.25e-09	4.3e-06	UP	UP
AVP	1.09e-08	1	DW	UP
AVPI1	1	1	UP	UP
AVPR1A	1	1	UP	UP
AVPR1B	1	1	DW	UP
AXIN1	2.37e-10	0.135684	DW	DW
AXL	1.33e-21	4.83e-07	UP	UP
AZGP1	2.82e-22	8e-45	DW	UP
B2M	1.15e-70	3.99e-42	UP	DW
B3GALNT1	1	1	DW	UP
B3GALT1	1	1	UP	UP
B3GALT4	1	1	UP	UP
B3GALT5	1	1	UP	UP
B3GAT1	0.103757	1	UP	DW
B3GNT2	9.64e-09	1	UP	DW
B3GNT3	1.31e-06	2.28e-08	UP	DW
B3GNT4	1	5.14e-16	DW	DW
B3GNTL1	1.28e-06	1	DW	DW
B4GALT1	1	1	UP	UP
B4GALT2	1	1	UP	DW
B4GALT3	1	1	DW	DW
B4GALT4	7.21e-07	1	UP	DW
B4GALT5	1.55e-57	1	UP	DW
B4GALT6	1	1	UP	UP
B9D1	0.00530285	6.67e-14	DW	UP
BAALC	0.000574024	1	UP	UP
BABAM1	2.41e-16	0.00105853	UP	UP
BACE1	4.49e-11	4.92e-36	UP	UP
BACE2	2.82e-22	0.0990162	UP	DW
BACH1	7.09e-31	1	UP	UP
BACH2	2.98e-36	1.18e-05	UP	DW
BAG3	1	5.53e-61	DW	UP
BAG4	1	1	DW	UP
BAG5	4.41e-05	8.26e-12	UP	UP
BAG6	1	1	DW	DW
BAHD1	1	1	UP	UP
BAIAP2	4.53e-11	2.19e-07	DW	UP
BAIAP3	1.91e-18	4.82e-14	DW	UP
BAK1	1	4.37e-49	UP	DW
BANF1	1	1	UP	DW
BANK1	1.91e-91	1.34e-40	UP	DW
BANP	1	1	UP	DW
BAP1	1.4e-07	1	DW	DW
BARD1	0.00062505	0.0433771	UP	DW
BARX1	0.00266633	2.41e-07	UP	DW
BARX2	1	1	DW	UP
BASP1	7.49e-18	1	UP	DW
BATF	1	1.87e-05	DW	DW
BATF3	8.14e-74	6.96e-38	UP	DW
BAX	1	4.37e-06	UP	DW
BAZ1A	8.07e-13	2.88e-09	UP	DW
BAZ1B	1	0.212054	DW	DW
BAZ2A	1	0.229588	UP	UP
BAZ2B	1	8.52e-45	DW	UP
BBC3	1	1	DW	UP
BBOX1	3.1e-39	1	UP	DW
BBS1	6.41e-12	5.16e-92	DW	UP
BBS10	0.0106813	5.52e-45	UP	UP
BBS4	1.89e-10	3.47e-68	DW	UP
BBS7	0.0227452	1	UP	UP
BBS9	3.06e-08	8.53e-48	UP	UP
BBX	1	2.38e-06	UP	UP
BCAN	1	1	DW	DW
BCAP31	1	1	DW	DW
BCAR3	1	1.14e-43	UP	UP
BCAS1	1	5.84e-38	DW	UP
BCAS2	4.6e-18	0.00661732	UP	UP
BCAS3	1	0.00171102	DW	UP
BCAS4	1.36e-06	0.0187525	DW	UP
BCAT1	4.11e-10	0.000151945	UP	DW
BCAT2	1.04e-24	3.73e-16	DW	UP
BCCIP	6.98e-09	9.66e-15	UP	UP
BCHE	1	3.36e-23	UP	UP
BCKDHB	1	1.83e-29	DW	UP
BCKDK	1.64e-05	2.3e-20	DW	UP
BCL11A	3.39e-40	3.62e-73	UP	DW
BCL11B	4.92e-129	2.78e-93	UP	DW
BCL2	3.65e-21	2.2e-33	DW	UP
BCL2A1	1.9e-34	1.14e-81	UP	DW
BCL2L1	1	5.12e-24	UP	UP
BCL2L10	1	1	UP	DW
BCL2L11	2.14e-09	1	UP	DW
BCL2L13	0.000196403	1	UP	UP
BCL2L14	1	2.54e-42	UP	DW
BCL2L2	1	8.73e-69	DW	UP
BCL3	1	1	DW	DW
BCL6	0.0252813	5.22e-20	UP	UP
BCL7A	1	0.00845156	DW	UP
BCL7B	5.21e-05	0.197815	UP	UP
BCL7C	1	1	DW	UP
BCL9	5.9e-07	4.33e-10	DW	UP
BCLAF1	1	8.48e-15	UP	UP
BCOR	1	2.91e-18	DW	UP
BCORL1	1	1	DW	UP
BCR	1	3.47e-05	UP	DW
BCS1L	1	1	UP	UP
BDKRB1	1	1	UP	DW
BDKRB2	1	1.78e-05	UP	UP
BDNF	1	7.44e-07	UP	UP
BECN1	0.766289	1.5e-43	DW	UP
BEND5	1	6.43e-23	UP	UP
BEST1	4.56e-15	1	UP	UP
BEST2	1	1	DW	DW
BET1	9.05e-13	2.32e-12	UP	UP
BET1L	1	1	DW	UP
BEX1	2.42e-07	1	DW	UP
BEX3	0.00519455	9.15e-27	UP	UP
BEX4	1	7.33e-41	UP	UP
BFAR	1	1.9e-17	UP	UP
BFSP1	0.000887981	1	UP	UP
BFSP2	1	4.12e-15	UP	DW
BGN	1.02e-06	1.27e-31	UP	UP
BHLHB9	0.00247388	1.1e-09	DW	UP
BHLHE40	1.47e-09	3.12e-52	DW	UP
BHLHE41	1.13e-16	7.92e-13	UP	UP
BHMT	1	1	UP	UP
BICC1	1.84e-17	2.69e-10	UP	UP
BICD2	3.67e-14	1	UP	DW
BICRA	1	1	UP	UP
BID	6.49e-38	4.5e-16	UP	DW
BIK	1	2.15e-16	DW	UP
BIN1	9.2e-62	4.69e-17	UP	DW
BIN2	3.78e-47	1.7e-86	UP	DW
BIN3	7.76e-06	1	DW	UP
BIRC2	5.84e-29	1	UP	UP
BIRC3	9.93e-80	3.91e-111	UP	DW
BIRC5	1	1.41e-76	UP	DW
BIRC7	1	0.00129806	UP	DW
BLCAP	0.0100079	2.92e-22	UP	UP
BLK	5.57e-22	1.13e-35	UP	DW
BLM	1	1.17e-121	UP	DW
BLMH	1	1	DW	UP
BLNK	4.26e-10	1	UP	UP
BLVRA	1.62e-07	3.29e-43	UP	UP
BMI1	1	1.57e-61	UP	UP
BMP1	1	1	UP	UP
BMP10	1	0.0123614	NA	NA
BMP15	1	0.105086	NA	NA
BMP2K	2.85e-21	0.000291058	UP	UP
BMP3	1	1	UP	UP
BMP4	1	3.3e-35	UP	UP
BMP5	0.0203304	1	UP	UP
BMP6	1.33e-32	1	UP	DW
BMP7	0.0875212	1	UP	DW
BMP8A	1	1	UP	UP
BMPR1A	1.42e-06	5.74e-18	UP	UP
BMPR1B	1.31e-18	6.45e-31	DW	UP
BMPR2	1	1.19e-20	UP	UP
BMS1	1.44e-15	1	UP	DW
BMX	9.96e-15	3.05e-09	UP	UP
BNC1	3.07e-06	1	UP	UP
BNC2	8.17e-07	7.99e-50	UP	UP
BNIP1	1	1.11e-09	UP	UP
BNIP3L	1	1.1e-79	UP	UP
BOP1	5.99e-08	5.53e-16	UP	DW
BORCS6	3.26e-05	1	DW	DW
BPGM	1.3e-16	5.2e-06	UP	UP
BPHL	1	5.73e-17	DW	UP
BPI	0.0029175	1.73e-11	UP	DW
BPTF	1	0.00526638	DW	UP
BRAF	0.0692947	0.0759091	DW	DW
BRCA1	0.00109194	1	DW	DW
BRCA2	1	1.1e-14	UP	DW
BRD1	1	1	UP	UP
BRD2	1	1	DW	DW
BRD3	1	4.35e-07	DW	UP
BRD4	1	1	UP	DW
BRD7	3.28e-27	1	UP	UP
BRD8	0.00859312	4.41e-67	DW	UP
BRD9	1	0.011631	DW	DW
BRDT	1	0.00016989	UP	UP
BRF2	1	1	DW	UP
BRIX1	1.83e-07	0.0208153	UP	DW
BRMS1	1	9.7e-08	DW	DW
BRPF1	1	5.32e-06	UP	DW
BRS3	1	1	DW	DW
BRSK2	0.0514649	1	DW	DW
BRWD1	1	2.95e-10	DW	UP
BSCL2	1	8.27e-15	DW	UP
BSDC1	1	6.36e-06	DW	UP
BSG	0.000318899	1	DW	DW
BSN	1.49e-14	1	DW	UP
BST1	6.22e-36	1	UP	UP
BST2	0.0103357	5.75e-09	UP	DW
BTAF1	8.39e-09	1	UP	DW
BTBD1	1.62e-13	1.5e-36	UP	UP
BTBD3	6.51e-08	0.316343	UP	UP
BTBD7	1	1.62e-21	DW	UP
BTC	1	1	UP	DW
BTD	1	3.53e-71	DW	UP
BTF3	1	2.75e-93	DW	UP
BTG1	2.65e-50	1	UP	DW
BTG2	1	7.68e-52	UP	UP
BTG3	1.61e-46	1.2e-11	UP	DW
BTG4	1	1	DW	DW
BTK	7.39e-77	5e-70	UP	DW
BTN2A1	1.25e-08	9.99e-11	UP	DW
BTN2A2	1.73e-39	1.36e-44	UP	DW
BTN3A1	1.85e-84	5.2e-78	UP	DW
BTN3A2	1.24e-88	7.94e-66	UP	DW
BTNL2	1	1	DW	DW
BTNL3	1	0.0542104	UP	DW
BTNL8	1	1	UP	DW
BTRC	1.15e-21	1.35e-19	DW	UP
BUB1	0.00368718	3.9e-93	UP	DW
BUB3	1	5.48e-06	DW	UP
BUD31	6.68e-13	1	UP	UP
BYSL	1	7.46e-34	UP	DW
BZW1	1	2.11e-28	UP	UP
BZW2	4.2e-08	1	UP	UP
C10orf95	3.3e-09	1	DW	DW
C11orf1	1	7.58e-12	UP	UP
C11orf16	1	0.0109128	DW	DW
C11orf24	1	1	UP	DW
C11orf49	4.33e-07	3.06e-59	DW	UP
C11orf58	0.132357	1.28e-16	UP	UP
C11orf68	1	1	DW	UP
C11orf71	1	1	UP	UP
C11orf80	1	0.136595	UP	DW
C11orf95	0.100563	0.0537316	UP	UP
C12orf10	0.234048	1.79e-58	DW	UP
C12orf29	1	4.1e-48	UP	UP
C12orf4	7.63e-35	1	UP	DW
C12orf43	0.212924	2.49e-22	UP	UP
C12orf45	9.88e-09	1	UP	DW
C12orf49	7.14e-06	1	UP	DW
C14orf93	1	9.59e-33	DW	UP
C16orf45	7.77e-06	3.41e-85	DW	UP
C16orf70	1	1	DW	UP
C16orf71	2.35e-06	1	DW	UP
C16orf72	1	2.99e-13	DW	UP
C17orf53	1	4.8e-21	DW	DW
C17orf75	1	8.43e-10	DW	UP
C17orf80	1	1	DW	UP
C18orf25	1	0.0638954	DW	DW
C19orf57	1	1.37e-06	DW	DW
C19orf73	0.0172786	1	DW	DW
C1D	4.93e-07	2.23e-10	UP	UP
C1GALT1	8.14e-10	7.52e-22	UP	DW
C1GALT1C1	2.72e-09	0.000585574	UP	UP
C1orf105	0.0452407	2.79e-08	DW	DW
C1orf109	1	1	DW	UP
C1orf112	1	4.33e-10	UP	DW
C1orf115	1	1.21e-25	UP	UP
C1orf116	3.44e-06	1	UP	UP
C1orf123	2.66e-08	4.18e-15	UP	UP
C1orf159	2.78e-12	2.94e-09	DW	DW
C1orf21	2.75e-19	7.26e-82	DW	UP
C1orf35	1	1	DW	DW
C1orf50	2.14e-14	0.0174406	UP	UP
C1orf54	1.13e-104	1	UP	DW
C1orf56	3.91e-10	7.25e-16	DW	UP
C1orf61	1	8.45e-16	UP	DW
C1QA	1.95e-115	4.17e-83	UP	DW
C1QB	4.13e-179	1.5e-47	UP	DW
C1QBP	0.35675	1	UP	UP
C1QL1	0.00104356	0.452959	DW	DW
C1QTNF1	4.17e-12	1	UP	UP
C1QTNF3	1	2.96e-82	DW	UP
C1R	2.2e-93	1	UP	UP
C1S	8.41e-110	1	UP	DW
C2	2.74e-36	2.37e-74	UP	DW
C20orf27	1	5.35e-19	UP	DW
C21orf62	1	1	UP	DW
C21orf91	1e-27	1.06e-49	UP	DW
C22orf31	1	1	UP	UP
C22orf46	1	1	DW	DW
C2CD2	1e-23	0.00893526	UP	UP
C2CD2L	1	0.000453359	DW	UP
C2CD3	0.0788207	0.00437035	UP	UP
C2orf27A	0.000290875	2.13e-13	DW	UP
C2orf42	1	1	DW	UP
C2orf49	3.48e-07	1	UP	UP
C2orf83	1	1	DW	DW
C3	2.17e-103	1	UP	DW
C3orf14	1	4.06e-14	DW	UP
C3orf18	5.98e-27	3.45e-29	DW	UP
C3orf52	1	1.44e-44	DW	UP
C4BPA	0.000167296	1	UP	UP
C4BPB	1	1	UP	UP
C4orf19	1	0.581949	UP	UP
C5	3.49e-11	3.51e-13	DW	UP
C5orf15	1	2.95e-60	UP	UP
C5orf22	0.000178334	0.100383	UP	UP
C5orf30	1.05e-10	7.8e-59	DW	UP
C6	1.1e-12	9.56e-26	UP	UP
C6orf106	6.1e-07	3.86e-24	UP	DW
C6orf15	1	0.000748872	DW	DW
C6orf47	1	0.424864	DW	DW
C6orf48	5.95e-08	2.39e-07	UP	UP
C6orf62	1.36e-07	2.47e-05	UP	DW
C7	2.55e-33	1.37e-12	UP	UP
C7orf25	1	6.2e-10	UP	UP
C7orf26	0.0437896	1	UP	UP
C7orf69	0.884921	1	UP	UP
C8A	1	1	DW	UP
C8orf44	0.0187209	1	DW	DW
C9	1	1	DW	DW
C9orf116	1.27e-17	6.52e-67	DW	UP
C9orf16	1	1	UP	DW
C9orf3	3.51e-16	5.79e-24	UP	UP
C9orf78	4.73e-29	1.47e-14	UP	UP
CA1	1	1	DW	DW
CA10	1	1	UP	UP
CA11	1	1	DW	DW
CA12	6.6e-16	6.66e-103	DW	UP
CA14	1.01e-11	1	DW	UP
CA2	1	1.84e-09	UP	UP
CA3	2.61e-08	1.63e-06	UP	UP
CA4	8.67e-07	6.89e-14	UP	UP
CA5A	0.000375087	0.836953	DW	DW
CA5B	9.82e-07	0.00277034	UP	UP
CA6	1	0.0522933	UP	DW
CA7	1	1	DW	DW
CA8	0.015682	1	DW	UP
CA9	1	2.21e-35	DW	DW
CAB39	2.07e-60	4.98e-14	UP	UP
CAB39L	0.0389008	1.8e-29	UP	UP
CABIN1	1	0.838724	UP	DW
CABP1	1	1	UP	UP
CABP2	1	1	NA	NA
CABP5	0.649515	1	DW	UP
CABYR	4.17e-23	1	DW	UP
CACNA1B	1	0.00271056	UP	DW
CACNA1C	1	2.48e-10	UP	UP
CACNA1D	6.81e-19	5.01e-33	DW	UP
CACNA1F	5.11e-20	1	DW	UP
CACNA1G	0.966266	1.14e-08	UP	UP
CACNA1I	0.00685361	0.00059369	DW	DW
CACNA1S	1	1	DW	DW
CACNA2D1	1	1	UP	UP
CACNA2D2	6.5e-28	1.31e-50	DW	UP
CACNA2D3	4.13e-07	4.51e-34	UP	UP
CACNB1	1	8.18e-05	UP	DW
CACNB3	0.000942468	0.0207176	DW	UP
CACNG1	1	0.575207	DW	UP
CACNG2	0.0119802	1.71e-06	DW	DW
CACNG3	1	0.000343235	DW	DW
CACNG4	0.00256227	1	DW	UP
CACYBP	3.24e-09	1	UP	DW
CAD	1	1.44e-20	UP	DW
CADM4	0.000702604	0.00685925	DW	UP
CALB1	1	1	DW	DW
CALB2	1.51e-25	1	UP	UP
CALCA	1	0.00178898	DW	DW
CALCOCO1	3e-10	1.69e-15	DW	UP
CALCOCO2	1	2.68e-08	UP	UP
CALCR	0.452417	0.000102979	UP	UP
CALD1	2.87e-46	6.43e-31	UP	UP
CALHM2	8.57e-12	1.66e-17	UP	UP
CALM1	8.25e-16	3.4e-08	UP	UP
CALM2	1	0.539085	DW	UP
CALM3	6.25e-16	0.940722	UP	UP
CALML3	0.00052318	1.57e-13	UP	UP
CALML4	6.09e-26	1	UP	DW
CALU	2.64e-21	1	UP	DW
CAMK1	1	0.0038098	UP	UP
CAMK1D	4.16e-10	8.08e-10	UP	DW
CAMK1G	0.0204603	7.37e-34	UP	DW
CAMK2A	1	1	DW	UP
CAMK2B	4.86e-10	1	DW	DW
CAMK2G	1.13e-15	1	UP	UP
CAMK2N1	1	2.89e-51	UP	UP
CAMK4	8.21e-07	1.87e-26	UP	DW
CAMKK2	1	0.244663	UP	UP
CAMKMT	1	1	DW	DW
CAMKV	1	9.61e-19	DW	DW
CAMLG	1	2.63e-93	DW	UP
CAMP	1	7.42e-05	UP	DW
CAMSAP1	1	1	UP	UP
CAMTA1	1	0.0796395	DW	UP
CAMTA2	0.0175278	3.1e-13	DW	UP
CAND1	0.0164994	5.69e-09	UP	UP
CAND2	1	1	UP	UP
CANT1	1	2.37e-17	DW	UP
CANX	0.000750943	1	UP	UP
CAP1	5.29e-44	1	UP	DW
CAPN1	1	1	UP	UP
CAPN10	1	0.122887	DW	DW
CAPN11	0.0130725	1.37e-12	UP	UP
CAPN2	0.00141066	4.34e-07	UP	UP
CAPN3	0.0219133	1	UP	DW
CAPN9	1	2.84e-25	DW	UP
CAPNS1	1	1	DW	UP
CAPRIN1	1	9.43e-06	UP	UP
CAPRIN2	0.132517	1	UP	UP
CAPZA1	9.16e-19	1	UP	DW
CAPZA2	0.0284869	1	UP	UP
CAPZB	1	1	UP	DW
CARD10	0.000384135	2.45e-40	DW	UP
CARD14	0.0652321	1	DW	UP
CARD9	5.93e-48	2.53e-27	UP	DW
CARMIL1	2.28e-09	1	UP	UP
CARS	0.000670602	1	UP	DW
CARS2	1	1	DW	DW
CARTPT	1.57e-05	1	DW	DW
CASC1	4.25e-10	4.02e-90	DW	UP
CASC3	1	0.000532778	DW	UP
CASD1	1	2.65e-74	DW	UP
CASK	1	1	UP	DW
CASKIN2	1	0.391937	DW	UP
CASP1	2.67e-145	8.32e-40	UP	DW
CASP10	8.5e-26	1.42e-14	UP	DW
CASP2	1	0.139036	UP	DW
CASP3	3.36e-34	0.00249276	UP	DW
CASP4	9.91e-127	0.0309177	UP	DW
CASP5	1.51e-06	4.68e-48	UP	DW
CASP6	1	3.26e-30	DW	UP
CASP7	8.03e-16	4.47e-07	UP	UP
CASP8	4.83e-41	1	UP	DW
CASP9	1	3.71e-10	DW	UP
CASQ1	0.199473	0.0728092	DW	UP
CASQ2	1.37e-09	5.31e-36	UP	UP
CASS4	1.64e-13	1	UP	DW
CAST	1	3.46e-29	UP	UP
CASZ1	5.56e-21	1	DW	UP
CAT	1.14e-24	1.99e-41	UP	UP
CATSPER2	4.92e-09	0.00162169	DW	UP
CATSPERB	1	0.000681325	UP	UP
CAV1	4.11e-46	2.3e-73	UP	UP
CAV2	6.67e-55	2.29e-44	UP	UP
CAV3	1	1	UP	UP
CAVIN1	2.47e-21	3.35e-35	UP	UP
CAVIN2	1.18e-31	1.96e-55	UP	UP
CAVIN3	1.42e-34	5.66e-08	UP	UP
CBARP	1	1	UP	UP
CBFA2T2	2.96e-07	1	DW	UP
CBFA2T3	0.00491889	1.98e-06	UP	UP
CBFB	5.91e-54	1.8e-05	UP	DW
CBLB	5.09e-09	0.00131831	UP	DW
CBLC	1.43e-18	0.0410327	DW	UP
CBLL1	4.55e-08	1	UP	UP
CBLN1	0.00220175	0.286429	UP	UP
CBR1	2.57e-16	0.586538	UP	DW
CBR3	4.4e-26	0.0200238	UP	DW
CBWD5	1	2.02e-15	UP	UP
CBX1	1	0.252788	UP	UP
CBX3	1	1	DW	DW
CBX4	8.85e-13	1	DW	UP
CBX5	1	1	UP	UP
CBX7	1	6.74e-16	UP	UP
CBX8	0.165488	1	DW	DW
CBY1	1	1.03e-09	UP	UP
CC2D1A	3.2e-05	1	DW	UP
CCDC102B	5.93e-11	1	UP	UP
CCDC121	1	4.59e-31	UP	UP
CCDC130	0.00238781	1	DW	UP
CCDC134	1	1	UP	DW
CCDC15	1	0.0214189	DW	UP
CCDC198	1	1	UP	DW
CCDC22	1	1	DW	UP
CCDC25	1	4.22e-34	DW	UP
CCDC28A	1	0.0037562	DW	UP
CCDC28B	1	2.61e-15	DW	DW
CCDC47	0.0127168	4.38e-05	UP	UP
CCDC51	1	7.63e-07	DW	UP
CCDC57	0.228626	0.684274	DW	UP
CCDC59	1.58e-51	1	UP	UP
CCDC6	1	1	UP	DW
CCDC69	1.15e-51	1	UP	DW
CCDC7	4.29e-07	1	DW	UP
CCDC70	1	1	DW	DW
CCDC81	4.19e-06	1	UP	DW
CCDC85C	1	1	DW	DW
CCDC86	0.000261062	3.81e-05	UP	DW
CCDC88A	9.7e-20	3.07e-19	UP	DW
CCDC90B	2.77e-41	1.05e-09	UP	UP
CCDC91	1	9.4e-25	UP	UP
CCDC92	9.25e-05	2.27e-28	UP	UP
CCHCR1	1	2.04e-06	DW	DW
CCIN	1	1	UP	UP
CCK	1	1	DW	DW
CCKBR	1	4.66e-09	DW	DW
CCL1	1	3.64e-07	DW	DW
CCL11	0.00379982	4.47e-24	UP	DW
CCL13	3.4e-73	7.51e-56	UP	DW
CCL16	9.38e-07	0.00115063	UP	UP
CCL17	2.84e-43	1.41e-19	UP	DW
CCL18	6.16e-27	3.74e-97	UP	DW
CCL19	3e-121	2.26e-38	UP	DW
CCL2	3.6e-103	1.73e-26	UP	DW
CCL20	1.56e-07	1.48e-46	UP	DW
CCL22	8.97e-31	3.19e-28	UP	DW
CCL23	1.74e-22	1	UP	DW
CCL24	0.0310136	1	UP	DW
CCL27	1	1	DW	DW
CCL4	8.2e-95	1.31e-48	UP	DW
CCL5	5.5e-253	3.01e-165	UP	DW
CCL7	1	1.18e-63	UP	DW
CCL8	2.23e-110	3.92e-66	UP	DW
CCNA1	0.0379679	1.42e-08	UP	DW
CCNA2	1.27e-06	1.21e-76	UP	DW
CCNB1	1	1.02e-34	UP	DW
CCNB1IP1	1.29e-16	1	UP	DW
CCNB2	1.81e-05	5.55e-73	UP	DW
CCNC	2.08e-20	1	UP	UP
CCND1	2.55e-22	3.51e-40	DW	UP
CCND2	4.91e-63	0.023463	UP	DW
CCND3	4.05e-14	1.59e-18	UP	DW
CCNE1	5.23e-05	1.82e-86	UP	DW
CCNG1	7.64e-06	5.96e-69	UP	UP
CCNG2	1	3.8e-89	DW	UP
CCNH	0.00327551	3.73e-71	UP	UP
CCNI	0.000267545	6.86e-14	DW	UP
CCNJ	4.65e-05	1	UP	DW
CCNJL	0.000200777	1	UP	DW
CCNK	1	0.000734535	DW	DW
CCNL1	5.57e-11	1	UP	DW
CCNL2	0.459244	0.000333833	DW	UP
CCNO	1	3.76e-26	DW	UP
CCNT1	0.0012331	1	DW	UP
CCNT2	1	3.72e-13	UP	UP
CCP110	0.0024925	6.9e-23	DW	UP
CCPG1	1	4.04e-46	UP	UP
CCR1	2.38e-95	2.54e-48	UP	DW
CCR2	9.57e-147	2.65e-81	UP	DW
CCR3	1	1	UP	DW
CCR4	4.92e-28	1.89e-17	UP	DW
CCR5	6.94e-48	1.22e-79	UP	DW
CCR7	1.55e-144	6.52e-155	UP	DW
CCRL2	1.24e-22	0.000138654	UP	DW
CCS	1	3.1e-12	UP	UP
CCT2	3.86e-17	1.88e-08	UP	UP
CCT3	1	0.0878234	UP	DW
CCT5	1	2.87e-07	UP	DW
CCT6A	9.87e-08	0.0102568	UP	DW
CCT6B	1	2.62e-15	DW	UP
CCT7	2.82e-20	1	UP	UP
CCT8	3.38e-05	1	UP	DW
CCT8L2	1	1	DW	DW
CCZ1	3.08e-39	0.131003	UP	UP
CD101	1	3.5e-26	UP	DW
CD160	1.31e-09	5.86e-20	UP	DW
CD163	5.77e-161	2.11e-29	UP	DW
CD164	1	1.21e-23	UP	UP
CD177	1	1	DW	DW
CD180	1.18e-26	1.6e-50	UP	DW
CD19	1.91e-66	5.13e-135	UP	DW
CD1B	2.11e-37	3.84e-28	UP	DW
CD1E	9.67e-29	3.21e-11	UP	DW
CD2	2.32e-251	2.03e-157	UP	DW
CD200	2.02e-47	1	UP	UP
CD207	1	1	UP	DW
CD22	1	6.28e-29	UP	DW
CD244	2.2e-17	2.82e-46	UP	DW
CD247	2.06e-207	5.38e-155	UP	DW
CD27	2.84e-193	1.18e-143	UP	DW
CD28	1.64e-46	1.08e-68	UP	DW
CD2AP	1	4.85e-09	UP	UP
CD2BP2	1	1.18e-49	DW	UP
CD300A	1.11e-88	9.74e-12	UP	DW
CD302	0.00304935	4.44e-28	UP	UP
CD320	1	0.00167656	DW	DW
CD33	1.09e-52	1	UP	DW
CD34	3.25e-12	3.88e-30	UP	UP
CD36	2.81e-52	1.67e-49	UP	UP
CD37	2.61e-114	8.55e-95	UP	DW
CD38	7.23e-130	6.27e-240	UP	DW
CD3E	8.29e-79	1.41e-169	UP	DW
CD3G	1.32e-139	1.17e-133	UP	DW
CD4	4.65e-93	3.81e-77	UP	DW
CD40	9.94e-47	3.8e-97	UP	DW
CD46	0.0164773	6.44e-56	DW	UP
CD47	4.37e-26	8.12e-20	UP	DW
CD48	8.29e-209	1.53e-116	UP	DW
CD52	2.1e-166	6.14e-83	UP	DW
CD53	7.44e-194	2.05e-113	UP	DW
CD55	1.69e-24	3.42e-20	UP	UP
CD59	8.18e-09	1	UP	UP
CD5L	1	1	DW	DW
CD6	3.21e-160	8.93e-160	UP	DW
CD63	6.13e-07	2.6e-32	UP	UP
CD69	6.64e-139	3.35e-18	UP	DW
CD72	4.67e-70	9.4e-110	UP	DW
CD74	3.43e-100	3.25e-40	UP	DW
CD79A	7.84e-85	1.04e-123	UP	DW
CD79B	2.8e-106	1.61e-77	UP	DW
CD80	0.111388	1.18e-74	UP	DW
CD81	4.3e-08	1	UP	UP
CD82	7.55e-41	8.46e-13	UP	DW
CD83	6.33e-85	5.83e-33	UP	DW
CD84	1.64e-81	9.46e-46	UP	DW
CD86	2.33e-110	1.22e-60	UP	DW
CD8A	4.23e-178	6.68e-106	UP	DW
CD8B	9.84e-62	1.12e-80	UP	DW
CD9	5.79e-08	4.28e-46	UP	UP
CD93	2.9e-46	7.09e-57	UP	UP
CD99	2e-34	7.06e-12	UP	UP
CDA	1	1	UP	DW
CDADC1	1	0.0196841	DW	UP
CDC123	2.31e-24	1.06e-10	UP	DW
CDC14A	1	1	UP	DW
CDC14B	6.28e-19	1.43e-08	UP	UP
CDC20	3.92e-05	1.39e-93	UP	DW
CDC23	1	1.93e-17	UP	UP
CDC25A	1	1.09e-75	DW	DW
CDC25B	0.000800921	2.32e-108	UP	DW
CDC25C	1	3.11e-40	DW	DW
CDC27	1	1	DW	UP
CDC34	1	0.219663	UP	DW
CDC37	1	1	DW	DW
CDC37L1	0.0402582	1.32e-07	UP	UP
CDC40	1.04e-12	1	UP	UP
CDC42	5.27e-05	4.42e-09	UP	UP
CDC42BPA	1	1	UP	UP
CDC42BPB	1	1.19e-30	DW	UP
CDC42EP2	1	1.28e-10	UP	UP
CDC42EP4	1	1	DW	DW
CDC42SE1	0.0533838	9.86e-08	UP	DW
CDC45	1	1.02e-65	UP	DW
CDC5L	2.1e-08	1	UP	DW
CDC7	1	4.56e-59	UP	DW
CDCA3	1	3.57e-82	UP	DW
CDCA4	1	6.8e-20	UP	DW
CDCA8	1	1.77e-108	UP	DW
CDCP1	1	1	DW	DW
CDH1	1	1	UP	UP
CDH10	1	1	UP	UP
CDH11	1.71e-26	1.32e-58	UP	UP
CDH12	1	1	DW	UP
CDH15	1	0.652407	DW	DW
CDH16	1	6.02e-05	DW	DW
CDH17	4.57e-05	1	UP	UP
CDH18	1	1	DW	UP
CDH19	1.4e-05	1	UP	UP
CDH2	1	1	UP	DW
CDH20	0.409499	1	UP	UP
CDH3	2.88e-26	9.82e-27	UP	DW
CDH4	1	1	UP	DW
CDH6	1	1.48e-15	UP	UP
CDH7	1	1	DW	UP
CDH8	1	1	UP	UP
CDH9	0.0466414	1	NA	NA
CDHR1	9.57e-08	1	UP	DW
CDHR2	1	1	DW	DW
CDHR5	1	1	DW	DW
CDIPT	1	4.68e-33	DW	UP
CDK1	0.00894167	4.48e-43	UP	DW
CDK10	1	1	DW	DW
CDK12	4.72e-35	1	UP	UP
CDK13	1	1	DW	UP
CDK14	1	9.13e-34	UP	UP
CDK18	0.000118958	1.93e-14	DW	DW
CDK2	1	3.02e-06	UP	DW
CDK20	9.72e-14	3.99e-10	DW	UP
CDK4	2.11e-18	1	UP	DW
CDK5	0.00212035	1	DW	DW
CDK5R2	0.394291	0.075551	DW	DW
CDK5RAP1	1	1	DW	DW
CDK5RAP2	1	1	UP	UP
CDK5RAP3	2.82e-36	1	DW	UP
CDK6	3.89e-31	0.00132502	UP	DW
CDK7	1	1.48e-30	DW	UP
CDK8	1.43e-37	1	UP	DW
CDK9	1	1	DW	UP
CDKAL1	2.32e-13	0.536235	UP	DW
CDKL1	1.29e-23	1	UP	UP
CDKL3	1	4.93e-41	DW	UP
CDKL5	1	1	UP	DW
CDKN1A	4.03e-11	3.66e-15	UP	UP
CDKN1B	1	2.68e-08	DW	UP
CDKN1C	2.27e-16	4.08e-45	UP	UP
CDKN2A	1	3.65e-43	UP	DW
CDKN2AIP	1	1.09e-15	UP	UP
CDKN2B	1.71e-09	1	UP	UP
CDKN2D	1	3.95e-43	DW	DW
CDKN3	0.000111747	1.03e-44	UP	DW
CDO1	6.7e-31	3.95e-50	UP	UP
CDON	2.01e-05	0.113553	DW	UP
CDR1	1	0.0428537	UP	UP
CDR2	1	1	UP	UP
CDR2L	0.0537405	1	UP	UP
CDRT1	1	1.79e-09	UP	DW
CDS1	0.488879	2.67e-38	DW	UP
CDS2	1	4.64e-25	DW	UP
CDSN	1	1	UP	UP
CDV3	1.24e-15	1	UP	DW
CDX1	0.0939078	4.25e-12	UP	DW
CDX4	1	0.00292571	NA	NA
CDYL	5.07e-08	1	UP	DW
CEACAM1	1	0.0834893	DW	DW
CEACAM21	1	2.16e-24	UP	DW
CEACAM3	1	1.38e-14	DW	DW
CEACAM5	1	1.2e-05	DW	UP
CEACAM8	1	1	DW	DW
CEBPA	3.88e-38	1	UP	UP
CEBPB	1.95e-48	1.99e-21	UP	DW
CEBPZ	0.000130199	1	UP	DW
CEL	1	1	DW	DW
CELA2A	1	1	UP	UP
CELA2B	1	1	DW	DW
CELA3B	1	1	DW	UP
CELF1	1	0.00102223	DW	UP
CELF2	1.65e-125	0.0806857	UP	DW
CELF3	6.91e-11	2.4e-06	DW	DW
CELSR1	1	1.09e-65	DW	UP
CELSR2	2.83e-48	9.44e-25	DW	UP
CELSR3	0.000250646	0.00217967	DW	DW
CENPA	1	2.99e-93	UP	DW
CENPB	1	1	DW	UP
CENPE	0.105498	6.01e-62	UP	DW
CENPF	1	3.32e-51	UP	DW
CENPI	1	3.79e-41	UP	DW
CENPJ	1	1.88e-15	UP	DW
CENPM	1	1.42e-56	DW	DW
CENPN	2.73e-17	1.02e-40	UP	DW
CENPO	1	3.5e-29	UP	DW
CENPQ	1	1	UP	DW
CENPT	1	4.75e-08	UP	DW
CEP104	0.000484306	1	DW	DW
CEP112	1.99e-46	1.16e-33	UP	UP
CEP135	1	7.49e-09	UP	DW
CEP152	0.00507733	8.14e-10	UP	DW
CEP164	0.000187781	1	DW	DW
CEP170	9.57e-05	0.0657794	UP	DW
CEP192	1.19e-08	1	UP	DW
CEP250	1	3.04e-13	DW	DW
CEP290	1	4.43e-19	DW	UP
CEP55	0.00334568	4.1e-85	UP	DW
CEP57	5.66e-07	1	UP	DW
CEP63	1	7.59e-27	UP	UP
CEP68	1	2.21e-56	UP	UP
CEP70	1	1	DW	UP
CEP72	1	2.65e-07	UP	DW
CEP76	0.179246	1	UP	UP
CEP85	1	3.62e-34	DW	DW
CEPT1	0.999888	1	UP	UP
CER1	1	1	DW	DW
CERK	2.34e-12	0.000530839	UP	DW
CERS2	9.27e-15	2.22e-31	DW	UP
CERS4	1.74e-13	5.67e-44	DW	UP
CERS6	1.78e-13	1.62e-36	DW	UP
CES1	4.43e-36	4.46e-29	UP	UP
CETN1	0.0155447	0.00139449	NA	NA
CETN2	1	3.71e-45	UP	UP
CETN3	1	1.37e-28	DW	UP
CETP	1	5.35e-14	UP	DW
CFB	0.0307314	1	DW	UP
CFD	5.75e-21	6.16e-49	UP	UP
CFDP1	1.83e-06	0.717088	UP	UP
CFH	1.64e-96	1.57e-18	UP	UP
CFHR1	0.00222844	1	UP	DW
CFHR2	1	0.00186906	UP	UP
CFHR3	0.00929216	1	UP	UP
CFHR4	1	0.0581914	DW	DW
CFI	7.44e-43	0.00283428	UP	UP
CFP	2.36e-32	3.29e-11	UP	DW
CFTR	0.0179647	1	UP	DW
CGA	1e-05	1	DW	UP
CGB2	1	1	DW	DW
CGB3	1	1	DW	DW
CGGBP1	1	1	UP	UP
CGRRF1	8.69e-07	3.39e-93	UP	UP
CH25H	2.56e-52	8.68e-09	UP	UP
CHAD	2.41e-09	1.28e-48	DW	UP
CHAF1A	1	2.74e-36	DW	DW
CHAF1B	1	8.7e-29	UP	DW
CHAT	1.13e-05	0.000922288	NA	NA
CHCHD2	3.06e-08	1	UP	DW
CHCHD3	1	0.021701	UP	DW
CHCHD7	8.04e-13	1	UP	DW
CHD1	0.228645	6.63e-06	DW	UP
CHD1L	1	1.67e-10	DW	DW
CHD2	1	1	UP	DW
CHD4	0.00688059	1	DW	DW
CHD5	1	1	UP	DW
CHD7	1	4.43e-13	UP	DW
CHD8	0.583852	1	DW	UP
CHD9	1	6.11e-06	UP	UP
CHEK2	1	1.07e-37	UP	DW
CHERP	1	1	DW	DW
CHFR	7.88e-14	5.33e-21	UP	DW
CHGB	0.0341353	1	UP	DW
CHI3L2	0.113859	1.21e-24	UP	DW
CHIA	8.3e-08	4.84e-11	DW	DW
CHIC2	9.37e-71	1	UP	DW
CHKA	1	1	DW	UP
CHKB	0.569983	1	UP	DW
CHL1	4.7e-24	7.82e-15	UP	UP
CHM	1	0.136724	DW	UP
CHML	1	7.42e-08	UP	DW
CHMP1A	0.000392612	2.45e-09	UP	DW
CHMP2A	1	3.34e-81	UP	UP
CHMP2B	0.0116358	3.28e-16	UP	UP
CHMP4A	1	1.8e-11	UP	UP
CHMP5	1.85e-12	3.3e-26	UP	UP
CHMP6	2.78e-09	1.24e-28	UP	UP
CHMP7	1	1	UP	DW
CHODL	1	4.43e-28	UP	DW
CHORDC1	1.5e-10	2.86e-11	UP	DW
CHPT1	1	6.83e-24	DW	UP
CHRD	5.9e-15	1.17e-52	DW	UP
CHRDL1	2.28e-27	9.2e-09	UP	UP
CHRDL2	1	1	UP	DW
CHRM2	0.0139594	0.0688671	DW	DW
CHRM3	1	0.0087865	UP	DW
CHRM5	1	1	UP	UP
CHRNA1	0.79167	1	UP	DW
CHRNA10	0.346361	0.360291	DW	DW
CHRNA2	1	1	DW	DW
CHRNA5	3.13e-05	2.29e-18	UP	DW
CHRNA6	1	1	DW	UP
CHRNA7	0.0114831	1	UP	UP
CHRNA9	0.0135612	1	DW	DW
CHRNB3	1	0.528962	DW	DW
CHRND	1	1	DW	UP
CHRNE	1	1	UP	UP
CHST1	0.00147924	1	DW	UP
CHST10	2.21e-19	1.61e-08	DW	UP
CHST11	1.52e-20	4.91e-46	UP	DW
CHST15	0.0653689	2.03e-53	DW	UP
CHST2	4.31e-18	2.21e-38	UP	DW
CHST3	2.41e-09	1	UP	DW
CHST4	1	1.37e-23	UP	DW
CHST5	1	1	DW	DW
CHST7	2.21e-60	8.68e-05	UP	UP
CHST8	7.31e-16	1.57e-10	DW	UP
CHSY1	0.000912125	3.09e-17	UP	UP
CHTOP	0.065077	1	DW	UP
CIAPIN1	2.9e-32	1	UP	DW
CIB1	1	1.73e-06	DW	UP
CIC	3.77e-05	1	DW	UP
CIDEA	2.78e-26	5.05e-39	UP	UP
CIDEC	1.83e-25	6.06e-52	UP	UP
CILP	2.94e-29	1.8e-57	UP	UP
CINP	1	4.48e-09	UP	UP
CIR1	1	1	UP	UP
CIRBP	0.013981	8.88e-112	DW	UP
CISD1	7.13e-50	1	UP	UP
CISH	7.7e-09	1.78e-14	DW	UP
CIT	0.958267	3.62e-22	DW	DW
CITED1	1	5.08e-36	UP	UP
CITED2	1	1.67e-25	UP	UP
CIZ1	1	1	DW	DW
CKAP2	2.65e-08	1.31e-09	UP	DW
CKAP4	1.55e-24	1	UP	UP
CKAP5	0.780787	1.76e-05	UP	DW
CKB	0.265188	1	UP	UP
CKM	1	0.00274158	UP	DW
CKMT2	5.18e-25	1e-23	UP	UP
CKS1B	5.03e-17	1.92e-09	UP	DW
CKS2	0.000666249	3.08e-38	UP	DW
CLASP1	1	1	UP	DW
CLASP2	0.0298697	1.1e-25	DW	UP
CLBA1	1.53e-24	6.47e-58	DW	UP
CLC	1	1	DW	DW
CLCA1	1	1	DW	DW
CLCA2	4.79e-27	1	UP	UP
CLCA4	2.5e-08	1	UP	UP
CLCF1	1	1	DW	DW
CLCN1	1	1	UP	UP
CLCN2	0.000881136	1	DW	DW
CLCN3	1	1.44e-44	DW	UP
CLCN6	1	5.37e-06	DW	UP
CLCN7	9e-05	1	DW	DW
CLCNKA	3.78e-08	1	DW	UP
CLCNKB	1	1	DW	UP
CLDN1	1.69e-06	1	UP	UP
CLDN14	0.397309	1	UP	DW
CLDN15	6.48e-12	1	UP	DW
CLDN17	1	0.0514057	UP	UP
CLDN6	0.00143085	9.57e-21	DW	DW
CLDN7	3.93e-11	1	DW	UP
CLDN8	1.87e-29	9.08e-14	UP	UP
CLDN9	0.00157284	1.4e-21	DW	DW
CLDND1	6.02e-06	7.87e-05	UP	DW
CLEC10A	2.81e-89	4.9e-07	UP	DW
CLEC16A	2.17e-05	0.0106382	DW	UP
CLEC2D	1	0.054928	UP	DW
CLEC3B	2.21e-11	6.11e-51	UP	UP
CLEC4A	2.39e-101	5.4e-16	UP	DW
CLEC4M	1	1	UP	DW
CLEC5A	1	1	DW	UP
CLEC7A	6.68e-78	3.49e-27	UP	DW
CLGN	1	6.27e-38	DW	UP
CLIC1	1.87e-26	1	UP	DW
CLIC4	2.67e-39	1	UP	UP
CLIC5	7.2e-13	1	UP	DW
CLINT1	7.31e-30	0.786104	UP	UP
CLIP1	0.00184842	2.41e-21	UP	UP
CLIP2	1	1	UP	DW
CLIP3	1.6e-06	0.000315157	UP	UP
CLK1	1	3.74e-13	UP	UP
CLK2	3.98e-18	1	DW	DW
CLK3	1	1	DW	DW
CLK4	1	1.46e-17	DW	UP
CLMN	1	6.81e-31	DW	UP
CLN3	0.314942	1	DW	UP
CLN6	1	0.000212149	DW	DW
CLN8	1	0.00402934	UP	UP
CLNS1A	1	1	UP	UP
CLOCK	1	1	DW	UP
CLP1	3.91e-26	1	UP	DW
CLPB	5.03e-05	1	UP	DW
CLPP	1	1	DW	DW
CLPS	1	0.0142279	UP	DW
CLPTM1	1	1	DW	DW
CLPX	1.33e-24	1.23e-06	UP	UP
CLSTN1	6.94e-06	1	DW	UP
CLSTN2	2.29e-18	1.92e-44	DW	UP
CLSTN3	1	1.22e-08	UP	DW
CLTA	1.14e-38	1	UP	UP
CLTCL1	0.233456	1	UP	UP
CLU	0.0287486	8.74e-10	UP	UP
CLUAP1	0.000257921	3.34e-44	DW	UP
CMA1	7.12e-23	1.67e-10	UP	UP
CMAS	3.62e-06	1	UP	DW
CMKLR1	8.8e-51	5.05e-31	UP	DW
CMPK1	3.59e-19	1	UP	DW
CMTM6	1	7.13e-09	UP	UP
CNBP	1	1	UP	DW
CNDP2	3.62e-06	1	UP	UP
CNGA1	5.48e-20	1	UP	DW
CNGA3	1	1	DW	UP
CNGB3	1	1	UP	UP
CNIH3	2.31e-09	3.72e-91	UP	UP
CNIH4	9.54e-24	1	UP	UP
CNKSR2	0.000311273	1	UP	UP
CNMD	1	1	DW	DW
CNN1	4.51e-16	1.39e-63	UP	UP
CNN2	1.34e-11	1	UP	DW
CNN3	2.03e-09	1.39e-05	UP	UP
CNNM1	1	0.0184052	UP	DW
CNNM2	1	1	DW	UP
CNNM4	0.105952	5.74e-17	DW	UP
CNOT1	7.53e-17	1.6e-28	UP	DW
CNOT2	0.00576722	4.62e-32	UP	UP
CNOT4	1	1	UP	UP
CNOT6	1	1	DW	UP
CNOT7	1	1	DW	UP
CNOT8	1	5.23e-17	UP	UP
CNOT9	4.2e-26	1	UP	DW
CNP	1.56e-12	1	UP	UP
CNPPD1	0.000165805	4.7e-08	UP	UP
CNPY2	1.02e-08	1.8e-20	UP	UP
CNPY3	1.28e-09	1	UP	DW
CNPY4	0.000944484	0.00705225	UP	UP
CNR1	1	1	UP	DW
CNR2	1	4.52e-22	UP	DW
CNTFR	6.26e-18	0.0490152	UP	UP
CNTN1	0.155956	2.77e-24	UP	UP
CNTN2	1	1	UP	UP
CNTN5	1	1	DW	DW
CNTNAP1	1	1	UP	UP
CNTNAP3	5.03e-20	0.00154769	UP	UP
CNTRL	0.00467527	1.5e-23	UP	DW
COASY	2.33e-06	4.35e-26	DW	UP
COCH	0.00407993	3.93e-27	UP	DW
COG2	1.51e-13	5.28e-34	DW	UP
COG4	0.165078	0.0127417	UP	DW
COG5	0.000126159	1	UP	UP
COG7	8.16e-21	4.57e-32	DW	UP
COG8	3.34e-16	0.167802	UP	UP
COL10A1	3.13e-08	1.2e-81	UP	UP
COL11A2	1	2.05e-13	UP	DW
COL13A1	1.84e-11	1	UP	DW
COL14A1	2.4e-32	9.2e-87	UP	UP
COL15A1	9.61e-55	2.18e-20	UP	UP
COL16A1	1	9.74e-53	UP	UP
COL17A1	1.06e-09	5.67e-21	UP	UP
COL18A1	0.00401358	2.3e-21	UP	UP
COL19A1	1	0.0650782	UP	DW
COL1A2	2.45e-13	8.83e-62	UP	UP
COL21A1	0.00364675	7.37e-09	UP	UP
COL2A1	1	1	DW	UP
COL3A1	1.19e-18	9.32e-58	UP	UP
COL4A1	1.29e-06	1	UP	UP
COL4A2	1.98e-09	1	UP	DW
COL4A3	7.51e-19	1.04e-17	UP	DW
COL4A3BP	1	2.5e-12	UP	UP
COL4A5	0.000279128	4.26e-71	DW	UP
COL4A6	1	8.12e-34	DW	UP
COL5A1	2.39e-06	1.95e-44	UP	UP
COL5A2	2.83e-20	2.02e-64	UP	UP
COL5A3	1	3.18e-34	DW	UP
COL6A1	3.2e-09	5.58e-30	UP	UP
COL6A2	0.0035004	2.22e-09	UP	UP
COL7A1	1	1	UP	UP
COL8A1	1	8.82e-14	UP	UP
COL8A2	0.000138555	3.02e-44	UP	UP
COL9A1	1	1	UP	DW
COL9A2	1	1	UP	UP
COL9A3	0.00584719	0.00211807	UP	DW
COLEC11	3.44e-10	1	UP	DW
COLEC12	1.03e-07	2.44e-36	UP	UP
COLQ	6.63e-10	1	DW	UP
COMMD10	1	5.98e-41	UP	UP
COMMD3	1	8.21e-42	UP	UP
COMMD4	1	1	DW	UP
COMMD8	3.27e-35	0.000315792	UP	UP
COMMD9	3.51e-12	1	UP	UP
COMP	1	1.44e-43	UP	UP
COMT	5.21e-14	1	UP	UP
COPA	1	1	DW	DW
COPB2	4.28e-13	0.0675389	UP	UP
COPE	1	1	UP	DW
COPS2	0.00156842	6.47e-07	UP	UP
COPS3	2.06e-29	1	UP	UP
COPS4	7.12e-22	6.31e-68	UP	UP
COPS5	8.79e-10	0.388199	UP	UP
COPS6	1	0.138327	DW	UP
COPS7A	1	2.13e-14	DW	UP
COPS7B	1	0.114317	DW	DW
COPZ1	1	2.52e-33	DW	UP
COPZ2	1.59e-06	2e-65	UP	UP
COQ10B	6.22e-11	2.34e-16	UP	UP
COQ2	1.53e-51	1	UP	UP
COQ3	0.000358777	0.000114365	UP	DW
COQ6	0.14535	1e-41	DW	UP
COQ7	9.32e-13	1.62e-41	DW	UP
COQ8A	1	1	UP	DW
COQ8B	5.32e-16	1	DW	UP
COQ9	5.58e-11	0.333234	UP	DW
CORIN	0.00359157	3.55e-51	UP	UP
CORO1A	4.64e-163	3.35e-148	UP	DW
CORO1B	0.0101633	1	UP	DW
CORO1C	3.47e-59	1.21e-08	UP	DW
CORO2A	1	3.61e-17	DW	UP
CORO2B	5.09e-12	3.53e-20	UP	UP
CORT	1	1	DW	DW
COTL1	1.61e-63	1.22e-78	UP	DW
COX10	1	1	UP	DW
COX11	9.2e-05	1.72e-08	UP	UP
COX16	1	3.85e-43	UP	UP
COX17	1	1.51e-12	UP	UP
COX4I1	3.31e-33	4.53e-05	UP	DW
COX5A	3.71e-22	1	UP	DW
COX6A1	1	3.16e-12	UP	UP
COX6B1	2e-12	0.75563	UP	UP
COX6C	8.86e-22	2.19e-13	DW	UP
COX7A1	6.89e-16	4.85e-114	UP	UP
COX7A2	0.99093	1	UP	UP
COX7B	5.89e-32	1	UP	UP
COX7C	1	4.83e-55	UP	UP
COX8A	0.000336108	3.16e-06	UP	UP
CPA1	4.4e-09	1.17e-07	UP	UP
CPA2	1	1	DW	DW
CPA3	1.53e-34	9.73e-71	UP	UP
CPB1	0.000480637	2.45e-28	DW	UP
CPD	1	2e-49	DW	UP
CPE	0.000355517	5.29e-72	UP	UP
CPEB3	1	9.39e-23	DW	UP
CPLX2	1	1	DW	DW
CPLX3	1	7.84e-13	DW	DW
CPN1	9.06e-08	5.7e-05	DW	DW
CPNE3	1	4.27e-15	UP	UP
CPNE6	1	2.48e-05	DW	DW
CPPED1	0.00139248	1	UP	UP
CPSF1	1	0.000822218	DW	DW
CPSF4	1	1	DW	DW
CPSF6	0.00019526	0.430156	UP	UP
CPT1A	1.12e-10	1.77e-09	UP	UP
CPT1B	5.04e-20	1	DW	DW
CPT2	1	2.82e-07	DW	UP
CPVL	6.15e-177	1	UP	DW
CPZ	4.76e-23	6.64e-17	UP	UP
CR1	5.07e-15	8.25e-39	UP	DW
CRABP2	0.323126	0.248446	DW	UP
CRADD	4.69e-18	5.71e-42	UP	UP
CRB1	1	1	UP	DW
CRCP	1	1	DW	UP
CREB1	1	1	UP	UP
CREB3	1	0.219734	DW	UP
CREB3L1	1	4.41e-17	UP	UP
CREB5	5.8e-14	0.0652951	UP	UP
CREBZF	1	0.000335498	DW	UP
CRELD1	1.06e-13	2.64e-14	DW	UP
CRELD2	1	9.97e-23	UP	DW
CREM	1	0.0111064	UP	DW
CRH	1	1	DW	UP
CRHBP	1	1	UP	UP
CRHR1	1	0.00581655	DW	DW
CRHR2	1	1	DW	DW
CRIM1	1	2.08e-62	DW	UP
CRIP1	6.61e-05	2.34e-40	DW	UP
CRIP2	0.0073344	2.1e-16	DW	UP
CRISP1	1	1	DW	DW
CRISP2	1	1	UP	DW
CRISPLD2	2.39e-57	5.05e-44	UP	UP
CRK	1	7.82e-12	UP	UP
CRKL	0.694508	1	UP	DW
CRLF2	1	1	UP	DW
CRLF3	2.14e-51	6.57e-51	UP	DW
CRMP1	1	1	UP	UP
CRNKL1	0.151279	8.13e-34	DW	UP
CRNN	0.00174378	7.16e-14	DW	DW
CROCC	6.72e-06	1	DW	UP
CRTAM	4.56e-22	1.36e-50	UP	DW
CRTAP	5.71e-24	6.17e-79	UP	UP
CRY1	1.83e-09	8.39e-25	UP	UP
CRY2	1	2.9e-95	UP	UP
CRYAA	1	0.0156463	NA	NA
CRYAB	4.01e-48	1	UP	UP
CRYBA1	1	1	DW	DW
CRYBA4	1	0.00600788	DW	DW
CRYBB1	0.16836	1	UP	UP
CRYBB3	1	9.07e-14	UP	DW
CRYBG1	5.66e-20	0.0381564	UP	DW
CRYBG2	1	5.87e-08	DW	DW
CRYGA	0.000762511	4.51e-09	NA	NA
CRYGB	1	0.0331595	NA	NA
CRYGC	1	1	NA	NA
CRYGD	1	1	NA	NA
CRYL1	0.0232597	6.35e-52	UP	UP
CRYM	3.1e-06	1	UP	UP
CRYZL1	1.44e-06	4.62e-61	UP	UP
CSAD	5.93e-09	1.41e-58	DW	UP
CSDC2	1	8.7e-18	UP	UP
CSDE1	1	1	UP	UP
CSE1L	3.48e-08	1	UP	DW
CSF1R	7.16e-67	6.37e-05	UP	DW
CSF2	1	1.94e-35	DW	DW
CSF2RA	1.09e-98	1.04e-16	UP	DW
CSF2RB	2.57e-50	4.85e-79	UP	DW
CSF3	0.0109316	1	UP	UP
CSGALNACT1	1.42e-40	1	UP	UP
CSGALNACT2	4.99e-26	0.000204259	UP	UP
CSH1	1	0.0336988	UP	UP
CSH2	0.000154792	1.86e-06	DW	DW
CSHL1	1	1	UP	UP
CSK	1.47e-28	1.22e-78	UP	DW
CSN1S1	0.000177743	1	UP	UP
CSN2	1	1	UP	DW
CSN3	0.00296359	1	UP	DW
CSNK1A1	1	3.04e-73	DW	UP
CSNK1G3	1	1.76e-19	UP	UP
CSNK2A2	2.76e-29	1	UP	DW
CSNK2B	4.37e-07	1	UP	DW
CSPG4	1	1	DW	UP
CSPG5	1	1	DW	DW
CSPP1	1	3.25e-05	UP	UP
CSRNP2	5.43e-06	8.73e-41	DW	UP
CSRP1	1	2.62e-09	UP	UP
CSRP2	3.19e-56	1	UP	DW
CSRP3	1	1	DW	UP
CST1	1	1	UP	UP
CST2	1	1.69e-16	UP	UP
CST5	1.98e-05	3.59e-10	DW	UP
CST6	2.57e-05	1	UP	UP
CST7	5.21e-180	1.41e-98	UP	DW
CST8	1	0.109602	DW	DW
CSTA	1.61e-39	0.143926	UP	DW
CSTB	2.48e-27	3.34e-14	UP	DW
CSTF1	5.54e-19	0.0120822	UP	UP
CSTF2	1	0.000345098	UP	DW
CSTF2T	2.08e-05	1.22e-31	UP	UP
CSTF3	0.00647098	1	UP	DW
CTAGE1	1	1	DW	DW
CTBP1	1	1	DW	UP
CTBP2	1	1.51e-29	DW	UP
CTBS	0.0137754	2.09e-13	UP	UP
CTCF	0.0107369	1	UP	DW
CTDNEP1	1	1	UP	DW
CTDP1	1	2.35e-08	DW	DW
CTDSP1	1	4.76e-63	UP	UP
CTDSP2	0.0557033	2.17e-44	UP	UP
CTDSPL	1	6.57e-89	DW	UP
CTGF	1.81e-45	5.39e-51	UP	UP
CTH	0.386521	1.27e-07	UP	UP
CTIF	1	1	UP	UP
CTNNA1	1	9.09e-103	UP	UP
CTNNA2	1	1	UP	UP
CTNNA3	1	1	DW	UP
CTNNAL1	1.69e-12	4.85e-07	UP	UP
CTNNB1	2.23e-07	2.54e-33	UP	UP
CTNNBIP1	1	0.0156722	UP	UP
CTNNBL1	4.15e-20	1	UP	UP
CTNND1	1	2.2e-21	DW	UP
CTNND2	0.193193	0.00273161	DW	UP
CTPS2	0.125569	7.12e-11	UP	UP
CTR9	0.0186145	6.57e-19	UP	UP
CTRB2	0.0316335	2.28e-13	DW	DW
CTRC	1	1.57e-05	DW	DW
CTRL	1	8.36e-102	UP	DW
CTSA	1.31e-15	0.0460655	UP	DW
CTSC	7.03e-168	1.23e-95	UP	DW
CTSE	1.07e-08	1.13e-15	DW	DW
CTSF	0.387191	3.72e-72	DW	UP
CTSG	2.18e-43	6.12e-50	UP	UP
CTSH	4.5e-71	5e-14	UP	DW
CTSK	1.06e-63	3.29e-49	UP	UP
CTSW	3.8e-98	6.51e-131	UP	DW
CTSZ	4.21e-14	4.45e-20	UP	DW
CUEDC1	1	1.23e-21	UP	UP
CUEDC2	1	8.04e-20	DW	UP
CUL1	0.507354	1.77e-13	UP	DW
CUL2	4.75e-10	1	UP	DW
CUL3	1	2.55e-27	UP	UP
CUL4A	1	1	DW	UP
CUL4B	1	1	DW	DW
CUL7	0.00050566	1	DW	UP
CUL9	1	1	DW	DW
CUTA	1	5.12e-05	DW	UP
CUTC	7.2e-47	1	UP	UP
CUX1	1	1	UP	UP
CUX2	0.0179631	1	UP	DW
CWC25	1	1	DW	DW
CWF19L1	1	1.19e-13	UP	DW
CWH43	1	1	UP	DW
CX3CL1	1.54e-45	0.000554427	UP	DW
CX3CR1	4.07e-08	3.31e-120	UP	UP
CXADR	1	1	UP	DW
CXCL1	1.18e-13	1.38e-26	UP	DW
CXCL10	1.9e-141	6.06e-183	UP	DW
CXCL11	4.75e-72	2.58e-139	UP	DW
CXCL12	4.65e-63	5.7e-43	UP	UP
CXCL13	4.64e-36	5.39e-173	UP	DW
CXCL2	6.36e-23	1	UP	DW
CXCL5	0.13082	2.47e-14	UP	DW
CXCL6	0.31717	1.58e-05	UP	DW
CXCL9	5.61e-192	3.2e-224	UP	DW
CXCR1	1	1	UP	UP
CXCR3	1.91e-110	1.69e-126	UP	DW
CXCR4	8.94e-99	1.45e-17	UP	DW
CXCR5	3.95e-49	7.81e-85	UP	DW
CXCR6	4.89e-121	2.58e-155	UP	DW
CXorf21	1.64e-29	0.0198552	UP	DW
CXorf40B	1	5.9e-09	UP	UP
CXorf56	6.08e-11	0.144449	UP	UP
CXXC1	4.36e-08	7.12e-05	DW	DW
CXXC4	1	3.97e-25	UP	UP
CYB561	1	1	UP	UP
CYB561D2	0.00147065	8.58e-19	DW	UP
CYB5A	1	5.21e-95	UP	UP
CYB5R1	3.84e-05	2.21e-50	DW	UP
CYB5R2	4.86e-08	1	UP	UP
CYB5R3	3.3e-45	6.9e-08	UP	UP
CYB5R4	1.34e-28	0.00399767	UP	DW
CYB5RL	1	6.36e-08	UP	UP
CYBB	4.23e-122	4.04e-60	UP	DW
CYBRD1	1	5.05e-111	DW	UP
CYC1	0.707886	0.990975	UP	DW
CYCS	8.33e-09	1	UP	DW
CYFIP1	1.63e-25	5.72e-31	UP	UP
CYFIP2	1	0.346785	DW	DW
CYHR1	0.128499	1	DW	DW
CYP11A1	1.01e-10	1	UP	DW
CYP11B2	1	0.144434	UP	UP
CYP19A1	0.0471067	1	UP	UP
CYP1A1	1	1	DW	DW
CYP1B1	3.45e-62	1	UP	UP
CYP20A1	1.78e-19	7.9e-35	UP	UP
CYP24A1	1	1	UP	DW
CYP26A1	1	1.12e-25	UP	UP
CYP26B1	1.6e-17	1	UP	DW
CYP27B1	1	2.43e-32	DW	DW
CYP2A13	1	1	DW	UP
CYP2A7	1	1.89e-05	DW	UP
CYP2C18	0.14467	2.17e-08	DW	DW
CYP2C8	0.00295714	0.18876	DW	UP
CYP2C9	1	1	DW	DW
CYP2D6	0.0626132	9.62e-13	DW	DW
CYP2E1	0.0193263	8.89e-05	DW	UP
CYP2F1	1	0.000131645	DW	DW
CYP2J2	4.12e-10	0.802214	UP	UP
CYP2R1	1	1	DW	UP
CYP39A1	3.6e-22	1	UP	DW
CYP3A43	1	1	DW	DW
CYP3A5	1	1	UP	UP
CYP3A7	1	1	UP	UP
CYP4A11	1	1	DW	DW
CYP4B1	1	3.04e-41	UP	UP
CYP4F11	0.346399	1.56e-06	DW	UP
CYP4F12	1	1	UP	UP
CYP4F2	1.64e-05	1	DW	UP
CYP4F8	1	4.69e-15	UP	UP
CYP51A1	1	0.357261	UP	UP
CYP7A1	0.236117	1	UP	UP
CYP7B1	1.37e-20	1	UP	DW
[truncated: 7,450 more rows]
