# Supplementary material for: An independent poor-prognosis subtype of breast cancer defined by a distinct tumor immune microenvironment
Source: Nat Commun. 2019 Dec 3;10:5499. doi: 10.1038/s41467-019-13329-5 (PMC6890706; doi:10.1038/s41467-019-13329-5)
Supplement: Supplementary file 6 — Supplementary Data 3 [file 41467_2019_13329_MOESM6_ESM.xlsx]

## Sheet: Supplementary Data 3
Supplementary Data 3: Pathways investigated in this study using GSVA and genes associated
LIM_MAMMARY_STEM_CELL_UP	ABI3BP	ACER2	ACTA2	ACTG2	ACVR2A	ADAMTS1	ADAMTS2	ADARB1	AEBP1	AGPAT4	AHI1	AKAP2	AKT3	ALDH1L2	AMOTL1	ANGPTL2	ANKRD1	ANTXR1	APOE	AQP9	ARC	ARHGAP20	ARHGAP24	ARHGAP25	ARHGEF25	ARNTL	ARSI	ASPHD2	ATP2A2	AXL	BACH1	BAG3	BCAR1	BCL2L11	BCOR	BMP1	BMP7	BNC1	BTBD11	BVES	C10orf54	C12orf24	C13orf33	C14orf149	C14orf37	C17orf81	C19orf12	C1QTNF4	C21orf7
WONG_EMBRYONIC_STEM_CELL_CORE	ABCB7	ACAD8	ADH5	ADSL	AK4	ALDH7A1	ALDOC	AMOTL2	ANP32E	APEX1	ATP5J	ATP5O	AURKA	AURKB	BANF1	BAX	BCAT1	BIRC5	BLM	BRIX1	BTF3	BUB1	BUB1B	BUB3	C11orf48	C2orf47	CBX3	CCNA2	CCNB2	CCNC	CCND1	CCND2	CCNF	CCT5	CDC20	CDC34	CDC6	CDC7	CDCA3	CDCA5	CDCA7	CDCA8	CDK1	CDK4	CDKN1C	CDKN3	CHAF1A	CHEK1	CHEK2
EMT_ PMID_25214461	KRT19	AGR2	RAB25	CDH1	ERBB3	FXYD3	SLC44A4	S100P	SCNN1A	GALNT3	PRSS8	ELF3	CEACAM6	TMPRSS4	CLDN7	TACSTD2	CLDN3	EPCAM	SPINT1	TSPAN1	PLS1	TMEM30B	PRR15L	KRT8	ST14	RBM47	S100A14	C1orf106	NQO1	TOX3	PTK6	TFF1	CLDN4	GPRC5A	TJP3	KRT18	MAP7	CKMT1A	ESRP1	MUC1	SPINT2	ESRP2	CDS1	PPAP2C	CEACAM7	TTC39A	OVOL2	EHF	AP1M2
HALLMARK_HYPOXIA	ADM	ADORA2B	AK4	AKAP12	ALDOA	ALDOB	ALDOC	AMPD3	ANGPTL4	ANKZF1	ANXA2	ATF3	ATP7A	B3GALT6	B4GALNT2	BCAN	BCL2	BGN	BHLHE40	BNIP3L	BRS3	BTG1	CA12	CASP6	CAV1	CCNG2	CCRN4L	CDKN1A	CDKN1B	CDKN1C	CHST2	CHST3	CITED2	COL5A1	CP	CSRP2	CTGF	CXCR4	CXCR7	CYR61	DCN	DDIT3	DDIT4	DPYSL4	DTNA	DUSP1	EDN2	EFNA1	EFNA3
BENPORATH_PROLIFERATION	A1BG	A2M	AGFG1	ANKRD27	ANLN	APOBEC3B	ARF1	ASF1A	ASPM	ATAD2	AURKA	AVL9	BIRC5	BUB1	C11orf73	C15orf23	C16orf61	C1orf112	C3orf26	CCNB2	CDC123	CDCA5	CDCA7	CDK1	CDKN3	CDT1	CEBPG	CENPA	CENPE	CENPF	CENPM	CENPN	CHAF1B	CKS1B	CKS2	CNIH4	COX4NB	COX5A	CSE1L	CSNK1G1	CSTB	CTPS	CTSL2	DAP3	DBF4	DCUN1D5	DEK	DIEXF	DTL
HALLMARK_EMT	ABI3BP	ACTA2	ADAM12	ANPEP	APLP1	AREG	BASP1	BDNF	BGN	BMP1	CADM1	CALD1	CALU	CAP2	CAPG	CD44	CD59	CDH11	CDH2	CDH6	COL11A1	COL12A1	COL16A1	COL1A1	COL1A2	COL3A1	COL4A1	COL4A2	COL5A1	COL5A2	COL5A3	COL6A2	COL6A3	COL7A1	COL8A2	COMP	COPA	CRLF1	CTGF	CTHRC1	CXCL1	CXCL12	CXCL6	CYR61	DAB2	DCN	DKK1	DPYSL3	DST
BOQUEST_STEM_CELL_UP	ABCA6	ABCA8	ABI3BP	ACOX2	ADCY7	ADH1B	ADH1C	AEBP1	AGL	AKR1C1	AKR1C2	ALDH1A1	ANGPT1	ANK2	ANPEP	AOX1	APOD	APOE	ASPA	ATP1A2	ATP8B4	AXL	BASP1	BBS9	BHLHE41	BHMT2	BICC1	BMPR1A	C1R	C1S	C3	C5orf15	C6	C7	CAPN6	CCRL1	CD302	CD44	CDH11	CDKN2C	CDO1	CEBPB	CELF2	CES1	CFB	CFD	CFH	CHL1	CHRDL1
PUJANA_BRCA1_PCC_NETWORK	AATF	ABCB7	ABCC1	ABCE1	ABCF2	ABCG2	ABI1	ABO	ACADM	ACAT2	ACLY	ACOT13	ACTB	ACTL6A	ACTR2	ACTR3	ACVR1B	ACVR2B	ACYP1	ADA	ADAM10	ADAM17	ADAM19	ADAM20	ADAM22	ADK	ADNP	ADNP2	ADSL	ADSS	AFF2	AFG3L2	AGPS	AHCY	AHSA1	AIFM1	AIM2	AIMP1	AIMP2	AK2	AKIRIN2	ALDH5A1	ALG8	ALKBH1	ALOX12	ALX3	ANAPC10	ANAPC5	ANKLE2
GO_MITOTIC_CELL_CYCLE	AAAS	ABCB1	ABL1	ACTR1A	ACTR8	ACVR1	ACVR1B	AKAP8	AKAP8L	AKAP9	ALMS1	ANAPC1	ANAPC10	ANAPC11	ANAPC13	ANAPC16	ANAPC2	ANAPC4	ANAPC5	ANAPC7	ANK3	ANKLE2	ANLN	APC	APITD1	ARHGEF10	ARHGEF2	ARID3A	ARL8A	ARPP19	ASPM	ATF2	ATM	AURKA	AURKB	AURKC	AZI1	AZI2	BABAM1	BACH1	BANF1	BAX	BBS4	BCAT1	BCL2L1	BECN1	BIN3	BIRC2	BIRC3
BENPORATH_ES_1	AASS	ABCE1	ACTA1	ACTC1	ACTN3	ADAM23	ADD2	AEN	AKIRIN1	ALPL	AMD1	ANGEL2	AP1M2	ARL5B	ATP1A2	AURKB	AUTS2	AZIN1	BCL2L12	BIRC5	BMPR1A	BOP1	BRIX1	BRWD1	BUB1	BUB1B	BUB3	C11orf82	C12orf11	C12orf48	C1orf38	C1QBP	C20orf72	C4orf21	C8orf42	CACHD1	CAMKV	CAPRIN2	CASP3	CBS	CBX5	CCAR1	CCNA2	CCNB1	CD24	CDC20	CDC25A	CDC6	CDCA5
BENPORATH_ES_2	AEN	CDC25A	CHEK2	CLDN6	CYP26A1	DBNDD1	DNMT3A	DSCC1	DTYMK	EPHA1	EPHX3	ERCC6L	ETV4	GDF3	GJC1	GOLGA7	GPR19	HELLS	HESX1	L1TD1	LIN28A	LPAR4	MCM10	MYBL2	NANOG	NCAPH	ORC1	ORC2	POU5F1	PRDM14	PRKD3	PWP2	RBM4	RRP9	SLC5A6	TDGF1	TXLNG	VRTN	WSCD1	ZIC3
GO_CELL_MOTILITY	AAMP	ABI2	ACVR1	ACVRL1	ADAM17	ADAM8	ADAMTS12	ADCY3	AGTR1	AIMP1	AKAP4	ALKBH1	AMICA1	AMOT	AMOTL1	ANG	ANGPT1	ANGPT2	ANGPT4	ANKS1A	ANLN	ANO6	ANXA1	APBB2	APC	APC2	APCDD1	APOA1	APOB	ARC	ARF4	ARHGEF16	ARHGEF5	ARID5B	ARL13B	ARPC5	ARRB2	ARSB	ARTN	ARX	ASAP3	ASCL1	ASPM	ASTN1	ATOH1	ATP1A4	ATP1B1	ATP1B2	ATP1B3
[truncated: 1,603 more columns]
