# Supplementary material for: An independent poor-prognosis subtype of breast cancer defined by a distinct tumor immune microenvironment
Source: Nat Commun. 2019 Dec 3;10:5499. doi: 10.1038/s41467-019-13329-5 (PMC6890706; doi:10.1038/s41467-019-13329-5)
Supplement: Supplementary file 7 — Supplementary Data 4 [file 41467_2019_13329_MOESM7_ESM.xlsx]

## Sheet: Supplementary Data 4
Supplementary Data 4: Output genes of the Nanodissect analysis
Lymphocyte	Myelocyte
CXCL13	S100A8
CXCL9	SPP1
MS4A1	AQP9
GZMK	S100A9
POU2AF1	C1QC
GZMA	C1QB
NLRC3	IL8
ITK	CD163
SELL	MMP12
GPR171	RNASE1
TRAT1	CCL18
CCR7	LIPA
TNFRSF17	C1QA
CD27	FCER1G
LCK	ECM1
EOMES	NCF2
CCL19	CSTB
CD3D	CD14
CD69	TYROBP
GPR18	HMOX1
CCL5	TIMP1
UBD	ACP5
ZAP70	PLD3
C16orf54	PGD
PLAC8	IFITM3
P2RX5	HBB
CORO1A	FCGR2B
NELL2	LGMN
TRAF3IP3	HLA-DRA
BIRC3	FTL
PVRIG	C15orf48
CD247	LAPTM5
LTB	CXCL16
IL7R	CCL2
RASGRP1	FXYD5
TBC1D10C	CHI3L1
IGJ	MS4A4A
CD2	ACTB
FAIM3	RHOA
CD8A	PFN1
CD52	S100A7
APOBEC3G	ATP6V0B
FCRL5	SH3BGRL3
STAT4	PSAP
CD48	CTSD
CD37	APOE
GIMAP7	MMP9
MZB1	VSIG4
TIGIT	PLA2G7
ITGAL	GRN
CR2	TDO2
CD19	CST3
GZMB	CTSB
GBP5	BCL2A1
LAMP3	BCAP31
CD38	FCGR3B
NKG7	PKM2
SEL1L3	CLIC1
FAM46C	IFI30
SP140	C5AR1
MAP4K1	ATP6V0D1
CD96	SCD
IL2RG	S100A11
TCL1A	ALDOA
AIM2	HIST1H1C
CD3G	GSTO1
EVI2B	ITGB2
FAM65B	APLP2
KLRK1	OAZ1
CTSW	SRGN
CYTIP	P4HB
KLRB1	HLA-DRB1
CD79A	VAMP8
PRF1	RNASEK
LRMP	CD74
IL2RB	LCP1
PYHIN1	CAPNS1
FDCSP	IDH1
ARHGAP9	PPIB
RUNX3	METRNL
PTPRC	ENO1
CPNE5	CPVL
BCL11B	PLTP
FAM26F	ATP6V0C
BANK1	HLA-B
TMC8	CTSL1
PTPRCAP	MMP1
STAP1	GPI
sep.01	PLA2G2A
C12orf35	YWHAZ
PPP1R16B	DHRS9
CD3E	YWHAH
GIMAP2	FPR3
PTPN7	GPNMB
SCML4	NOP10
RHOH	COX7B
LAX1	BLVRB
CLEC2D	BRI3
SASH3	FUCA1
IRF8	CFL1
PRKCQ	PRDX1
UBASH3A	PLAUR
LGALS2	UQCRQ
CYFIP2	CD68
CST7	CTSA
GZMH	TREM2
HLA-DOB	LGALS1
PNOC	CSF1R
CXCL14	CD63
ARHGAP15	CCR1
IPCEF1	TPI1
ADAMDEC1	CTSC
PAG1	S100A6
P2RY10	EPB41L3
CCR5	GLUL
ICOS	MGST3
IDO1	FOLR2
RAC2	TALDO1
TNFAIP8	ANXA1
THEMIS	HSPA8
SLAMF7	LYVE1
CCR2	CHCHD2
RASSF5	MGST1
ISG20	SOD2
ITGA4	EPHX1
DOCK10	SNX10
LAT	FADS2
SIT1	ME2
PIM2	SLC16A3
CXCR4	S100A4
RCSD1	CTSS
NLRC5	COL4A1
SH2D1A	NPL
RASGRP2	PCBP1
LY9	TREM1
BTLA	HCK
CSF2RB	SLC16A10
GPR183	GLRX
FYN	TUBB
CD79B	RNF130
STAMBPL1	UQCRFS1
SIRPG	HLA-C
MCOLN2	TAGLN2
LY75	S100A10
PLA2G2D	GDI2
PTGDS	SLC25A5
DOCK2	LRRC59
FYB	C1orf38
GNLY	TGFBI
ACAP1	ATP6V1B2
RASAL3	NAMPT
ICAM3	BSG
ATM	C20orf24
SPOCK2	TYMP
ARHGAP25	CCL13
BTN3A3	MFSD1
WIPF1	IFI6
AKNA	CEBPB
TNFAIP3	HLA-A
sep.06	CRIP1
HLA-DQB2	ISG15
SLAMF6	ARPC1B
SKAP1	CHIT1
ARAP2	CXCL1
HLA-DQB1	ATP5J2
ZBED2	ANXA2
KLRG1	SUCNR1
IKZF1	SPPL2A
BIN2	PLIN2
LPXN	TMSB10
EPSTI1	SSR4
GBP4	AKR1A1
DGKA	PNP
CXCR6	UQCRC1
FAM113B	ATP6AP1
TLR10	G6PD
GBP1	LDHA
DOCK8	TPM4
SPIB	LGALS3BP
CXCL11	TSPO
EAF2	S100P
GIMAP5	ACSL1
IRF1	MARCO
GAPT	HEXB
GIMAP6	CD53
BTN2A2	HLA-F
ITGB7	GPR34
GLCCI1	ADAM9
AOAH	ORMDL2
DENND1C	CYB5R4
STK17A	PSMD8
KBTBD8	ACO2
CXorf57	APOC1
IL10RA	GNS
HMHA1	EIF4A1
AMICA1	SYNGR2
ABI3BP	RNH1
RGS1	TMEM167A
ADAM28	DBI
IL21R	MDH1
	RHOC
	NPC2
	CDKN1A
	FCGRT
	CD81
	OSTC
	SCARB2
	COL4A2
	IGSF6
	SERPINA1
	GAPDH
	HPSE
	EMP3
	C1orf43
	GM2A
	GLB1
	ITGAM
	VIM
	HIST1H2BK
	PEA15
	IFITM2
	NDUFA13
	APOD
	MPP1
	MSN
	VAT1
	LYZ
	TPP1
	GLRX3
	RPL7A
	MYD88
	HLA-DMA
	CHCHD10
	EMILIN2
	ICAM1
	RPL11
	PRR13
	SURF4
	SERPINE1
	DHRS7
	SQRDL
	LGALS9
	SDCBP
	YBX1
	HEXA
	M6PR
	ACP2
	HSP90AB1
	VAMP3
	ARHGDIB
	VNN2
	CAPG
	TNFSF13B
	GLIPR2
	AP2M1
	TMEM176B
	PRDX5
	ATP5B
	CYBB
	VKORC1
	MRPL15
	RABAC1
	ATP5H
	NME1
	BCAT1
	UPP1
	FPR1
	RBX1
	PFDN5
	CLIC4
	IL1R2
	CFD
	CD300A
	GPX1
	TM9SF2
	LCN2
	ASAH1
	ARF4
	ARRB2
	RPL3
	COX8A
	ACTR2
	RPS20
	MOB1A
	TIMM8B
	LY96
	GPX4
	TMEM147
	TXN
	TM7SF4
	ATP6V1H
	CLTA
	SERPINB1
	NR1H3
	SLC2A3
	CCL8
	LRP10
	BRP44
	JUNB
	LILRB5
	OSTF1
	COX6C
	B2M
	SH3GLB1
	ANXA5
	TKT
	ALOX5AP
	PSMB3
	MNDA
	TLR1
	C3AR1
	ZFP36
	PGK1
	SLC7A7
	IFNGR1
	PRDX4
	MS4A6A
	RPS16
	TMBIM1
	NDUFB7
	RPS14
	PEPD
	GUK1
	MAP1LC3B
	COX4I1
	COPE
	S100A12
	CAPZA2
	NAGK
	PDIA3
	ATP5C1
	AKR1B1
	CALR
	ATP6V1E1
	PSMA6
	CCRL2
	GATM
	COX6B1
	HPGD
	ATP5A1
	NDUFV2
	MCOLN1
	IL1B
	ELOVL1
	EIF1
	C2orf28
	RRAGD
	RTN4
	NDUFB2
	PLAU
	SDS
	CALU
	SDC2
	SLC43A3
	MPEG1
	SEC13
	RNF181
	MIF
	PLEK
	TMBIM6
	HK3
	TMEM59
	DAD1
	RPS19
	LAP3
	CYBA
	CYFIP1
	LAIR1
	GSTP1
	OST4
	SLC25A20
	COX5B
	TMEM219
	ALAS1
	SERINC3
	AQP3
	ME1
	ACLY
	NCEH1
	RPS9
	HBA2
	RPLP1
	PSMA3
	COL6A2
	GUSB
	RAB31
	CD44
	P4HA1
	YIF1A
	AGTRAP
	TRAPPC2L
	MYH9
	CD59
	FUCA2
	NEU1
	IDI1
	UGP2
	TMEM111
	TFRC
	HS3ST2
	PPP1CA
	GSN
	GNAI2
	CREG1
	CD86
	CD83
	PSMB6
	AIDA
	ITGAX
	CMTM6
	C5orf32
	TCEB1
	CTSZ
	PSMB7
	SLC35B1
	NDUFS3
	EFHD2
	POLR2K
	RPL8
	RAB20
	F13A1
	PDIA6
	IFI27
	LMNA
	SLC1A3
	CNIH
	LST1
	ATP6V1F
	COPA
	CXCL5
	GNA15
	ACOT13
	sep.02
	TMEM85
	TMEM176A
	PSMD14
	MRPS28
	COL3A1
	PLBD1
	RPS5
	LAMTOR2
	RPL30
	COQ2
	NOTCH2NL
	SLC31A2
	SELT
	UFD1L
	ETFA
	RRM2
	ATP5O
	LGALS3
	CAP1
	ATOX1
	MRPL27
	SERF2
	ATP1B3
	IL6
	NUCB1
	FBP1
	C19orf10
	FCN1
	DUSP3
	SEPW1
	BANF1
	GLUD1
	CCT2
	UCHL1
	FAH
	FAR2
	C9orf46
	ADM
	CECR1
	ORM1
	FTH1
	PI3
	MGST2
	BHLHE40
	IL4I1
	SEC61A1
	TSPAN3
	PPIF
	TRAPPC5
	TUBA1C
	CD9
	POR
	MYL6
	PPT1
	ACTR3
	ANXA4
	MRPS7
	RTN3
	CSNK2B
	PAPSS2
	HLA-DPB1
	SNX3
	NCOA4
	NDUFS5
	sep.07
	HLA-DMB
	CTSH
	PSMA1
	EIF3I
	CAPN2
	SLC15A3
	DNAJA1
	UBC
	GLA
	ARF3
	APOC2
	PSMB4
	C2
	PPPDE2
	NDUFB9
	MANF
	SH2B3
	POLR2E
	PECAM1
	HYAL2
	GNB1
