# Supplementary material for: An independent poor-prognosis subtype of breast cancer defined by a distinct tumor immune microenvironment
Source: Nat Commun. 2019 Dec 3;10:5499. doi: 10.1038/s41467-019-13329-5 (PMC6890706; doi:10.1038/s41467-019-13329-5)
Supplement: Supplementary file 8 — Supplementary Data 5 [file 41467_2019_13329_MOESM8_ESM.xlsx]

## Sheet: Supplementary Data 5
Supplementary Data 5: Normalized nCounter counts for the FFPE MicMa samples
	GE971	GE981	GE917	GE111	GE187	GE798	GE778	GE779	GE088	GE097	GE097	GE079	GE198	GE119	GE117	GE198	GE719	GE799	GE081	GE897	GE999	GE979	GE709	GE900	GE901	GE979	GE988	GE098	GE091	GE099	GE011	GE017	GE099	GE019	GE088	GE988	GE990	GE109	GE109	GE191	GE110	GE117	GE170	GE178	GE117	GE119	GE189	GE989	GE171
A2M	5.49421	6.4535	6.52074	6.18697	5.9316	6.36816	6.31096	6.63871	6.68518	5.76001	6.37032	6.39123	6.32601	5.16054	6.05065	6.86588	6.69231	6.23014	6.41926	6.46114	6.3543	6.92834	5.57735	6.32818	5.96071	5.80548	5.89777	6.09503	6.19309	5.73297	6.21741	6.88456	6.40184	5.40478	6.13681	5.98391	6.33236	6.23881	5.89817	5.88225	6.00836	5.05181	6.02722	5.40445	5.11728	6.35938	6.22058	5.57376	5.75919
ABCB1	2.27934	2.3806	3.31722	3.92715	2.3252	3.1901	3.34913	2.23199	2.73569	2.77588	3.48738	2.8115	2.48012	2.29498	3.0161	2.68677	3.44123	3.35338	2.97361	3.59704	2.81153	3.14583	2.17615	3.09487	2.62527	2.49023	2.19031	2.7759	2.53689	2.28732	2.32089	2.81982	2.91327	1.68311	3.47306	1.87304	2.55796	3.12399	3.72505	2.8991	2.49918	1.11023	2.40652	1.98019	2.02623	3.47477	3.20606	2.0055	2.14827
ABCF1	4.64959	4.65553	4.62941	4.40005	4.48468	4.76908	4.58589	5.1565	4.44866	4.98162	4.517	4.92995	4.81227	4.89331	5.12125	4.76621	4.781	4.86642	5.4199	4.79096	4.56073	5.09174	5.17188	4.5577	4.68172	4.28199	4.93651	4.74745	4.36374	4.90006	4.46547	4.67872	4.74759	4.60985	4.57167	5.03428	4.50387	4.31613	4.62695	4.73168	4.72522	4.96568	4.6138	5.0621	4.84463	4.79882	4.95075	5.1986	5.30527
ABL1	4.46539	4.99998	5.13251	4.67681	4.71549	5.01465	4.76282	4.78728	4.96276	4.77528	4.76832	4.97796	4.4816	4.8823	4.22007	4.64361	4.17883	5.08479	4.52696	5.12309	5.28596	4.76998	3.47543	4.64822	4.59682	4.65423	4.87019	4.77245	4.49295	4.7097	4.55996	5.24019	4.62196	4.72763	4.91998	4.91756	4.61938	4.88589	4.85875	4.50854	4.52455	4.61428	4.67207	4.49789	4.42413	5.0979	4.99782	4.8651	4.96368
ADA	3.76095	4.15709	4.29805	3.82951	3.01834	3.56167	3.71685	3.64906	4.16643	3.46903	3.77506	3.78091	4.12878	3.95041	3.76987	3.78538	4.03907	3.43134	3.90792	3.88472	3.88909	4.40387	3.15698	3.66739	2.86643	3.75136	3.6757	3.01706	3.1167	3.14752	4.12539	3.27935	3.36129	2.98239	3.11639	3.6648	3.3201	3.06336	3.82683	3.12224	3.50598	2.36299	2.84184	2.8131	3.68446	3.36557	3.39411	3.24519	3.95656
ADAM17	5.25487	5.71604	5.84104	5.61268	5.79871	5.99043	5.42857	6.06063	5.95819	5.53394	5.63914	5.55527	5.92054	6.34523	5.71578	5.76373	5.94861	5.78983	5.80146	5.6723	5.86788	5.71078	5.45957	5.69418	5.38643	5.38386	5.40585	5.54849	5.48882	5.573	5.56108	5.8683	5.43026	5.44431	5.84797	5.76486	5.8378	5.59408	5.73518	5.7613	5.34775	5.16635	5.09622	5.63344	5.68336	5.78764	5.70806	5.19486	5.48047
ADAM8	4.50936	5.22445	5.4712	4.13624	4.84424	4.62519	3.79096	4.23009	5.34843	4.82605	4.21332	4.9354	5.10479	5.05462	4.45316	4.77578	4.94531	4.33758	4.80982	5.04003	4.19782	4.64579	4.37338	4.44648	4.49005	4.03904	4.78681	5.19828	4.24163	4.61681	4.54343	4.5396	5.22451	4.52608	5.51428	4.84857	5.56788	3.38182	4.93614	5.17637	4.6964	3.15792	4.33936	3.6479	5.33129	5.84404	4.3161	4.57045	4.49008
ADORA2A	3.53211	2.69075	3.6049	3.11039	3.13613	2.96696	3.09781	1.76199	2.12955	2.29038	2.57109	3.12166	2.74249	2.40621	3.0161	3.58756	3.1834	4.52158	3.21477	4.20317	3.97076	4.09849	2.46383	2.64288	2.62527	4.93002	4.21627	3.32244	2.09505	3.02492	2.80046	3.66712	2.61099	2.72456	2.96223	2.66149	3.09696	4.41791	3.68868	1.51281	2.85058	4.3291	3.18668	5.07123	3.41253	2.67242	3.82775	2.65213	4.94555
AGK	3.56028	3.67158	3.6739	3.63168	4.25913	3.62836	3.63681	3.81611	3.73899	4.19992	3.77506	3.81481	4.10936	3.73844	3.75007	4.03384	4.30143	3.8368	3.75377	3.83343	3.80014	4.23202	4.92769	3.7174	3.59467	4.13435	3.92491	4.04156	4.08748	3.25672	3.81638	3.59301	3.27428	3.80337	3.3677	3.76011	3.74754	3.84612	3.33728	3.45872	3.88547	3.88282	3.69751	3.66659	3.89804	3.40331	3.50233	4.3612	3.65235
AICDA	1.36305	1.77446	1.88214	0.859095	1.22658	1.80381	3.09781	1.25116	1.72408	3.38899	1.1848	1.3299	1.9693	0.560382	1.6298	1.73126	2.2961	1.12875	2.36747	2.14175	1.64838	0.948608	1.07754	1.39012	2.4246	1.44878	1.31484	1.47661	1.68959	2.37433	0.449089	2.41435	1.38721	1.83726	2.42324	0.263598	1.71066	1.38939	2.00228	1.51281	0.941034	1.66984	1.80039	0.776219	2.24938	1.49377	1.22506	0.706221	1.45512
AIRE	1.07537	1.59214	1.37131	1.77539	1.44973	2.14028	2.25051	1.94431	2.12955	1.30955	1.87794	0.819075	0.870686	0.965847	2.4771	1.91358	1.95962	1.3519	1.67433	1.9876	2.23616	1.64176	2.17615	1.61326	1.61367	1.44878	1.31484	1.7643	1.28412	1.27572	1.36538	2.12667	0.47092	1.27764	1.17048	0.956745	1.3052	0.983922	1.77914	2.20595	0.941034	0.417081	1.39492	1.87483	3.12485	1.71691	1.4482	0.706221	1.63744
AKT3	4.3462	5.17009	5.14023	5.12177	4.0744	5.09965	4.19642	4.85303	5.26504	3.73729	4.7013	4.97796	4.99782	3.83753	4.98554	4.41228	4.68092	5.05567	6.12867	5.06337	4.95159	4.84721	3.56245	4.57854	4.41703	4.25214	4.61806	4.64068	3.19367	4.86615	5.39785	5.4997	4.76821	3.58023	4.63621	5.31984	5.13384	5.77971	4.79956	4.15186	4.36692	3.91359	4.60375	3.52775	4.57176	4.9595	4.51159	5.42472	4.99318
ALAS1	3.8269	4.49356	4.52119	4.24349	5.33335	4.53818	4.84078	3.91375	4.07546	5.01496	4.61878	4.28481	4.50827	4.65473	4.56543	4.61046	4.76903	4.12449	4.18663	4.44433	4.18207	4.36086	4.76642	4.56817	4.13939	4.59149	4.14806	4.47235	4.56127	4.20691	4.41938	4.39535	4.38294	4.69537	4.30597	4.30665	4.60103	4.26107	4.41819	3.81539	4.46739	4.36833	4.36533	4.08433	4.53176	4.34158	4.80858	4.49796	4.2524
ALCAM	6.18535	5.30082	5.01763	5.69538	5.1535	6.3407	7.67399	4.94834	4.64186	5.61361	5.7174	5.44731	5.9736	4.56468	3.98118	3.58756	4.01375	5.82696	3.71121	4.55255	6.0102	6.54208	3.56245	4.70431	6.52264	6.40108	4.14806	5.06013	5.43909	4.85923	5.20698	4.72936	4.98178	5.26199	5.61899	4.00127	5.0664	5.30141	4.10641	5.60715	4.86301	5.16201	5.38852	5.25356	5.07076	5.77043	5.75766	4.37829	3.48327
AMBP	2.17398	2.17993	2.67059	2.99916	1.7862	2.27381	3.5498	1.53885	1.94723	3.04415	2.9194	1.7999	1.78698	0.154917	1.44748	1.91358	2.2961	2.22737	2.36747	1.58213	1.13755	2.24789	1.77069	2.30641	2.17328	2.4296	1.31484	2.16976	2.09505	2.19201	1.95317	2.6375	2.72221	2.08857	3.42177	2.20951	2.22149	2.23668	1.77914	2.8991	2.11969	2.02652	1.95454	1.0639	2.71938	1.49377	1.63052	1.68705	4.14975
AMICA1	3.64032	4.40154	4.49221	4.63186	4.17102	4.02301	4.24294	3.79014	3.89314	3.92451	3.84738	4.15128	4.06936	3.73844	4.85532	3.61833	4.66767	3.8368	4.18663	5.15868	4.13328	4.36086	3.02345	4.37327	3.62857	3.93368	3.03761	3.84374	3.68202	3.67361	2.58915	3.22528	4.39289	3.0694	4.28399	3.48247	3.44526	3.90169	5.15502	4.60385	3.58009	2.02652	4.16751	2.85566	3.53031	3.89166	3.89921	2.90345	3.75771
AMMECR1L	4.82094	4.85024	4.81599	4.52266	4.3401	4.55108	4.88957	4.92324	4.97252	4.98162	4.59704	4.66922	4.50827	4.66578	4.51087	3.85949	4.50907	4.83621	4.71885	5.04787	4.84296	4.70203	5.02878	4.72232	4.64621	4.80451	5.14349	4.66846	4.65142	4.93285	4.89174	5.0623	4.82763	4.42395	4.94324	5.05109	4.87473	5.18861	4.73665	4.50854	4.48921	4.39676	4.82081	4.92463	4.61023	4.70259	4.93863	4.84936	4.8429
ANP32B	5.44482	5.56995	5.03487	5.33643	5.99515	5.61047	5.44236	5.36204	5.18198	5.59543	5.74218	5.4342	5.64981	5.74123	6.15881	6.11078	6.0573	5.5506	5.98736	5.70927	5.02937	5.37943	5.26719	5.45486	5.58396	5.62316	5.91601	5.45318	5.46998	5.84266	5.17204	5.43478	5.63285	4.7817	5.89343	5.93692	5.37422	5.35337	6.03829	5.27401	5.30413	5.07579	5.50169	5.3747	4.75081	5.43048	5.39945	6.30711	6.17004
ANXA1	5.44482	7.33322	6.68287	6.07674	5.90407	6.72961	5.99609	5.95769	6.92672	7.00776	5.91807	7.36059	7.19055	7.93512	6.56187	7.76002	7.03605	6.62387	6.18884	6.44581	6.51591	6.31146	6.50688	5.92003	5.76076	5.59719	5.65083	6.09174	5.43909	6.48793	6.08922	6.80726	5.75158	5.22889	5.8433	6.54212	6.5782	5.56377	6.29274	5.27401	6.05151	5.09921	5.78007	5.09814	5.93324	6.73947	6.08099	6.23829	5.78848
APOE	7.4045	7.48654	7.38828	7.7307	7.75491	7.91483	7.04078	5.64561	7.01613	7.82228	7.66023	6.95752	7.41388	6.31981	7.58391	6.95915	8.31016	7.78097	6.76603	7.78264	7.06714	8.11616	6.56234	7.55606	6.98663	6.49435	6.78121	7.21319	7.5743	6.7321	6.9865	7.42249	7.13978	6.73936	7.70644	6.93436	7.60598	6.73966	7.83181	5.85661	7.36712	5.89354	7.04389	6.42637	6.59318	7.96224	7.25153	7.20249	7.14683
APP	7.51259	7.43973	7.02497	6.89816	7.77873	7.4962	7.11805	7.451	7.61573	7.58869	6.87853	8.22882	7.78691	6.80033	6.7081	7.83068	6.79113	8.24393	7.19579	6.94225	8.46094	6.70961	7.90949	6.39239	7.34701	6.91964	6.54595	6.70772	7.04302	7.29916	6.78148	7.42749	6.93706	7.11392	6.42797	7.12006	6.73015	6.8728	6.5974	6.91548	6.0783	6.55156	6.80545	7.03133	7.18097	6.88853	6.91034	7.14077	6.58974
ARG1	1.36305	0.675849	0.965847	0.859095	1.7862	0.194373	2.76134	1.76199	1.4364	0.904082	1.1848	-0.279538	0.870686	0.714532	0.936655	1.22043	1.73648	1.12875	0.575714	1.9876	1.64838	0.948608	1.07754	1.61326	1.61367	0.755628	0.398553	1.07115	0.590975	0.988033	1.14224	1.02806	0.876385	0.989962	2.26909	2.05536	1.99834	0.983922	0.392841	2.20595	0.941034	-0.276066	0.701773	1.0639	2.24938	1.71691	-0.161235	0.706221	0.944297
ARG2	2.27934	2.3806	2.57528	2.65085	3.39564	3.08474	2.76134	2.34978	1.72408	3.20667	2.72524	2.89852	2.37476	1.90412	2.4771	3.11755	1.95962	2.73819	2.77294	2.68075	2.52384	1.92944	3.38012	2.48873	2.30681	2.05491	1.78485	2.57523	2.46278	2.93394	1.5477	2.41435	1.16407	2.37626	2.67455	2.56618	2.55796	2.488	1.49145	2.61142	1.63418	2.12183	2.08807	1.75705	2.83716	1.89923	1.4482	2.24667	2.73606
Aspn	4.93258	6.23653	5.53019	5.06379	3.99917	5.12885	4.19642	4.90614	5.99727	2.91898	4.52884	6.43706	5.40865	2.43218	2.97354	3.37992	4.08786	6.42832	3.97691	4.41535	5.89114	5.70507	4.02198	5.22418	5.14735	4.28199	5.02353	5.86694	2.20041	5.93205	5.72975	6.59066	5.47487	4.69537	3.31054	5.00853	5.48725	4.2226	4.36313	3.81539	5.1077	3.27928	5.25565	3.36649	4.98374	5.86952	5.61021	3.00881	3.4292
ATF1	4.32056	4.55741	4.22394	4.27682	3.88334	4.00104	4.24294	3.89022	4.44866	4.47361	4.50502	4.40259	4.22059	3.96712	4.32668	4.29621	4.26221	3.99096	4.44691	4.22119	3.8456	4.0841	4.16858	5.30214	4.53144	4.4773	4.57294	4.48888	4.32865	4.41121	4.15039	4.41245	4.23212	4.44523	4.215	4.55406	4.24964	4.44966	4.61235	5.09633	4.55195	4.37789	4.10297	4.50592	4.51114	4.50192	4.3161	4.24234	4.34549
ATF2	4.71296	5.14749	5.11689	4.75092	4.71549	4.95655	4.48411	4.7169	5.03827	4.96452	4.72091	5.45056	4.85967	4.62941	4.42301	4.87541	4.53984	5.25185	4.99455	4.81096	5.09518	4.80582	5.18841	4.66726	4.9723	4.91971	5.0853	4.42105	4.99769	5.27392	5.14044	4.89926	4.87152	5.02715	4.87178	4.85872	4.9815	4.9059	5.06567	4.84501	4.97527	4.59147	5.10238	4.80157	4.9304	4.90326	4.5483	4.70136	5.08213
ATG10	3.27259	3.3839	3.5308	3.59993	3.90073	3.08474	3.45449	2.98577	3.33352	3.04415	2.85877	3.61228	3.26858	2.91176	3.76987	3.95046	2.74808	3.26882	2.77294	3.14028	3.7025	3.63419	3.15698	3.2227	3.59467	3.78415	3.36897	3.67384	3.19367	3.22163	3.12324	3.91843	3.74806	3.32534	4.00369	3.03619	2.80927	3.18115	3.16543	3.99771	3.31594	4.09338	3.56397	3.36649	3.03783	3.40331	3.66741	3.70195	2.93673
ATG12	2.17398	1.59214	2.35214	1.55224	2.23818	1.98613	2.5382	1.94431	1.72408	1.30955	1.47248	2.28541	1.9693	3.07269	1.6298	1.73126	2.14195	2.04505	2.18515	1.9876	2.60389	2.04722	1.07754	2.56877	1.32598	1.60293	2.41346	1.7643	1.97727	2.19201	2.24085	2.41435	1.38721	1.50079	1.86362	1.64989	1.71066	1.90021	2.00228	1.51281	2.11969	1.33337	1.61806	1.98019	1.73855	1.71691	2.03599	2.3802	2.04291
ATG16L1	4.65889	5.05788	4.65473	4.93663	4.92789	4.61321	5.59455	5.05039	5.67533	5.02312	5.18605	5.37994	4.78271	4.04162	4.10072	4.24896	4.20033	5.13153	4.65325	5.33164	5.38127	4.95594	4.40974	5.54116	4.82249	4.59149	5.59705	4.76003	5.6504	5.92251	4.57622	5.20245	5.43726	5.25733	5.35253	4.71795	4.75518	4.44966	4.91463	5.68719	5.06817	3.76699	4.42747	4.68824	5.00939	5.7206	5.10146	3.98964	3.92322
ATG5	4.19626	5.65603	4.38357	3.85483	4.45541	4.63702	4.14763	4.65236	4.28903	4.76481	4.21332	4.28481	4.27188	3.81848	4.48243	5.24579	4.39324	4.2198	3.87155	3.98003	4.25845	4.39329	3.7166	3.87503	3.91625	4.01372	4.03614	4.01559	3.80985	4.45377	3.68777	4.37796	3.96743	4.05023	4.28399	6.22718	4.37325	3.58661	5.95736	4.2854	4.52455	4.28828	4.32611	3.72066	3.47315	4.34158	4.15625	4.44389	4.2524
ATG7	4.33347	4.85024	4.95483	4.96997	4.97019	4.8672	4.86547	4.1779	5.84718	4.515	4.71116	5.58125	4.84098	4.57676	4.62553	4.74679	4.7069	4.71227	4.52696	4.96652	5.08236	4.76998	4.44483	4.87136	4.27042	4.577	4.15975	4.76003	4.81048	4.47439	4.67592	4.81225	4.66058	4.9283	4.71143	4.63305	4.99408	4.68522	4.6833	4.15186	4.40677	3.74929	4.67207	4.33157	4.76707	4.71264	4.79459	4.28044	4.53703
ATM	1.92267	1.77446	2.21861	2.24539	1.7862	2.3916	3.34913	3.24359	2.12955	2.00269	2.79423	2.35952	2.37476	2.06446	2.83377	2.60673	2.54741	2.04505	1.96201	2.68075	2.43683	1.92944	1.07754	2.48873	2.62527	1.44878	1.65132	2.7759	2.89356	1.49886	1.14224	2.28082	1.56953	2.37626	2.77991	2.46082	1.99834	2.77568	2.79074	2.8991	2.11969	1.80338	1.80039	1.46937	2.71938	1.89923	2.03599	1.91019	2.84142
AXL	4.78078	5.81165	5.76164	5.61268	4.80313	5.49768	4.78949	5.40483	5.78021	4.60538	5.11662	5.61487	5.654	5.28037	4.61717	4.91761	5.38714	5.74388	5.24854	5.65543	5.62619	5.79017	4.71512	5.26132	5.10257	4.34836	5.37529	5.37521	5.09079	5.4385	5.49573	5.98036	5.43726	4.92179	4.80806	5.67524	5.79383	5.00927	5.3416	5.40463	5.21422	4.72788	5.10238	4.50592	5.17254	5.75645	5.56561	4.61824	4.59927
BAGE	4.18145	2.17993	2.21861	1.55224	2.14287	2.27381	3.34913	1.94431	2.12955	2.29038	2.03209	1.7999	1.56383	0.848064	2.40299	2.06773	2.14195	0.435608	2.36747	1.80528	3.82313	1.45943	1.07754	2.40172	2.4246	2.29607	1.90263	2.32391	1.84374	1.68118	1.5477	2.12667	1.72368	2.53041	1.57594	1.36221	2.40381	2.08253	2.47228	3.30457	0.653352	1.51569	2.08807	1.46937	2.4317	1.71691	1.63052	1.39937	1.79159
BATF	3.71443	3.47921	4.20453	3.99459	4.17102	3.95557	3.23134	2.92514	3.80353	3.73729	3.55192	3.57061	4.20289	3.97263	3.89849	3.67717	4.35752	3.45603	3.06062	3.93351	3.88909	3.76202	2.46383	3.81049	4.59682	3.46368	3.57661	4.30983	3.95827	4.12353	3.4195	3.70221	3.24351	3.50227	5.14077	3.52169	4.52407	3.42627	3.52834	4.22086	3.8452	2.98203	3.76983	4.17742	4.3035	3.50867	3.9659	2.9749	4.36747
BAX	5.28502	5.53953	5.4085	4.96174	5.33746	5.66664	4.86547	5.21515	4.98218	4.94713	5.4043	5.23792	5.42456	5.36849	5.60009	5.55117	5.60768	5.4758	4.67006	5.19305	5.24842	5.54373	6.05427	5.28703	5.36903	5.12085	5.58594	5.1142	4.96042	5.13644	5.20698	5.67245	4.99271	5.21436	4.83404	5.26754	5.44036	5.01816	4.91463	4.73168	5.33548	5.33341	5.07753	5.25734	5.24511	5.44019	5.47355	5.28778	4.89554
BCL10	5.03935	5.3626	5.23554	5.14955	4.81702	5.35343	5.14089	5.07253	5.34843	5.02312	5.27357	5.24592	5.26514	5.99265	5.46925	4.80395	5.45005	5.39495	5.20069	5.44811	5.42801	5.15826	5.08487	5.3317	6.42585	5.20609	5.33662	5.15713	5.51096	5.05421	5.39785	5.20245	5.22019	4.62755	5.15016	6.21684	5.47186	5.0699	5.83526	5.297	5.23491	4.74121	5.25565	5.30162	5.51514	5.16372	5.09104	4.93548	5.06062
BCL2	4.76425	4.64614	4.44709	4.95344	4.14435	4.45705	4.19642	3.44839	4.07546	3.64492	3.48738	3.92515	4.06936	3.56441	4.7507	3.16634	4.28201	4.31717	4.82421	5.22628	4.08199	3.91044	4.7411	4.48116	6.0415	4.88812	5.67155	5.51967	6.19494	4.7947	4.17478	6.04534	5.3575	5.65967	5.18686	4.74093	5.8538	6.0078	4.88148	6.01262	5.05191	5.76657	5.22356	6.6834	6.00123	5.01275	5.61021	3.98964	6.05226
BCL2L1	6.37867	5.66287	5.68435	5.46426	6.10559	6.3407	5.59455	5.55972	5.50827	5.54365	5.39445	5.55527	5.51026	6.7359	5.34743	5.30921	5.19437	5.87369	5.16068	5.72527	5.32214	6.04031	6.4294	5.96997	5.77255	6.33284	5.77383	5.88333	5.67548	5.88338	6.18566	5.82385	5.79393	5.43261	5.93691	5.72318	5.69965	5.64263	5.5345	5.74691	5.85736	6.12419	5.92213	6.39056	6.01984	5.9711	5.9187	5.04133	5.25286
BCL6	4.63072	5.13599	4.92666	5.18983	4.95828	5.17798	4.88957	4.89748	5.01062	4.91141	5.41406	5.33359	4.94822	4.01565	4.66636	5.15226	4.83882	4.79871	5.79065	4.94077	5.4371	5.43349	4.8842	5.00777	5.72043	5.05064	4.18274	4.55239	5.24016	4.75696	5.48928	4.80082	5.3072	4.81133	4.46631	4.93643	6.52555	4.46516	5.18033	4.7709	4.62364	5.28845	4.85281	4.81927	5.66382	5.3545	4.67505	4.6702	4.79444
BID	1.76852	2.75529	2.21861	1.95771	2.3252	2.75932	2.25051	2.63746	2.8227	2.69584	2.28341	2.55368	2.48012	2.10083	2.72841	2.42441	2.42963	2.51505	2.97361	1.9876	1.98485	2.74037	1.77069	2.77641	2.17328	1.60293	2.41346	1.07115	2.73104	2.37433	2.934	2.6375	2.34272	2.28925	1.57594	2.90266	2.22149	1.67707	2.1846	2.61142	1.3465	1.11023	2.31121	2.24256	2.02623	2.18691	2.23666	2.60334	2.55373
BIRC5	6.3259	4.90996	4.60343	4.77112	4.84424	4.67171	4.61764	4.49636	4.18794	5.97926	6.07515	4.17481	4.91374	6.17473	5.50792	6.28724	5.87962	4.45199	5.61914	4.72844	5.40491	4.48473	5.83971	5.94925	4.81234	5.04609	5.37873	4.74745	3.94088	5.24128	5.48604	5.01704	4.95392	4.41314	6.11568	5.53146	5.08939	4.84465	4.30486	3.99771	5.26517	5.63202	5.05848	5.01514	4.64727	4.69244	5.15197	5.89732	6.46975
BLK	1.07537	1.59214	2.91176	2.65085	2.14287	2.75932	3.23134	1.94431	1.4364	2.00269	1.1848	2.02305	2.66245	1.40768	2.14063	1.91358	2.42963	1.68837	1.96201	2.8349	2.23616	1.79591	1.07754	1.79558	2.17328	2.36507	2.27036	1.7643	1.84374	1.68118	1.14224	2.28082	1.975	1.83726	2.77991	1.87304	2.40381	2.37022	2.87775	2.61142	0.653352	1.51569	1.80039	1.87483	2.24938	2.05338	1.4482	1.39937	0.538832
BLNK	3.53211	3.07374	3.64	3.66246	4.3401	3.62836	2.5382	3.67891	3.73899	2.91898	2.57109	3.0163	3.17327	2.02672	3.52692	3.61833	3.05824	3.63428	1.96201	3.37389	2.87215	3.21729	4.02198	3.40502	3.40542	3.41822	3.65665	3.21122	3.26512	2.19201	2.64631	2.89986	2.91327	2.98239	3.04228	2.56618	3.09696	2.68867	3.94819	3.9107	3.16566	2.43198	2.64768	4.09645	3.12485	2.99784	3.42228	2.60334	4.35654
BMI1	6.02649	5.42944	4.85767	4.86643	4.61941	4.88572	3.92449	4.04437	5.14997	4.60538	4.71116	4.53265	4.38223	4.92348	4.875	4.34133	4.71963	5.61739	4.0097	5.27724	4.38274	4.59493	4.47874	4.54712	5.43138	5.38712	4.47609	5.53706	4.71001	4.61681	4.22185	4.84577	5.4442	5.22889	5.48127	4.76341	6.31583	4.70962	5.06567	5.27401	5.57576	4.78653	5.36992	4.89254	5.22491	4.60728	5.67358	4.65103	4.37828
BST1	3.30896	3.8539	3.93626	3.90362	3.73211	4.1064	3.23134	3.73607	3.59589	3.20667	3.08192	3.92515	3.67405	2.95828	3.13388	3.45403	4.01375	3.71275	3.46609	3.52804	3.88909	3.83898	3.78559	3.61474	3.66136	2.98922	3.23177	3.7453	2.7882	3.8784	3.4195	4.1191	3.30413	3.38786	2.96223	2.97165	3.97935	3.06336	4.15404	2.8991	3.16566	2.94281	3.47436	2.67334	3.53031	4.15052	3.59997	3.16296	3.37205
BST2	5.30948	4.81898	5.62456	6.64292	6.15021	4.66028	4.04227	4.0027	6.06138	6.72861	4.46821	5.7702	5.58022	6.73243	5.91798	4.57617	6.48575	5.8155	4.40436	6.02184	4.92174	5.23907	6.41508	5.59107	4.74916	4.88276	6.75813	5.80295	4.24163	4.85923	5.98445	5.45291	5.54921	6.00724	5.95797	5.45098	4.96876	3.42627	5.62928	7.47895	5.95	3.97243	4.40308	6.72512	6.23093	4.09646	5.39172	5.84398	5.97037
BTK	3.23485	3.31491	3.26843	3.25699	3.09839	3.08474	2.94366	1.94431	3.11038	3.38899	2.85877	3.48166	3.12198	1.90412	3.33455	2.82987	3.60828	3.26882	2.65516	3.56314	2.87215	3.43352	2.17615	3.04835	2.01913	2.95285	2.27036	2.94295	3.1167	2.77979	3.44482	2.41435	2.8223	2.53041	2.42324	2.56618	2.55796	2.488	3.43736	2.61142	2.88694	2.02652	2.57358	2.67334	2.83716	3.28553	2.7832	3.24519	2.14827
BTLA	2.54171	2.46761	2.75761	2.805	2.3252	3.28542	2.25051	1.76199	2.2837	2.29038	2.38877	2.42851	2.57543	2.13592	3.3644	1.91358	3.24056	2.30741	2.65516	3.56314	2.11838	2.84573	1.77069	1.94974	1.32598	2.79251	1.0917	2.16976	0.996441	1.49886	1.36538	1.72121	2.17567	0.989962	1.86362	2.05536	1.3052	1.38939	3.0319	2.61142	1.75196	0.822546	1.39492	2.0755	1.73855	1.71691	0.531913	2.44082	2.48474
C1QA	4.55147	5.8087	5.61503	5.60403	6.05889	5.68743	3.98511	4.86208	5.05629	5.97299	4.82238	6.2528	5.35932	4.64916	6.14978	5.42513	6.94733	5.74388	5.71151	5.56182	5.49426	6.27487	5.18841	4.99426	4.25272	4.40195	4.66825	5.29798	5.54328	4.64301	4.43807	5.21011	5.61258	4.804	4.71143	5.29404	4.78644	4.26107	5.84816	5.94362	5.47094	4.44243	5.06487	4.43978	4.10568	5.6369	5.13207	6.16154	5.32215
C1QB	5.06435	6.25369	6.06571	6.06858	6.35944	6.02332	4.5531	5.42555	5.52518	6.39508	5.28468	6.5361	5.82651	4.99318	6.39198	5.78825	7.19819	6.13605	5.79065	5.89628	5.68438	6.74264	5.42134	5.21876	4.6094	4.8444	5.16073	5.57096	6.12436	5.27849	5.04925	5.86434	6.06934	5.33377	5.11206	5.35735	5.41607	4.53927	6.11315	6.27498	5.73476	4.56022	5.40679	4.66804	4.3035	5.97394	5.66771	6.56129	5.6805
C1QBP	5.96069	5.39435	5.74916	5.48896	5.66629	6.16818	5.29504	5.14298	5.46175	5.64901	5.92973	5.50121	6.15135	6.92914	6.12776	5.94487	6.38087	5.61176	5.61267	5.26474	5.5919	5.57358	5.94507	6.23036	5.2178	5.67317	5.39238	5.82042	5.84063	5.71837	5.9483	5.39751	5.08604	6.02691	5.60129	6.40564	5.60926	5.66605	5.76812	5.83029	5.93825	5.77367	6.20507	5.14567	5.92821	5.33322	5.49125	5.7301	5.53266
C1R	5.56774	7.12157	7.04234	6.8201	5.86131	6.76805	5.8704	6.27504	6.7659	5.61361	6.19765	7.13323	6.6878	6.09179	5.95614	6.41709	6.9487	6.98454	6.28945	6.88544	7.07509	6.65017	6.51996	6.81397	6.15696	5.95044	5.9914	6.21573	4.86067	6.85356	6.25723	7.08367	6.33597	5.57493	5.50121	7.12006	6.38037	5.55863	6.83856	5.74691	6.18146	5.85733	6.14202	4.84809	5.89221	6.79707	6.3638	6.14575	5.63258
C1S	5.10072	6.88444	6.68943	6.31228	5.52046	6.4482	5.21234	5.78376	6.69909	4.94713	5.87308	6.70795	6.06918	5.45573	5.3635	6.01898	6.78313	6.62695	5.70561	6.61583	6.5669	6.2973	6.06797	5.99028	5.90069	5.58661	5.68429	5.83759	4.26728	6.2763	5.84951	6.45301	6.11105	5.11171	5.36013	6.26501	5.84316	5.38452	6.36919	4.914	5.86466	4.64392	5.75163	4.13195	5.58158	6.27289	5.92098	5.23882	5.26622
C2	3.90858	4.75339	4.8053	4.76107	4.48468	4.77934	3.5498	4.08438	4.39823	4.50139	3.79976	4.53265	4.35193	3.93341	4.1285	4.19936	5.17047	4.37719	4.3599	4.82081	4.25845	4.43496	3.38012	4.26651	4.62182	3.60826	4.00947	4.74745	5.71791	4.30826	3.44482	4.18506	3.95216	3.78317	3.80953	4.37447	3.70309	2.92983	4.0564	2.20595	5.096	3.83481	4.76222	2.97344	3.34799	4.16791	4.99782	4.252	3.92322
C3	3.928	5.88806	6.11043	5.28394	4.52242	5.61491	4.2874	5.10131	5.47945	3.61213	4.95372	5.80496	4.55957	3.99437	5.50792	5.4971	5.84735	5.65596	4.98243	6.1012	4.80111	5.73332	5.63142	5.22957	5.40352	4.90929	4.14806	4.40335	5.49625	5.19769	4.09975	4.59759	5.5616	4.55479	4.08825	4.75223	4.68959	3.69197	5.92227	3.71003	5.3447	2.94281	4.97147	3.0449	3.85882	5.14442	5.00925	5.65261	4.34549
C3AR1	3.0678	4.32651	3.82805	3.74947	3.96742	4.39907	3.5498	3.04292	3.63363	3.46903	3.38202	4.49959	3.89111	3.26843	3.44896	3.37992	4.42772	3.50366	3.66676	4.02448	3.50467	4.12666	3.02345	3.58734	3.2231	3.18338	2.92428	3.81199	4.25454	3.82125	3.36686	3.89026	3.92091	3.4467	3.47306	3.76011	3.94425	2.85572	3.5709	3.99771	3.52503	2.36299	3.26672	2.24256	3.279	3.97867	3.79001	3.73474	3.50925
C4B	5.18076	6.61339	7.06952	8.42954	6.22211	5.74345	5.65171	7.6937	6.18999	5.10128	7.52926	6.94885	6.26885	5.9372	5.00283	5.57714	6.66554	7.87281	5.06435	6.56231	5.23744	4.42471	5.23642	6.36513	7.85977	4.769	6.34528	7.46974	8.75406	6.16606	6.98142	7.9507	7.52882	8.77096	7.63662	6.42058	8.07484	7.30469	7.40406	8.60455	6.48426	6.94869	8.50725	6.74663	7.68223	5.0979	6.8207	5.11294	6.07813
C4BPA	1.07537	0.675849	1.37131	1.26456	1.91973	0.88752	2.25051	1.53885	0.33779	0.904082	0.779331	1.3299	1.56383	0.37806	1.44748	0.814969	1.73648	-0.25754	0.575714	1.29445	1.13755	0.948608	1.77069	0.00382523	1.32598	1.04331	0.804018	1.07115	0.590975	1.68118	0.449089	1.72121	-0.222227	1.27764	1.86362	1.36221	1.3052	1.38939	1.49145	2.20595	1.16418	0.822546	1.10724	0.776219	1.33309	0.800619	-0.161235	1.39937	0.538832
C5	3.37795	3.07374	2.35214	3.30144	3.64695	2.96696	3.34913	2.55045	2.73569	2.29038	2.79423	3.1862	2.57543	1.81314	3.05692	3.29988	3.34592	3.0383	1.26886	3.49168	3.12998	2.68321	2.8693	2.8942	3.31841	3.37059	2.70114	3.21122	2.98887	2.72263	1.83538	2.81982	3.14507	2.98239	3.77317	2.56618	3.00994	2.85572	2.59007	2.8991	2.69023	2.55715	2.84184	2.76865	2.83716	2.99784	2.61135	3.00881	2.6789
C6	1.07537	1.92861	2.21861	1.77539	1.44973	2.67928	3.34913	0.845699	2.2837	2.15684	1.87794	1.51222	2.12345	0.154917	1.91748	2.31905	2.54741	1.3519	2.52162	1.9876	1.42523	2.15258	1.07754	2.30641	2.62527	2.22197	2.00799	2.68059	2.46278	1.83533	0.854554	2.12667	1.72368	1.83726	1.86362	1.64989	2.22149	2.08253	2.1846	2.61142	0.941034	1.80338	1.80039	1.0639	2.24938	3.79635	0.937378	1.68705	1.45512
C7	-0.0232429	2.06214	3.96158	3.05632	1.63205	3.28542	4.04227	2.55045	2.41723	1.59723	2.03209	2.97856	1.27615	0.714532	3.47563	1.50812	1.4488	1.8219	2.52162	4.53965	1.64838	2.04722	1.77069	2.40172	2.79232	2.4296	1.49717	2.32391	2.53689	2.19201	1.70185	1.43352	3.24351	1.97079	3.11639	0.956745	3.00994	2.77568	4.0564	2.20595	2.44511	0.822546	2.64768	1.28704	1.33309	3.93611	2.03599	1.39937	2.48474
C8A	-0.0232429	1.369	1.37131	1.26456	1.22658	1.58067	2.5382	0.152552	1.4364	1.59723	1.1848	-0.279538	1.56383	0.154917	0.936655	1.22043	1.04333	1.53422	0.575714	0.888987	1.64838	-0.150004	1.77069	1.61326	0.920518	1.26645	1.0917	1.47661	0.590975	0.582568	0.854554	1.02806	1.16407	1.68311	1.86362	1.64989	0.612049	0.290775	0.392841	1.51281	0.247887	1.51569	1.10724	1.46937	1.73855	0.800619	-0.161235	-0.392391	0.944297
C8B	1.07537	1.08131	1.65899	1.77539	1.44973	1.58067	1.1519	2.63746	2.2837	0.904082	1.69562	1.66637	1.56383	0.560382	1.22434	1.22043	1.04333	0.841073	1.67433	1.80528	1.64838	1.23629	1.07754	1.10244	1.32598	1.04331	1.0917	1.7643	1.97727	1.49886	1.14224	2.41435	1.72368	0.989962	1.17048	0.956745	1.3052	1.67707	2.00228	2.61142	0.941034	0.822546	1.10724	1.0639	2.4317	1.49377	-0.161235	1.21705	0.538832
C8G	2.46166	2.54765	2.46992	2.36317	2.6735	2.59227	3.5498	0.845699	2.41723	2.15684	1.87794	2.11836	1.9693	2.86297	2.67126	3.06626	3.39471	2.30741	2.52162	2.49842	1.8307	2.41495	2.8693	2.83704	1.83681	2.60146	1.78485	2.32391	2.53689	2.59747	1.36538	1.43352	2.17567	2.93587	3.42177	1.36221	1.99834	2.68867	2.1846	2.61142	1.85732	2.36299	2.78121	1.75705	3.12485	2.50537	1.63052	2.9749	2.73606
C9	1.07537	-0.0172978	1.37131	0.859095	1.7862	1.80381	1.1519	1.25116	1.03094	1.30955	1.87794	1.3299	1.56383	0.560382	1.78395	1.50812	1.4488	1.12875	1.26886	1.29445	1.13755	1.23629	1.07754	1.61326	1.61367	1.44878	0.804018	1.07115	1.68959	1.27572	1.36538	1.02806	1.72368	1.50079	2.08677	1.87304	1.71066	1.38939	1.49145	1.51281	1.16418	-0.276066	0.701773	-0.322393	1.73855	1.49377	0.531913	0.300756	1.23198
CAMP	1.5862	1.59214	2.46992	2.11186	5.49977	1.80381	1.84505	1.53885	2.73569	4.89307	2.38877	2.02305	1.56383	0.965847	1.22434	1.22043	1.4488	1.12875	1.67433	1.29445	1.98485	1.79591	1.77069	1.39012	2.99996	1.26645	0.804018	1.47661	0.996441	1.49886	2.24085	2.53214	1.16407	0.584497	2.55677	0.956745	2.22149	1.90021	1.08599	1.51281	1.16418	1.11023	1.80039	1.28704	1.73855	1.20608	2.23666	0.706221	1.23198
CARD11	3.19563	3.41669	4.07936	3.92715	3.20758	4.21972	3.23134	2.8606	3.38231	2.84999	3.41839	3.52712	3.43564	6.24169	4.16878	3.01219	4.42772	3.26882	3.62024	4.56529	3.53545	3.53888	2.46383	3.6927	3.31841	2.95285	3.36897	3.59688	3.92318	3.25672	2.80046	3.89026	3.41536	2.53041	3.80953	2.90266	3.7901	2.77568	4.15404	4.07776	3.2183	2.61431	3.14412	2.51082	2.58585	3.47477	3.55234	2.9749	3.50925
CARD9	1.36305	1.92861	3.10591	2.24539	3.20758	3.37243	3.23134	2.63746	1.72408	2.29038	1.69562	2.61083	2.12345	2.79397	2.83377	1.91358	1.4488	1.93968	1.26886	2.39306	2.678	3.43352	1.77069	3.33603	2.01913	1.44878	2.1033	1.98744	1.97727	0.988033	0.449089	1.72121	2.08036	1.27764	2.08677	0.956745	2.22149	0.983922	2.59007	2.8991	1.16418	0.822546	1.61806	0.370754	1.73855	1.49377	0.937378	2.90345	2.04291
CASP1	2.86713	3.8539	3.45075	3.16168	2.97578	3.62836	2.25051	3.73607	3.33352	2.84999	2.65113	3.70945	3.64327	4.10134	3.75007	2.95503	4.33917	3.40602	1.96201	3.62983	3.5653	3.63419	2.8693	2.77641	2.4246	2.91511	3.26075	3.32244	2.98887	2.77979	2.89144	2.73281	3.83822	2.78172	2.77991	2.90266	2.69149	2.77568	3.65094	4.07776	3.31594	2.02652	3.09967	2.38566	2.71938	3.1032	3.36513	3.41427	2.79012
CASP10	1.5862	1.92861	2.35214	1.95771	1.91973	1.58067	2.25051	1.25116	1.94723	1.82037	1.69562	1.7999	1.9693	0.848064	0.53119	1.73126	1.4488	1.12875	2.18515	2.76079	1.64838	1.45943	1.07754	0.696972	1.32598	0.755628	0.398553	1.07115	2.20041	1.68118	0.449089	1.94435	1.975	1.83726	1.86362	2.20951	1.3052	0.983922	2.00228	2.61142	1.85732	0.822546	1.10724	1.87483	1.73855	2.3047	1.63052	1.21705	1.23198
CASP3	5.03935	4.90996	4.72705	4.03715	4.57649	4.63702	4.44774	4.7169	4.89167	4.41563	4.58599	4.53265	5.33659	4.2067	4.61717	4.99702	4.08786	4.87236	4.2133	4.81096	4.60329	4.70981	4.07327	4.54712	4.49005	4.71326	4.8353	4.29003	4.18829	4.58077	4.50087	4.28616	4.47825	3.98569	4.55487	4.54026	4.37325	4.44966	4.56723	3.9107	4.51057	4.64392	3.76983	4.21021	4.27753	4.61833	4.72911	4.4034	4.45085
CASP8	4.59188	5.1007	5.13251	5.16989	4.62778	5.09965	5.17725	5.3943	5.03827	5.18075	4.54053	5.11409	4.72083	5.20797	4.7653	4.2807	5.22538	5.1892	4.91952	5.5477	5.47266	4.99166	4.94874	5.01446	4.84249	4.73219	4.40589	4.68207	4.88826	5.18273	4.98705	4.49379	4.91944	4.8953	5.45406	4.63305	4.88872	4.14092	5.18033	4.34602	4.6964	4.028	4.57297	4.36895	5.11728	5.36497	4.91394	4.58434	4.09418
CC2D1B	1.76852	1.77446	2.06446	3.05632	2.73066	2.3916	1.84505	2.09846	2.90274	2.40816	1.69562	2.8115	2.8166	1.54121	2.72841	2.51972	3.1834	2.63283	3.28376	2.96843	1.64838	2.15258	1.07754	2.71188	2.93542	1.73646	1.90263	2.86291	1.84374	2.19201	1.36538	2.41435	2.17567	2.28925	2.26909	2.46082	1.71066	2.68867	2.47228	2.61142	2.32733	2.12183	2.71668	2.24256	2.24938	2.3047	0.937378	2.31566	2.04291
CCL1	0.669904	-0.0172978	1.37131	0.165948	1.22658	0.88752	2.5382	0.845699	1.72408	0.904082	0.779331	0.413609	0.870686	0.37806	1.44748	1.91358	1.04333	0.841073	1.26886	0.19584	1.42523	0.948608	1.07754	0.00382523	1.32598	1.26645	0.804018	0.378003	0.590975	0.582568	1.14224	1.02806	1.38721	1.50079	1.57594	0.956745	0.612049	1.38939	1.08599	1.51281	0.941034	0.822546	1.10724	0.370754	0.639939	0.107472	0.531913	0.706221	0.538832
CCL11	1.07537	2.97843	2.67059	2.36317	1.7862	1.80381	2.25051	1.76199	3.171	2.15684	2.28341	3.48166	2.88559	3.31192	2.97354	2.42441	1.4488	2.8335	2.18515	3.08621	3.12998	2.55805	1.77069	2.8942	2.17328	2.22197	1.49717	0.378003	1.50727	3.94986	2.64631	1.94435	1.85721	2.08857	2.87522	1.36221	1.99834	1.67707	3.22605	2.61142	2.69023	1.51569	1.10724	1.46937	2.02623	1.89923	2.14135	3.16296	3.31142
CCL13	1.5862	2.69075	3.16307	0.165948	2.61288	2.49696	1.1519	1.25116	2.12955	2.77588	2.38877	3.76351	3.89111	3.40335	2.78248	3.73274	2.42963	2.04505	3.57145	2.90389	3.29703	1.23629	1.07754	2.40172	0.920518	1.04331	0.398553	1.07115	2.09505	0.582568	0.854554	1.02806	1.38721	1.27764	1.57594	2.05536	1.3052	0.290775	2.47228	2.20595	1.16418	1.11023	2.31121	0.776219	2.24938	1.49377	1.63052	3.66805	3.02374
CCL14	2.37465	3.07374	3.79906	3.344	2.14287	3.59557	4.24294	3.04292	3.28223	2.77588	3.41839	2.8115	2.25698	2.10083	3.27203	1.91358	2.98924	2.57567	3.83381	3.80676	2.87215	2.79444	1.77069	3.46956	3.40542	3.02431	2.34446	3.37373	3.36356	3.41578	2.05853	3.80065	3.30413	2.08857	4.00369	2.7485	4.1674	4.16198	4.17703	3.45872	3.05125	1.51569	3.64621	1.75705	2.24938	3.74506	3.01682	1.55352	1.79159
CCL15	1.5862	1.59214	1.65899	1.95771	1.44973	1.58067	2.94366	0.845699	1.4364	1.59723	1.1848	1.3299	0.870686	0.154917	0.936655	0.121821	2.54741	0.435608	0.575714	1.9876	1.13755	1.45943	2.17615	1.79558	1.61367	1.26645	1.65132	2.32391	0.590975	1.49886	1.14224	2.12667	1.38721	1.83726	1.86362	1.64989	1.99834	1.67707	2.00228	2.20595	0.653352	-0.276066	1.10724	0.370754	1.33309	2.18691	0.937378	0.300756	0.944297
CCL16	1.36305	1.77446	2.06446	1.77539	1.63205	2.14028	2.25051	0.845699	1.72408	1.30955	1.1848	1.10676	1.9693	0.560382	0.936655	0.814969	1.73648	1.68837	2.36747	2.14175	1.8307	0.948608	1.77069	1.79558	1.32598	1.04331	1.31484	1.47661	1.68959	1.27572	1.36538	1.72121	1.16407	1.27764	2.77991	0.956745	1.71066	1.67707	2.1846	1.51281	0.941034	0.822546	1.10724	1.0639	0.639939	2.18691	1.78468	1.21705	1.45512
CCL17	1.5862	1.08131	2.83765	2.65085	2.88481	3.02759	3.23134	2.55045	3.04584	3.20667	2.38877	2.55368	2.48012	3.11243	2.72841	2.76088	2.74808	2.73819	3.21477	3.08621	2.74699	2.79444	1.77069	2.83704	0.920518	1.26645	2.19031	2.86291	2.29572	1.27572	1.83538	1.94435	2.86882	2.19393	3.11639	1.87304	1.99834	1.90021	3.5709	2.20595	1.16418	1.11023	2.08807	1.62352	2.58585	2.59238	2.54682	2.55205	2.55373
CCL18	2.17398	3.78936	2.06446	0.859095	5.38937	3.2389	2.5382	1.76199	2.64038	4.65359	2.48408	2.61083	4.71014	2.06446	3.20534	4.24896	3.24056	3.40602	4.54601	2.27528	3.25781	4.44512	1.07754	3.46956	1.61367	2.91511	1.31484	1.7643	1.68959	1.27572	2.32089	1.94435	1.56953	1.27764	1.86362	1.36221	1.71066	1.67707	3.79404	1.51281	2.11969	1.11023	2.20585	1.75705	2.58585	1.20608	1.4482	4.7551	3.92322
CCL19	2.86713	2.17993	6.34113	5.65074	4.37289	5.62372	3.92449	4.04437	4.66852	3.67667	5.26233	5.28881	3.81513	4.15312	6.48443	3.41766	5.05067	4.66971	5.95561	6.70312	4.36967	5.55044	2.17615	5.13372	3.31841	5.00412	2.70114	4.04156	2.73104	3.84066	2.97482	2.12667	3.92091	2.83579	5.19583	1.64989	4.72292	4.76811	6.80137	4.22086	3.8588	1.80338	4.99223	2.72213	3.41253	4.55012	3.64543	3.97706	4.68987
CCL2	3.15481	4.43705	4.86782	4.38546	3.91783	4.69418	4.04227	3.48476	4.00135	5.05512	3.6971	4.75741	4.23798	4.58871	4.69785	4.93401	5.82665	4.57874	4.67006	4.96652	5.1806	3.56357	4.8842	4.70431	3.27189	3.8314	3.0727	3.67384	4.62522	4.28387	4.83112	4.1191	3.58444	2.98239	4.63621	4.09224	4.04604	3.3353	4.84719	4.2854	3.46676	3.81828	3.40982	4.18847	6.08236	3.93611	4.22079	5.117	5.60459
CCL20	1.92267	2.97843	3.31722	2.56384	1.7862	2.49696	3.09781	2.34978	3.89314	2.69584	2.16563	2.49305	2.12345	3.6049	2.32295	1.50812	4.06376	1.8219	2.18515	2.14175	2.87215	2.79444	3.15698	2.20105	2.01913	1.44878	2.00799	2.68059	2.20041	2.66201	2.395	2.53214	2.08036	1.68311	2.08677	2.34304	1.71066	1.90021	2.1846	1.51281	2.38795	0.417081	1.39492	1.0639	3.63567	2.41006	1.78468	1.80483	1.92513
CCL21	1.76852	2.17993	3.88362	3.344	2.54834	5.18481	3.09781	3.58654	4.00135	2.29038	3.6971	4.25306	3.22206	3.38374	4.19475	4.14717	3.52824	4.58665	3.66676	4.84023	5.81968	4.1938	2.17615	4.09817	1.83681	2.79251	1.49717	2.32391	1.28412	2.52848	4.07343	2.41435	1.85721	1.83726	4.00369	1.36221	3.00994	3.46883	4.74955	2.20595	0.653352	1.92116	3.79282	1.28704	2.24938	3.19851	3.27275	1.80483	2.48474
CCL22	2.46166	3.16076	3.45075	2.805	3.42381	3.28542	2.94366	2.34978	3.22816	3.10131	2.79423	2.35952	2.12345	2.71987	2.40299	2.76088	2.65277	2.73819	2.65516	4.18482	3.25781	1.92944	1.07754	4.06427	2.30681	2.05491	2.1033	3.37373	1.50727	2.66201	2.934	1.43352	2.8223	1.68311	2.77991	1.64989	1.71066	1.90021	3.88935	2.61142	2.38795	1.80338	1.80039	1.46937	4.91661	2.18691	2.61135	2.49798	2.61827
CCL23	1.76852	1.92861	0.2727	1.77539	1.22658	1.80381	2.25051	1.76199	1.4364	1.82037	0.086184	1.51222	1.78698	0.560382	1.22434	1.22043	1.4488	2.30741	0.575714	0.888987	1.13755	0.948608	1.07754	1.94974	1.83681	0.755628	-0.294594	1.47661	0.590975	1.68118	1.36538	1.43352	1.38721	-0.10865	0.477328	0.263598	1.3052	0.290775	1.77914	1.51281	0.941034	1.51569	1.39492	0.370754	1.33309	1.71691	-0.161235	-0.392391	0.944297
CCL24	0.669904	-0.0172978	0.965847	0.859095	0.533436	0.88752	1.1519	0.845699	0.33779	0.210934	1.87794	-0.279538	1.27615	1.65899	0.53119	0.814969	0.350187	1.12875	0.575714	0.19584	0.038938	-0.150004	1.77069	0.696972	0.227371	1.04331	0.804018	0.378003	0.590975	0.988033	0.854554	1.02806	-0.222227	-0.10865	1.17048	0.263598	1.3052	0.290775	1.08599	1.51281	0.247887	-0.276066	0.00862605	0.370754	0.639939	0.107472	-0.161235	-0.392391	0.538832
CCL25	1.07537	1.77446	1.88214	1.55224	0.938901	1.58067	2.76134	1.53885	1.72408	0.904082	1.47248	1.7999	1.9693	0.714532	1.6298	1.22043	1.95962	1.68837	1.67433	1.80528	1.13755	1.45943	1.07754	1.39012	1.83681	1.04331	1.0917	1.47661	0.996441	1.27572	0.449089	1.43352	0.876385	1.50079	1.57594	1.64989	1.71066	0.983922	1.49145	2.20595	0.653352	0.822546	0.701773	0.370754	1.33309	1.49377	0.531913	1.21705	0.538832
CCL26	1.36305	2.28529	1.65899	1.55224	1.91973	1.58067	2.25051	1.25116	2.2837	1.30955	1.47248	2.11836	2.12345	1.47667	0.53119	2.06773	1.04333	1.68837	1.26886	1.58213	1.98485	1.23629	1.77069	1.94974	2.01913	0.350163	1.31484	1.98744	1.97727	2.19201	1.5477	2.28082	1.85721	1.68311	1.86362	2.05536	2.22149	2.08253	2.33875	1.51281	1.50065	1.11023	1.10724	1.28704	2.4317	2.05338	0.531913	1.80483	1.79159
CCL27	1.36305	1.59214	1.37131	1.55224	2.14287	1.29299	1.84505	0.152552	1.03094	1.30955	2.03209	0.819075	2.12345	0.848064	2.03527	1.22043	1.4488	1.8219	1.26886	1.80528	1.13755	1.79591	2.46383	1.10244	0.920518	1.04331	1.31484	1.47661	0.590975	1.27572	0.449089	1.43352	1.16407	0.989962	1.86362	0.956745	1.71066	0.983922	1.08599	1.51281	1.3465	1.33337	1.10724	1.0639	1.33309	1.20608	1.22506	0.706221	1.23198
CCL28	0.669904	2.92714	2.06446	1.55224	-0.159711	2.67928	5.15923	2.8606	2.53501	3.57823	1.87794	3.27581	2.74249	4.26579	2.72841	3.75941	1.73648	3.52665	1.67433	1.58213	3.21699	4.00888	2.17615	1.61326	1.83681	2.05491	4.34013	2.45744	1.50727	3.71806	0.854554	2.41435	3.17897	1.68311	4.44762	0.956745	2.40381	2.488	2.00228	1.51281	4.29094	0.417081	3.00436	-0.322393	1.33309	4.79882	3.64543	3.51963	1.45512
CCL3	2.9212	4.15709	3.85622	3.25699	3.36665	5.16419	4.67826	3.41065	3.04584	3.50677	3.84738	3.12166	3.64327	2.89576	4.33785	3.90601	4.68092	3.65448	3.94301	4.95801	4.63406	3.87535	2.17615	4.17821	3.40542	2.95285	3.00124	3.7453	6.05056	3.80144	3.18993	3.91843	4.09526	3.38786	3.73542	3.87452	4.19557	3.28651	4.38183	3.99771	3.24362	2.43198	3.00436	3.0449	3.68446	3.89166	4.20821	3.27117	4.43065
CCL3L1	2.0562	4.28677	3.73844	3.42404	3.01834	5.32427	4.48411	3.14828	3.51584	3.61213	3.6971	3.65229	3.91521	2.59726	4.16878	4.12915	4.35752	4.08627	4.28929	5.07864	4.44566	4.30434	3.15698	3.55917	2.99996	3.12275	3.74846	3.6361	6.41402	3.78124	3.78129	4.02379	4.31037	3.35709	3.94306	3.39909	4.68959	3.42627	4.43589	4.34602	3.61518	3.15792	3.30446	3.0788	3.53031	4.09646	4.5483	3.5779	4.26453
CCL4	3.15481	4.15709	4.43158	3.85483	3.47788	5.19158	4.2874	3.04292	3.86415	3.70744	3.48738	3.81481	4.35193	3.09936	4.75802	3.70534	4.53984	3.61366	3.57145	4.98333	4.11648	4.18073	2.46383	3.87503	3.40542	3.2946	3.13939	3.71021	6.1478	3.84066	3.25245	3.83142	3.99728	3.18719	3.94306	4.07026	4.58234	2.99882	4.41819	4.60385	3.52503	2.49652	3.37592	2.9357	3.03783	3.60398	4.02842	3.19113	4.48041
CCL5	4.95349	5.17009	5.52497	5.77908	5.17783	5.07717	3.71685	4.04437	3.97538	4.91141	4.69135	5.01377	5.18817	5.70594	6.03041	4.64361	6.66373	4.65512	5.3715	6.26658	4.3156	4.53213	4.86173	4.84011	4.21636	5.23297	3.71274	4.6265	4.10252	4.67691	3.01404	3.99847	5.12011	3.9167	5.24801	4.34114	3.55649	2.68867	6.0696	4.69086	4.27324	2.49652	4.19828	4.74651	4.00724	4.52631	4.26958	5.68754	4.90828
CCL7	1.5862	1.77446	2.21861	1.77539	1.91973	1.98613	2.25051	0.845699	1.72408	2.29038	2.48408	0.819075	2.12345	1.07121	1.6298	2.20126	3.48568	1.3519	2.18515	1.9876	1.42523	1.45943	2.46383	2.40172	1.83681	1.60293	0.804018	2.68059	1.84374	0.582568	1.70185	1.43352	0.47092	1.97079	1.86362	1.36221	0.612049	1.38939	1.77914	1.51281	0.653352	1.92116	1.10724	2.31666	2.4317	1.20608	1.63052	2.17256	0.538832
CCL8	2.17398	2.75529	3.49158	2.93854	3.45121	3.62836	3.09781	2.23199	2.73569	4.38532	2.48408	3.63249	3.06791	3.18746	3.76987	3.8107	5.31303	3.07466	3.3483	3.69235	3.08346	2.68321	3.15698	3.13932	2.71228	2.54739	2.92428	2.94295	3.1167	2.08665	2.75167	2.12667	2.34272	2.53041	2.96223	2.56618	3.09696	2.23668	3.43736	3.9107	2.49918	3.18967	2.71668	3.73805	3.03783	2.67242	2.47782	4.68901	3.31142
CCND3	4.4311	4.38942	4.38357	4.44261	4.23474	4.35326	4.5531	3.93674	4.38084	4.41563	4.11154	4.34544	4.69933	4.44879	4.22007	4.05365	4.71963	3.91685	5.06435	4.63849	4.92929	4.41434	3.7166	4.42267	3.98857	4.02646	4.22719	4.20664	4.36374	4.43272	4.36111	4.76573	4.64531	4.35726	4.28399	4.55406	4.32562	3.84612	4.28466	4.6483	4.05455	3.92863	3.85877	4.4734	3.77543	4.4895	4.05827	4.37829	4.18949
CCR1	2.74935	3.59362	3.26843	2.93854	2.6735	3.1901	2.25051	2.34978	2.97685	3.15537	2.16563	3.45813	3.54483	2.50629	3.57571	2.89441	4.06376	3.00056	3.06062	3.24036	3.21699	3.21729	3.64249	2.30641	2.30681	2.49023	2.8409	2.94295	3.19367	2.45437	2.58915	2.28082	2.72221	2.4563	2.67455	2.66149	2.55796	1.90021	3.22605	3.12224	2.85058	1.92116	2.40652	2.0755	2.4317	3.19851	2.47782	3.29649	2.55373
CCR2	3.27259	3.1182	2.06446	2.7309	2.61288	2.49696	1.1519	2.45514	2.41723	2.69584	1.87794	3.05267	2.74249	2.43218	3.82703	2.20126	3.44123	3.0383	2.18515	3.80676	1.64838	2.84573	3.02345	2.64288	2.01913	3.87652	2.1033	2.45744	1.50727	1.96886	2.32089	1.43352	2.91327	1.97079	2.67455	2.7485	2.22149	1.90021	3.48388	2.20595	2.59926	-0.276066	1.80039	1.62352	2.71938	2.05338	2.32367	3.59659	2.79012
CCR3	-0.0232429	1.08131	1.37131	0.165948	0.533436	1.29299	1.84505	0.845699	1.4364	0.904082	0.779331	0.413609	0.870686	1.07121	1.22434	1.73126	1.04333	0.841073	1.67433	1.29445	1.64838	-0.150004	1.77069	1.39012	1.83681	0.755628	0.804018	1.07115	0.996441	0.988033	0.854554	1.43352	0.47092	1.27764	0.477328	0.263598	0.612049	0.983922	1.08599	1.51281	0.941034	0.417081	0.00862605	0.370754	1.73855	1.49377	0.531913	0.993903	0.538832
CCR4	1.5862	2.54765	3.16307	2.7309	2.3252	3.2389	2.25051	2.34978	2.90274	2.15684	2.38877	2.20537	2.12345	1.33357	2.03527	2.42441	2.2961	2.57567	0.575714	3.24036	2.23616	1.79591	1.07754	2.94826	2.30681	2.14192	1.78485	2.32391	1.68959	2.45437	2.32089	2.12667	2.34272	1.83726	2.42324	2.20951	1.99834	1.90021	3.0319	2.20595	1.63418	1.11023	2.49353	1.46937	2.4317	2.74653	1.63052	1.21705	2.24358
CCR5	2.27934	3.31491	3.04529	3.11039	2.97578	2.90242	1.1519	2.34978	0.33779	3.25546	2.03209	2.71619	1.56383	1.54121	3.20534	1.91358	3.39471	2.30741	3.06062	3.49168	1.98485	2.55805	2.8693	2.64288	1.83681	2.79251	1.78485	2.16976	2.20041	2.37433	2.24085	2.12667	2.77351	1.68311	2.08677	2.05536	2.55796	1.90021	3.52834	2.8991	2.32733	0.822546	1.80039	1.87483	2.58585	2.81552	2.47782	2.69865	2.48474
CCR6	1.76852	2.69075	2.57528	2.11186	2.73066	2.3916	3.09781	2.23199	2.73569	2.15684	2.38877	2.28541	2.74249	1.71306	2.54609	2.20126	2.42963	2.04505	2.18515	2.14175	2.11838	1.45943	1.07754	2.20105	2.01913	2.4296	1.65132	1.7643	2.53689	1.49886	1.83538	2.28082	2.95583	2.4563	2.26909	2.46082	2.55796	2.85572	2.79074	2.8991	1.85732	2.66837	2.78121	1.46937	2.24938	1.89923	2.67198	1.55352	1.63744
CCR7	2.74935	2.28529	3.04529	2.805	3.05916	2.90242	2.25051	1.25116	1.72408	2.15684	2.28341	2.35952	1.27615	2.68065	3.42156	2.60673	3.24056	1.8219	2.97361	3.8594	1.98485	2.04722	1.07754	2.48873	1.61367	2.74806	1.0917	1.7643	1.50727	2.19201	-0.244059	0.334912	2.26268	1.68311	2.08677	2.46082	1.99834	0.983922	3.28321	3.30457	1.63418	0.417081	1.39492	1.98019	1.33309	1.89923	1.22506	1.91019	3.37205
CCR9	0.669904	1.77446	0.965847	1.55224	1.22658	0.88752	1.1519	0.845699	0.33779	0.904082	1.1848	0.819075	1.56383	-0.538231	0.936655	0.814969	1.4488	-0.25754	0.575714	0.888987	1.13755	1.23629	1.07754	1.10244	0.227371	0.755628	1.0917	1.07115	-0.102172	0.582568	0.854554	1.43352	0.876385	-0.10865	1.57594	1.64989	0.612049	0.290775	2.1846	1.51281	-0.445261	0.822546	1.10724	0.370754	0.639939	0.107472	-0.161235	0.300756	0.538832
CCRL2	2.46166	3.47921	2.98075	2.65085	2.97578	3.13881	3.34913	1.53885	1.72408	3.30198	3.13071	2.89852	2.74249	3.17534	2.40299	1.91358	3.60828	2.63283	2.36747	3.24036	2.74699	3.31573	2.46383	2.77641	2.86643	2.29607	2.64984	2.57523	2.67042	2.08665	2.70038	2.73281	2.61099	2.08857	3.11639	2.34304	2.91463	2.08253	2.79074	2.8991	2.69023	2.02652	2.20585	2.67334	2.83716	2.88006	3.23996	2.60334	2.73606
CD137L	1.76852	1.92861	1.65899	1.55224	1.63205	2.3916	2.5382	2.34978	1.03094	2.00269	1.87794	2.42851	2.37476	1.16652	3.17025	2.06773	2.14195	2.14036	2.65516	2.68075	2.678	1.92944	1.77069	1.61326	1.32598	1.26645	1.31484	1.7643	1.50727	1.96886	0.854554	2.81982	1.16407	1.50079	1.86362	1.87304	1.99834	0.983922	2.00228	2.20595	1.63418	1.51569	2.57358	1.62352	2.02623	2.41006	1.91821	0.993903	2.41063
CD14	5.63624	6.02771	5.98643	5.76437	5.75109	6.12662	6.69708	5.31734	5.78021	5.73639	5.72454	6.02491	6.21779	5.19834	5.75155	5.98545	6.36634	5.71372	6.25929	6.09299	6.08394	5.67304	5.57735	5.81796	5.6912	5.33719	5.18604	6.04096	6.31782	5.80292	5.58194	6.09381	5.58592	5.50082	6.1575	5.85831	6.05013	5.75461	6.08993	6.39561	5.43806	5.35515	5.70907	5.35093	6.21209	6.07105	5.52235	5.58396	5.43293
CD160	1.07537	0.675849	0.965847	1.26456	1.7862	1.80381	1.84505	0.152552	0.33779	0.210934	1.87794	1.3299	1.27615	0.154917	0.53119	1.73126	1.95962	1.8219	1.96201	2.76079	1.8307	2.15258	2.17615	1.94974	0.920518	1.04331	1.0917	1.98744	0.590975	1.27572	-0.244059	0.334912	1.56953	0.584497	1.57594	1.36221	0.612049	1.90021	1.77914	3.12224	0.247887	1.11023	1.39492	0.370754	1.33309	1.20608	-0.161235	0.300756	0.538832
CD163	4.13564	5.15319	4.60343	4.49668	5.19215	4.80949	4.37078	4.547	4.64186	4.97311	3.978	5.37295	5.25894	4.71666	5.09032	4.8223	6.21382	4.73967	5.18088	4.88719	5.22072	5.92764	4.96936	4.30789	3.44625	4.03904	4.02289	4.86664	5.13958	4.86615	4.34091	4.49379	3.95216	3.7415	4.06085	4.69441	3.65657	3.95434	4.73665	5.03917	4.58518	3.97243	4.16751	3.60943	4.51114	5.18265	4.5209	5.24596	4.50912
CD164	6.13374	7.18313	6.0157	6.04088	6.31572	6.19579	5.48263	6.36114	6.23769	6.7762	5.93839	6.52397	5.60249	4.53067	5.67285	6.10576	5.62319	6.12765	5.7575	6.85641	5.46389	5.94357	5.49638	5.3317	6.58174	6.24319	6.30799	6.25293	6.67775	6.70725	6.0438	6.06501	6.30865	6.40161	5.92837	5.93002	5.93017	6.07152	6.02405	6.6308	6.90526	6.43202	6.15923	5.68396	5.30338	6.18282	5.74956	5.52111	5.90481
CD180	3.50312	3.1182	3.26843	3.05632	2.88481	3.62836	2.76134	2.34978	3.55667	2.98352	2.57109	3.27581	3.43564	2.40621	3.5016	3.3407	3.44123	3.0383	3.14066	3.59704	2.60389	3.51356	2.46383	3.13932	2.30681	3.50716	2.53862	2.86291	3.03332	2.52848	2.32089	3.42595	3.03587	2.37626	2.87522	2.90266	2.91463	2.08253	3.38857	3.12224	2.88694	1.92116	2.64768	1.46937	1.73855	2.99784	2.92981	3.16296	2.41063
CD19	3.30896	2.54765	3.10591	2.99916	2.3252	4.00104	3.45449	2.23199	1.94723	2.40816	1.47248	2.85596	2.74249	2.89576	4.07215	2.76088	3.90553	3.07466	2.36747	4.06704	2.11838	3.02805	1.07754	2.08327	2.52996	3.75136	2.27036	2.68059	1.84374	2.28732	1.70185	2.41435	1.72368	1.83726	3.18538	2.56618	2.55796	1.67707	3.65094	3.45872	1.85732	1.66984	2.84184	1.98019	2.71938	1.71691	1.4482	2.90345	2.24358
CD1A	1.36305	1.77446	2.57528	1.77539	1.63205	2.27381	2.76134	1.53885	2.12955	2.00269	2.16563	1.7999	2.48012	0.848064	2.32295	2.51972	1.4488	2.22737	1.26886	1.58213	1.98485	1.64176	1.07754	2.08327	1.83681	1.04331	1.90263	2.86291	1.50727	1.96886	1.83538	2.41435	1.38721	1.68311	2.08677	1.36221	2.22149	1.38939	2.33875	2.61142	1.16418	0.822546	1.95454	1.46937	2.83716	1.89923	1.4482	1.55352	0.944297
CD1B	1.5862	1.59214	1.65899	0.859095	0.533436	1.80381	1.1519	0.845699	0.33779	1.30955	1.1848	1.51222	1.27615	0.154917	2.03527	1.91358	1.04333	0.841073	1.67433	2.27528	1.42523	0.543143	2.17615	0.696972	1.61367	1.60293	-0.294594	1.07115	0.996441	0.988033	0.449089	1.02806	0.876385	0.584497	1.57594	1.36221	0.612049	1.38939	2.33875	1.51281	0.941034	-0.276066	0.00862605	-0.322393	0.639939	1.20608	0.531913	0.706221	1.45512
CD1C	2.0562	2.17993	2.06446	0.859095	1.22658	2.27381	1.84505	2.55045	1.4364	2.00269	1.47248	1.66637	2.37476	1.07121	2.72841	1.50812	2.14195	2.22737	1.96201	3.41472	2.11838	1.79591	1.07754	2.08327	2.01913	1.85424	1.65132	2.16976	1.28412	2.08665	1.95317	1.94435	1.56953	1.83726	2.55677	2.20951	0.612049	2.488	1.77914	2.61142	1.85732	0.417081	1.39492	1.28704	1.73855	2.18691	1.4482	1.21705	1.92513
CD1D	1.92267	2.28529	2.75761	2.56384	1.63205	2.90242	2.25051	2.55045	2.2837	2.51352	2.97656	2.02305	1.78698	1.94668	3.05692	1.91358	2.74808	2.6869	2.18515	3.14028	2.11838	2.24789	1.77069	2.64288	2.52996	2.79251	0.804018	1.07115	2.73104	1.83533	2.24085	2.41435	1.975	1.97079	2.55677	2.20951	2.55796	2.59336	2.69543	2.20595	1.95263	0.417081	1.95454	1.0639	1.33309	2.05338	2.14135	1.39937	1.92513
CD1E	-0.0232429	1.59214	2.06446	1.77539	0.938901	2.27381	1.84505	0.845699	1.4364	1.30955	2.03209	0.819075	0.870686	0.37806	1.44748	2.31905	1.73648	1.53422	2.18515	2.27528	2.11838	0.948608	1.07754	1.10244	2.17328	1.9596	0.398553	2.32391	0.996441	0.582568	1.5477	1.43352	0.876385	0.584497	1.17048	0.956745	1.99834	0.983922	2.00228	3.12224	1.16418	0.822546	2.31121	0.370754	0.639939	1.20608	1.4482	0.300756	0.944297
CD2	2.17398	2.97843	2.35214	2.65085	2.03751	1.98613	1.84505	2.09846	1.94723	2.60883	1.47248	2.55368	2.8166	1.40768	2.72841	1.50812	2.98924	1.8219	2.52162	3.14028	1.98485	2.41495	2.8693	2.40172	1.61367	2.4296	1.65132	2.32391	1.28412	2.19201	0.854554	1.72121	2.72221	0.989962	2.87522	2.34304	1.99834	1.38939	3.10089	2.20595	0.941034	1.33337	1.10724	1.75705	1.33309	1.71691	1.4482	2.78566	2.24358
CD200	3.27259	3.81134	4.28003	3.85483	3.88334	4.42848	4.44774	3.48476	3.55667	3.30198	3.74975	4.1393	3.78846	2.20261	3.3644	3.01219	3.71748	3.61366	4.13106	4.44433	4.14981	3.6112	3.27476	3.6927	3.27189	3.39469	3.00124	3.32244	2.60588	4.07908	3.44482	4.58341	3.07361	2.88708	3.52185	4.32404	4.04604	3.69197	4.13051	3.12224	3.42594	2.43198	3.69751	3.11159	2.83716	4.07776	3.62295	3.00881	3.40103
CD207	1.36305	1.77446	1.37131	1.55224	1.7862	0.88752	1.84505	1.76199	1.72408	2.60883	2.85877	2.20537	2.12345	0.965847	3.20534	3.52302	1.04333	2.30741	3.52015	2.14175	1.42523	0.948608	2.46383	1.94974	1.61367	1.44878	1.0917	2.45744	1.50727	0.988033	1.14224	2.41435	1.72368	1.27764	0.477328	1.87304	1.3052	1.38939	2.00228	3.59225	0.941034	0.822546	1.39492	0.370754	3.12485	2.05338	1.78468	1.80483	2.41063
CD209	1.36305	2.17993	1.65899	2.56384	1.44973	2.3916	1.1519	2.34978	2.2837	1.30955	1.47248	2.85596	1.56383	1.33357	1.91748	1.73126	2.74808	2.51505	2.65516	2.27528	2.11838	0.543143	1.07754	1.94974	2.01913	1.04331	1.49717	1.47661	1.50727	1.96886	1.70185	2.28082	1.38721	1.27764	1.57594	2.05536	1.99834	1.38939	2.69543	3.12224	1.63418	1.51569	1.61806	1.62352	1.73855	1.89923	1.4482	2.0055	0.944297
CD22	2.74935	2.75529	3.31722	3.82951	2.93133	3.72073	2.5382	2.55045	3.28223	2.29038	2.97656	2.76498	2.74249	3.95041	4.15553	2.31905	3.84669	3.0383	3.14066	3.90941	3.40623	3.1822	1.77069	2.94826	4.13939	3.21236	2.9635	3.71021	4.05671	3.47294	2.934	2.28082	3.58444	2.37626	4.28399	3.55943	4.39624	3.38182	4.00376	4.07776	3.24362	3.59514	3.7222	3.4618	3.53031	2.50537	4.5022	1.80483	3.24688
CD24	7.04748	9.8163	7.99935	7.43765	8.81465	8.6166	9.65337	8.53278	6.67991	9.1269	8.35927	8.79166	8.28164	7.781	9.85325	10.0808	8.09649	7.90098	7.0634	10.598	8.44788	7.82487	7.42142	7.35112	4.51783	6.61831	7.39798	5.05083	7.84055	8.73865	7.44897	8.86463	4.4599	8.19461	7.76626	10.8503	7.65083	7.84773	10.5612	7.15825	7.82603	8.60257	7.90815	6.66602	7.44122	8.27141	7.54222	8.21336	8.13748
CD244	2.0562	1.59214	2.46992	1.95771	1.91973	1.80381	1.84505	1.53885	1.4364	2.15684	2.03209	1.51222	1.27615	1.33357	2.67126	1.50812	1.95962	1.12875	1.96201	2.68075	1.64838	1.92944	1.07754	1.79558	0.920518	1.26645	1.0917	2.16976	1.84374	1.27572	0.449089	2.12667	1.72368	1.50079	2.08677	1.64989	1.3052	0.983922	2.79074	2.20595	0.653352	1.11023	1.80039	0.776219	1.73855	1.89923	1.78468	1.55352	1.63744
CD247	3.73796	3.7439	4.16452	4.05777	3.73211	3.83196	2.5382	2.8606	3.04584	3.50677	3.55192	3.40934	3.9842	3.12533	4.61717	3.06626	4.37554	3.26882	3.87155	4.77055	2.98338	3.21729	3.27476	3.64141	2.79232	3.46368	2.8409	3.15059	2.38273	3.18526	2.05853	2.73281	3.62792	2.4563	3.84462	2.97165	2.80927	2.37022	4.47038	2.8991	2.77362	1.66984	3.26672	2.38566	2.83716	3.19851	2.88329	3.10412	3.53456
CD27	4.45409	3.83285	4.10134	4.54797	3.62448	4.45705	3.09781	2.63746	3.28223	3.57823	3.52017	3.76351	4.08956	3.36374	4.82165	3.41766	4.35752	4.13691	3.66676	5.25209	3.25781	3.78182	2.46383	3.46956	2.71228	4.71326	2.70114	2.94295	2.38273	3.35516	1.36538	3.1075	3.62792	1.83726	3.52185	3.6648	2.69149	1.90021	5.0468	3.59225	3.42594	0.417081	2.40652	2.4502	2.4317	3.50867	2.88329	3.34528	3.27967
CD274	2.27934	2.87307	3.21714	3.25699	3.01834	3.37243	2.5382	2.09846	1.4364	2.84999	1.69562	2.93934	3.26858	4.22821	3.3644	2.89441	4.30143	2.6869	2.8783	3.88472	3.12998	2.55805	3.38012	3.13932	1.61367	2.91511	1.90263	2.16976	2.20041	2.19201	2.52853	2.6375	2.77351	1.83726	2.55677	3.03619	1.99834	1.67707	3.22605	3.12224	2.03965	2.02652	2.49353	2.9357	3.34799	1.89923	2.92981	3.07334	2.89021
CD276	5.3884	6.66731	6.60775	6.61167	5.38547	6.36398	5.64054	6.5903	6.61443	5.83856	6.30079	6.35772	6.26658	6.19219	4.95003	6.71212	6.07703	6.45542	6.71344	6.44001	6.76637	6.31458	5.75967	6.35296	6.26046	5.7707	6.29571	6.00562	5.78671	6.371	6.57048	7.16146	6.13908	5.83938	6.5152	6.4742	6.51195	6.2177	6.11643	5.86952	5.97473	7.5034	6.27202	5.70105	6.28539	6.28334	6.2971	5.57376	5.42541
CD28	2.0562	2.69075	3.26843	2.36317	2.14287	2.3916	2.25051	1.76199	2.2837	0.904082	2.16563	1.7999	2.37476	1.71306	2.54609	2.06773	2.83509	1.8219	2.36747	3.08621	2.34152	1.64176	1.07754	1.61326	0.920518	2.54739	1.90263	2.16976	2.20041	1.68118	1.70185	2.28082	1.975	1.27764	2.55677	1.87304	1.71066	1.90021	3.61172	1.51281	2.11969	0.822546	2.57358	1.46937	2.58585	2.59238	1.22506	1.39937	2.61827
CD33	1.92267	2.97843	2.75761	2.7309	2.3252	2.67928	2.94366	2.45514	2.2837	2.00269	1.47248	2.71619	2.48012	1.65899	2.54609	2.20126	2.83509	2.6869	1.96201	2.14175	2.678	2.55805	1.07754	1.79558	2.4246	2.36507	1.78485	3.15059	2.67042	2.45437	2.46399	2.12667	2.26268	2.19393	2.26909	2.66149	3.25111	2.59336	2.87775	2.61142	2.49918	1.51569	2.31121	1.75705	1.73855	2.67242	2.40371	2.24667	2.33059
CD34	1.76852	2.87307	3.16307	3.25699	2.3252	3.74972	4.14763	3.09699	2.90274	2.29038	3.41839	2.93934	2.66245	2.06446	2.88256	2.20126	2.98924	2.51505	3.21477	3.45394	3.33477	3.37636	1.07754	3.40502	2.52996	2.79251	2.79645	3.01706	2.53689	2.83386	2.395	3.73611	2.86882	2.53041	3.31054	2.34304	3.60778	3.58661	2.79074	2.8991	2.32733	2.12183	3.05315	2.85566	1.73855	2.05338	2.23666	2.31566	2.61827
CD36	3.66564	5.40765	3.45075	4.67681	4.8375	5.36486	4.04227	3.28805	4.66852	4.60538	4.46821	3.40934	5.06034	4.15312	4.23249	3.67717	4.37554	4.44294	5.22967	4.14708	4.04627	3.10809	3.56245	3.6927	4.19766	4.32984	4.79916	4.72181	3.33182	3.38593	5.76229	4.88879	2.61099	3.88033	7.09873	3.09681	5.28488	5.34702	4.13051	4.45725	3.94919	3.43751	4.31269	3.52775	3.97214	6.54842	3.79001	3.32118	4.48041
CD37	2.37465	2.87307	3.26843	3.38482	2.54834	3.37243	2.5382	2.09846	2.90274	2.29038	2.72524	3.15445	2.74249	2.48219	3.09614	2.20126	3.56906	2.63283	2.77294	3.52804	2.678	3.28398	2.46383	3.2227	2.62527	2.91511	1.78485	2.57523	2.7882	2.08665	2.15384	2.89986	2.91327	2.78172	2.08677	2.34304	2.91463	1.67707	3.65094	3.59225	2.38795	0.822546	2.40652	1.62352	2.02623	2.59238	2.14135	2.17256	2.48474
CD38	4.0711	2.54765	3.40819	3.53324	3.60149	3.59557	2.76134	2.34978	2.97685	3.8745	2.48408	3.27581	3.7039	2.20261	4.55654	2.82987	4.61287	3.63428	2.8783	4.60256	2.52384	3.25119	2.46383	3.2227	2.4246	4.26219	1.78485	2.57523	1.68959	1.96886	1.95317	2.53214	3.17897	1.68311	2.55677	2.90266	1.99834	1.67707	4.15404	2.61142	2.32733	1.11023	2.08807	2.56798	2.83716	2.81552	1.22506	4.23258	3.14152
CD3D	3.53211	4.30019	4.07936	4.13624	3.64695	3.77789	3.09781	2.8606	2.73569	3.34643	3.61254	3.40934	3.93874	2.98813	4.10072	2.60673	4.61287	3.07466	3.46609	4.57787	2.74699	3.53888	3.7166	3.74149	2.52996	3.87652	2.41346	2.86291	2.46278	3.44477	1.70185	2.53214	3.87212	2.83579	3.47306	2.82855	3.00994	2.23668	4.59753	3.45872	2.88694	1.11023	2.84184	1.98019	2.71938	3.43968	3.17097	3.34528	3.58335
CD3E	3.64032	3.69627	4.22394	4.1913	3.47788	3.93204	2.25051	2.8606	2.53501	3.73729	3.34428	3.50465	3.57874	3.11243	4.24476	3.06626	4.61287	3.07466	3.46609	4.80101	3.29703	3.14583	2.8693	3.64141	2.86643	3.62731	2.47799	3.01706	2.84227	3.65062	2.05853	3.16813	3.7096	2.28925	3.61282	3.03619	2.69149	2.23668	4.78729	3.59225	2.88694	1.33337	2.78121	2.0755	2.58585	3.24297	3.01682	3.47881	3.69583
CD3EAP	4.10389	3.64626	4.05689	2.36317	3.27428	3.90794	3.71685	3.14828	3.66999	3.76628	3.87037	3.78091	4.41165	4.52119	4.20749	4.2327	3.81592	3.73144	4.58305	3.19157	3.99018	3.65666	4.40974	3.61474	4.03403	3.41822	3.86429	3.84374	3.58671	3.62709	3.86682	3.70221	3.44133	3.71999	3.6962	3.84712	3.83093	3.72476	4.40017	3.12224	3.66561	3.85107	3.79282	3.80474	3.93578	3.79635	4.05827	4.20273	3.79693
CD3G	2.86713	3.2408	2.75761	2.65085	2.54834	2.75932	1.84505	1.94431	1.94723	2.51352	2.57109	2.20537	2.74249	2.16982	2.88256	0.814969	3.78417	2.38152	2.36747	3.02905	1.98485	2.15258	2.17615	2.08327	1.61367	2.79251	1.78485	1.7643	0.996441	2.08665	1.5477	2.41435	2.48582	2.19393	1.57594	2.05536	1.99834	1.38939	3.38857	2.20595	2.11969	0.822546	1.80039	1.46937	0.639939	2.59238	1.22506	2.24667	1.79159
CD4	4.19626	4.98665	4.87787	4.57267	4.75294	4.8291	3.71685	3.7079	3.80353	4.23629	4.22932	4.82641	4.44022	3.59694	4.91945	4.01364	4.96531	4.39642	4.52696	4.81096	4.63406	4.5685	3.47543	4.38585	4.05601	4.16788	3.84854	4.36699	4.8323	4.09411	3.72623	4.16355	4.47825	4.12546	3.80953	3.78996	4.27561	3.50965	5.0468	4.40318	4.37502	2.81498	3.90045	2.97344	3.41253	4.35597	4.56615	4.36978	4.10836
CD40	3.50312	4.59782	4.31575	4.30908	3.75231	4.1064	3.63681	3.76347	3.92131	4.0176	3.72377	4.61081	4.39705	3.16307	4.43316	3.8107	4.37554	4.29634	4.40436	4.20317	4.08199	4.53213	1.77069	3.97412	3.06058	3.73455	2.9635	3.59688	3.80985	3.44477	3.66796	3.89026	3.95216	3.18719	3.61282	3.55943	4.07779	3.50965	4.56723	3.30457	3.66561	2.71967	3.26672	3.17411	3.41253	3.74506	3.77059	3.91167	3.48327
CD40LG	2.9212	2.62176	2.83765	3.11039	2.83602	2.59227	3.45449	0.845699	2.2837	3.10131	2.9194	2.42851	2.74249	1.90412	2.83377	2.31905	3.1834	2.30741	2.52162	2.59373	2.60389	2.94104	1.77069	2.64288	2.17328	2.70154	1.90263	2.32391	1.97727	2.66201	1.14224	2.12667	2.86882	1.83726	2.67455	2.34304	2.40381	2.488	3.38857	3.45872	2.1938	1.33337	2.31121	2.0755	3.20489	2.41006	2.54682	2.55205	2.48474
CD44	6.27387	6.88846	7.25184	6.63675	7.1661	6.69716	7.86607	6.2279	6.91565	7.06318	7.34741	7.9545	7.79628	9.00396	9.28203	7.96724	7.07642	6.73364	7.24901	7.34025	7.74285	6.5371	7.27398	7.30295	6.96552	7.0746	6.74331	6.67327	7.2315	7.07557	7.36382	7.25657	6.53238	7.5027	6.60855	6.96924	7.18013	7.71375	7.3427	5.59034	6.69281	7.10357	7.30707	7.88474	7.19387	6.49771	6.42907	6.86037	6.48817
CD46	6.39185	6.90731	6.60775	6.92404	8.37198	6.49148	7.0212	7.15471	6.63121	6.74472	6.52394	6.82625	6.4947	5.82394	6.05863	5.95955	6.45051	6.53593	6.17043	6.52556	6.47509	6.33768	6.89465	6.84758	7.0647	7.32744	7.40025	6.62798	6.71894	7.48732	6.24058	6.5087	6.96694	7.29806	6.81415	6.46004	7.20509	6.75068	6.73848	6.45445	7.28755	6.56019	6.63003	6.2624	6.39884	6.88853	7.65559	6.03733	5.94151
CD47	5.56025	5.55105	5.72374	5.68741	5.94285	5.44665	4.98054	5.38899	5.77587	5.64901	4.9145	5.72188	6.32387	6.28994	5.64318	6.22884	6.29561	5.27585	5.11901	5.7488	5.68438	5.45947	5.93735	5.27682	6.21884	5.80335	5.68429	5.38864	4.96673	5.35748	6.00785	5.1224	6.13214	5.84459	5.7656	5.3325	5.42423	5.23242	5.76348	5.73231	5.57576	5.75702	5.58836	6.00376	6.36679	5.29486	5.73592	6.45985	6.02777
CD48	3.61434	3.27854	3.73844	4.34033	3.42381	3.41325	2.25051	2.09846	3.28223	4.18123	3.48738	3.35805	2.95013	3.01712	4.40239	3.29988	4.73221	3.8368	3.57145	4.40053	3.12998	3.46091	3.02345	3.50033	2.17328	3.93368	2.47799	3.59688	3.26512	3.18526	2.52853	2.81982	4.12158	2.66394	3.61282	2.56618	2.69149	2.68867	4.78729	3.81539	2.92204	2.12183	3.00436	2.85566	2.24938	3.57321	3.36513	3.9251	3.67433
CD5	3.58768	3.78936	3.96158	3.63168	3.57796	3.90794	3.71685	2.79161	2.53501	2.60883	3.55192	2.6649	2.74249	3.04529	3.72986	2.51972	3.87655	2.8335	3.62024	4.55255	2.678	2.68321	1.77069	3.33603	2.52996	3.60826	2.53862	3.01706	2.73104	2.88515	2.05853	2.81982	3.60641	2.08857	4.00369	3.25933	2.80927	2.23668	4.38183	3.59225	2.85058	1.51569	2.78121	2.16251	2.02623	3.24297	2.8345	2.86571	3.58335
CD53	5.04566	5.82334	5.26991	5.15638	5.1874	5.50758	3.71685	4.34221	4.90214	5.08613	4.56352	5.34086	5.07538	4.3138	5.52502	4.93401	5.91853	5.41578	4.98243	5.86572	4.63406	5.52675	4.86173	4.64822	4.2347	5.12508	4.28012	4.5827	5.23537	4.59895	4.60797	4.5396	5.38358	4.2608	4.62046	4.78539	4.72292	3.75651	5.85243	5.06815	4.93923	3.41281	4.49726	3.83649	3.85882	5.23144	4.6908	5.16829	4.72088
CD55	2.46166	2.69075	2.91176	3.25699	3.27428	2.67928	4.04227	2.98577	3.171	2.40816	2.65113	3.5491	2.74249	1.65899	2.97354	3.41766	3.48568	3.07466	2.65516	3.19157	3.12998	2.48905	3.64249	3.18188	4.03403	4.16788	4.31058	3.42253	2.89356	2.93394	2.934	3.16813	2.8223	3.76255	2.42324	3.09681	2.91463	3.58661	3.65094	2.61142	3.56207	3.88282	3.56397	3.17411	2.4317	3.32635	3.52764	2.82648	2.89021
CD58	3.8054	4.97991	4.49221	4.41444	4.0744	4.42848	3.63681	4.37206	4.16643	4.23629	4.03743	4.77671	3.67405	3.75905	4.38134	4.14717	4.35752	4.33758	4.58305	4.68448	4.24363	4.45517	4.68846	4.28049	3.83829	3.98775	4.04921	4.18467	4.29228	3.73957	4.15039	3.86127	4.22042	3.71999	3.47306	4.56766	4.27561	3.72476	4.28466	3.59225	4.21818	3.50812	3.85877	3.41528	3.73098	4.32698	4.12922	3.87029	3.81598
CD59	7.40509	7.10799	6.94726	6.61957	7.19016	6.86387	6.73915	6.4515	6.79769	7.24179	6.65286	7.32486	7.3438	7.84863	7.10905	7.86249	7.38634	7.33129	7.148	6.73543	7.00685	6.81696	7.66921	7.18008	7.39054	6.39161	6.41227	6.74103	7.11893	7.07557	8.22331	7.36223	6.33597	6.77788	6.35506	6.458	6.80441	6.6276	6.95104	6.73316	6.56053	7.56464	7.11195	6.62746	6.93336	6.82164	7.48703	6.76534	6.00054
CD6	3.19563	3.1182	3.31722	3.56714	2.93133	2.90242	2.76134	1.76199	3.11038	3.04415	2.97656	2.6649	3.12198	2.43218	3.52692	2.51972	3.29463	2.04505	2.65516	4.06704	2.60389	2.98549	1.77069	2.8942	2.62527	3.02431	1.65132	2.32391	2.67042	2.52848	1.70185	2.53214	2.95583	2.19393	2.96223	2.46082	3.00994	1.90021	3.85858	3.12224	2.59926	0.417081	2.08807	1.87483	2.58585	2.74653	2.23666	2.65213	3.14152
CD63	6.87648	7.51157	7.51263	6.90765	6.99334	7.51026	7.0708	6.78981	7.63285	7.43058	7.26244	7.13864	7.57449	7.2477	6.62363	6.8647	6.99006	7.43457	6.86171	7.35591	7.61041	7.13756	6.58287	7.43867	7.07431	7.13575	7.30831	7.42465	7.10717	7.6768	7.54664	7.76027	7.04669	7.11901	7.83616	7.14089	7.33106	6.84613	6.93387	6.93334	7.14761	7.39436	7.19855	6.84773	7.02345	7.61021	7.20395	6.99779	6.54395
CD68	4.73893	5.81458	5.49845	5.01798	5.42002	5.64111	4.41	4.73752	5.14181	5.7081	5.01344	5.68147	5.40329	5.0089	5.37931	5.32583	5.95966	5.60039	5.20069	5.47904	5.64841	6.02586	4.68846	5.44624	4.64621	4.62683	4.55744	5.27584	5.16569	4.68521	5.26127	5.31852	4.98178	4.74338	4.63621	4.70625	5.10069	4.2028	5.49271	5.00931	5.16054	4.26723	5.17341	3.9951	4.61023	5.60053	5.05912	5.28093	5.28376
CD7	2.54171	2.87307	2.91176	2.874	2.54834	3.02759	3.23134	1.53885	2.41723	2.98352	1.87794	2.85596	2.8166	2.37954	3.39339	2.20126	3.44123	2.57567	2.65516	3.52804	2.52384	3.06887	1.77069	2.99956	1.61367	2.83507	1.78485	2.45744	1.84374	2.28732	2.24085	2.28082	2.17567	1.68311	3.56837	2.34304	1.3052	1.67707	2.95779	2.20595	2.11969	1.11023	2.08807	1.62352	2.02623	1.71691	1.91821	2.49798	2.73606
CD70	1.92267	2.3806	1.65899	1.26456	1.7862	2.67928	2.25051	0.845699	1.94723	2.15684	1.69562	2.61083	3.12198	1.9875	3.30378	1.91358	3.34592	2.04505	2.8783	2.27528	2.23616	2.24789	1.77069	1.39012	1.32598	1.60293	0.804018	2.57523	0.590975	2.59747	1.70185	2.6375	1.85721	1.68311	1.86362	1.87304	1.3052	2.23668	2.1846	2.61142	1.85732	0.417081	1.61806	1.0639	2.58585	2.05338	1.22506	0.993903	3.34219
CD74	6.89347	7.72293	8.13827	8.45096	8.00166	8.29605	6.35591	7.09664	7.44193	7.72846	7.36895	8.14313	7.69179	7.27758	7.94395	7.46331	8.53971	7.71113	8.06289	8.53677	7.9254	8.2576	6.96086	7.77447	7.59571	7.17399	7.02395	7.81108	8.16374	7.35106	7.89012	7.69055	7.8915	7.36385	7.74066	7.52763	7.59954	6.92409	8.3384	7.58123	7.7	5.75221	7.18717	6.10894	6.95891	7.87262	7.62656	7.38582	7.67532
CD79A	4.77255	2.92714	4.20453	4.42863	4.10297	4.68301	3.34913	2.7175	3.28223	3.79445	2.85877	3.99713	4.64345	3.40335	4.93179	3.88302	4.15685	4.48739	3.40893	5.27724	2.87215	4.3159	1.77069	3.93565	3.06058	5.56238	3.00124	3.01706	2.60588	2.37433	1.95317	3.33064	3.33312	2.5994	3.52185	4.07026	2.40381	2.23668	5.05628	3.9107	3.38338	1.11023	2.71668	2.51082	2.4317	2.59238	1.91821	4.31714	2.41063
CD79B	4.32056	3.50906	3.98627	4.34033	3.47788	4.44287	3.92449	2.7175	3.66999	3.50677	3.08192	3.43403	4.18487	3.89852	4.54757	3.52302	4.7069	3.63428	3.90792	5.02415	3.47293	3.78182	2.17615	3.83247	3.40542	4.59866	2.79645	3.84374	3.19367	3.38593	2.84698	3.51297	3.24351	3.25865	3.87853	3.63089	3.55649	3.06336	4.72357	3.9107	2.59926	2.02652	3.26672	2.89648	3.63567	3.28553	2.7832	3.8123	2.89021
CD80	2.0562	2.62176	3.26843	2.805	2.23818	3.02759	1.1519	1.76199	2.2837	2.69584	1.87794	2.85596	2.12345	2.66044	2.83377	2.20126	3.29463	2.92051	2.36747	3.08621	2.98338	2.62258	2.46383	2.99956	1.83681	2.29607	2.79645	1.98744	2.29572	2.52848	2.75167	2.97397	2.66814	2.53041	2.26909	2.05536	2.69149	0.983922	3.48388	1.51281	2.1938	1.80338	1.80039	1.75705	2.02623	2.05338	2.47782	3.10412	2.55373
CD81	7.71829	8.00166	7.93798	7.54183	8.18977	7.97926	7.77729	7.33945	7.72859	7.8472	7.41331	7.80872	7.68358	7.85453	7.20953	7.68606	8.03175	8.09384	7.81851	7.73964	7.93326	7.83207	8.01388	7.59012	7.68325	7.36002	7.43426	7.87466	7.66847	7.89212	7.97984	7.99691	7.48843	7.49624	7.50109	7.81057	7.97406	7.35297	7.9324	7.50427	7.53716	7.76503	7.64103	7.64489	7.31828	8.15658	7.58981	7.2757	7.53506
CD83	3.8269	4.5153	4.89767	4.40005	4.3062	4.9735	3.98511	4.08438	4.20899	4.18123	4.12924	4.26376	4.10936	3.7925	4.60873	4.68617	4.47732	4.67693	5.37973	5.3198	4.14981	4.3826	4.81521	4.59895	4.70471	3.93368	3.89506	4.61211	5.46617	3.8784	4.00444	4.67872	4.4873	3.76255	4.1909	4.23389	4.68959	3.12399	4.85875	3.59225	4.49638	3.15792	4.49726	3.58963	4.78307	4.25061	4.33858	4.65746	5.25286
CD84	4.00211	4.77849	4.44709	4.49668	4.54982	4.74825	3.63681	3.91375	4.07546	3.8745	3.84738	4.37442	4.55957	3.24596	4.61717	3.90601	5.03232	4.51314	4.5647	4.86867	4.3294	4.77725	3.91075	4.32131	3.75373	3.86171	3.61743	4.01559	4.54222	4.19349	3.86682	4.3052	4.47825	3.60492	3.6962	4.51209	4.30093	3.18115	4.88148	3.12224	4.25522	2.61431	3.53499	3.34117	4.00724	4.58481	3.88182	3.71848	3.97282
CD86	1.92267	3.41669	3.16307	2.99916	2.78473	2.75932	2.25051	2.55045	2.53501	3.20667	2.79423	3.05267	2.25698	1.54121	2.61063	2.68677	3.12278	2.45051	3.28376	2.90389	2.81153	3.1822	2.46383	2.40172	2.30681	2.14192	2.41346	2.57523	2.94235	1.96886	2.80046	2.28082	2.8223	1.97079	2.55677	1.87304	2.22149	0.983922	3.28321	2.20595	2.26279	1.66984	2.20585	1.62352	1.73855	2.50537	1.91821	2.3802	2.41063
CD8A	3.98409	4.12584	4.56316	4.98623	3.3368	4.1064	3.23134	3.04292	3.11038	3.9486	3.34428	3.5491	4.14783	3.12533	4.77968	3.06626	5.03232	3.35338	4.0097	5.05565	3.82313	3.37636	2.8693	3.93565	2.79232	4.26219	3.13939	3.46905	2.38273	3.55298	1.5477	3.51297	4.38294	2.98239	4.08825	2.46082	2.69149	2.23668	4.51998	3.9107	3.24362	1.92116	3.14412	3.0449	3.03783	3.77103	3.33527	4.07352	3.77751
CD8B	2.61581	2.17993	2.75761	4.09777	2.40524	2.90242	2.25051	2.45514	1.03094	3.10131	2.72524	2.61083	2.25698	2.13592	3.44896	2.06773	3.64602	2.22737	2.97361	3.41472	2.678	2.41495	2.17615	2.56877	3.55958	2.98922	1.90263	1.07115	1.50727	2.19201	1.5477	2.28082	2.08036	1.68311	3.31054	2.20951	2.40381	1.90021	3.43736	2.61142	1.85732	1.11023	1.95454	1.62352	1.73855	2.67242	2.8345	3.07334	2.04291
CD9	7.52531	6.43633	6.52845	6.86051	7.00346	6.88148	7.43042	6.33876	6.36607	6.36579	6.73905	6.81636	6.83298	6.37302	6.17664	6.67147	6.29822	6.44319	5.66331	6.42435	6.20225	6.28294	6.599	7.00871	6.52079	6.75704	6.9439	7.28576	6.32916	6.84882	6.6981	6.40796	6.59997	6.65176	6.91987	7.48908	6.41114	6.47904	6.38431	7.11861	7.41531	7.21111	6.20303	6.77018	6.84247	6.9143	6.45617	6.15008	6.00266
CD96	3.84796	4.15709	4.18472	4.6086	3.57796	4.00104	2.76134	2.7175	3.28223	3.57823	3.87037	3.61228	3.54483	3.16307	4.15553	3.16634	4.41063	3.17645	3.79459	4.66175	3.29703	3.28398	3.15698	3.7174	2.62527	3.73455	2.64984	2.94295	2.09505	3.14752	1.70185	2.97397	3.98247	2.66394	3.84462	2.66149	2.55796	2.37022	4.59753	3.81539	3.02048	1.33337	2.95307	2.62205	2.83716	3.19851	2.92981	3.13397	3.75771
CD97	4.54111	4.76183	5.11689	5.02576	4.90919	4.92176	4.37078	4.78728	4.41533	4.82605	4.26057	4.98315	5.08281	5.89391	5.28046	4.98936	5.54314	5.08957	4.85238	5.42695	4.39565	4.81981	4.68846	5.07273	3.59467	4.6743	4.28012	4.65467	3.84907	4.09411	4.12539	4.62537	4.46912	3.71999	4.38935	5.30055	3.94425	3.75651	5.36265	4.55733	4.10862	2.85943	4.87616	3.94029	4.1663	4.16791	4.45389	4.82254	4.59062
CD99	6.61139	7.6601	7.7503	7.18345	6.47229	7.71623	7.99565	7.2501	7.59055	7.6042	7.36274	7.69051	7.48809	7.2362	6.51387	7.19084	6.67275	7.61492	7.23115	7.40296	7.97094	7.47803	5.92173	8.35402	7.42481	6.10907	7.15607	7.55502	6.03771	7.59333	7.2778	8.22998	6.54281	7.07976	7.52136	7.29446	7.55614	6.87418	7.32918	6.23131	7.05693	6.55265	7.37507	6.24849	6.86648	7.68203	7.31127	6.61972	6.34246
CDH1	7.27113	7.29726	7.04119	6.31013	6.60417	7.19925	5.76702	7.13634	7.1143	7.41434	7.06719	7.20314	6.93563	6.37898	6.45545	6.79385	6.74878	6.65818	6.1091	7.52755	7.22433	6.86661	6.14013	7.08805	6.69662	7.02662	7.04624	7.14304	7.2843	6.96438	6.27803	6.35351	6.67244	6.51142	7.601	6.16075	6.61099	6.68102	6.86209	6.91097	6.89881	6.59503	6.32579	7.04025	7.14273	7.22061	7.64057	5.72791	6.48425
CDH5	2.74935	4.10984	3.76921	3.42404	2.83602	4.02301	3.92449	3.09699	3.59589	3.15537	3.6697	3.74581	3.39641	2.98813	3.27203	2.76088	3.60828	3.6937	3.75377	4.20317	4.36967	4.14046	2.46383	4.43464	3.40542	3.44121	3.51207	3.26837	2.84227	3.35516	3.58458	4.37796	3.14507	2.66394	3.56837	3.30812	3.70309	3.97965	3.28321	3.30457	3.02048	2.76846	3.37592	2.0755	3.03783	3.66282	3.64543	2.78566	3.21298
CDK1	4.68629	4.27316	4.46235	4.17328	5.02767	4.78949	3.5498	4.66341	3.97538	5.10877	5.04201	4.01092	4.88707	5.66329	5.34337	5.76727	5.28466	4.75974	4.98243	4.62666	5.02254	4.45517	5.20467	4.74002	4.40176	4.20031	5.16924	4.48888	3.90516	5.11517	4.8976	4.70436	3.96743	3.95179	5.28135	5.09191	4.1674	4.35122	5.06567	3.45872	4.48199	4.65119	4.92128	3.95427	3.73098	4.69244	4.93863	5.43655	5.76994
CDKN1A	5.15854	5.3626	4.73861	4.13624	4.44546	5.00656	5.21234	4.65236	5.05629	4.43044	4.64006	4.85626	4.92247	5.22067	4.14211	4.49127	4.71963	4.38685	4.65325	4.90537	4.75744	4.97989	3.85013	4.69517	4.89081	3.86171	5.80572	5.02239	5.1501	4.4433	4.61575	5.80297	4.02627	4.90199	4.79482	4.7962	5.01877	4.85512	4.36313	4.55733	5.68379	4.68678	4.89898	4.73385	5.00939	5.08421	5.13207	3.782	4.32302
CEACAM1	1.92267	3.07374	3.16307	2.7309	4.08878	3.08474	2.25051	4.14154	4.05136	4.76481	3.6697	3.70945	2.88559	2.4575	2.88256	4.75655	3.56906	3.5711	4.82421	3.62983	2.34152	1.23629	3.27476	2.77641	3.72388	2.49023	3.00124	3.46905	4.11734	3.38593	3.54013	3.42595	2.95583	3.65255	2.96223	1.64989	3.177	2.59336	4.22148	3.9107	4.21818	1.92116	3.09967	3.9951	3.34799	3.40331	3.17097	3.87029	2.61827
CEACAM6	2.54171	7.29859	6.29129	1.55224	8.37826	2.14028	3.45449	6.38106	3.66999	8.536	7.50975	7.04627	5.84742	2.23436	3.75007	1.50812	2.54741	8.30654	1.67433	5.17945	1.8307	0.948608	1.07754	4.38585	6.31187	0.350163	1.31484	6.54342	5.73847	6.44904	5.97055	1.94435	3.85531	3.35709	8.56343	2.20951	6.48698	5.11106	3.48388	3.59225	6.27254	1.51569	6.79534	4.58288	3.41253	5.02013	5.55579	2.09252	2.41063
CEACAM8	1.36305	1.08131	2.21861	1.26456	1.63205	1.98613	2.5382	0.845699	1.03094	2.15684	2.03209	1.91769	2.12345	0.37806	1.22434	1.91358	2.14195	1.12875	1.67433	1.9876	1.98485	1.64176	1.77069	1.39012	1.61367	1.60293	1.0917	2.16976	1.28412	1.49886	1.5477	1.72121	1.72368	0.584497	2.67455	0.956745	1.99834	0.983922	2.1846	2.61142	0.653352	0.417081	2.08807	1.62352	1.33309	1.20608	0.531913	1.39937	1.45512
CEBPB	4.94657	5.7225	6.34805	4.91088	5.809	5.56965	4.19642	6.10319	5.99028	5.59543	5.34368	5.98766	6.00648	5.12992	5.45481	6.13554	6.64361	5.35193	5.44325	5.42159	6.13025	6.15991	5.59933	5.26132	4.83254	5.21384	5.80572	4.76003	4.78063	5.68243	6.19209	5.1791	4.99271	4.36869	4.91998	6.1635	4.34972	4.31613	5.05628	4.73168	5.66842	5.32605	5.3977	4.52964	4.98374	5.1509	4.82237	5.70793	5.18802
CEP290	4.64959	4.36473	4.18472	4.42863	4.3401	4.8765	3.85995	4.34221	4.34512	3.61213	3.99821	4.23132	3.61153	3.73147	3.88109	3.55581	3.60828	4.14918	3.87155	4.53965	4.38274	3.87535	4.29641	4.38585	4.64621	4.92487	4.2487	4.2492	4.75764	4.29614	4.51812	4.1191	4.72653	4.12546	4.66698	3.72933	4.67249	4.83407	4.32467	4.6483	4.85306	5.05181	4.40308	5.0621	4.51114	4.25061	4.5209	3.55885	4.20239
CFB	1.76852	3.91453	4.6165	6.25952	4.95228	3.77789	3.5498	4.37206	4.96276	3.92451	4.7013	4.54074	4.75225	5.88502	3.96518	4.2807	5.69729	4.83621	3.57145	4.73913	3.67652	4.23202	4.37338	3.55917	5.04765	2.70154	5.56619	5.89946	6.17822	6.88702	5.59367	5.51106	5.96604	7.49724	5.39731	4.32404	4.88872	2.68867	4.45328	6.34909	7.43176	4.56812	5.68195	5.60186	6.07366	5.04911	4.04346	4.01433	5.50865
CFD	3.53211	3.67158	3.6739	4.0161	3.64695	3.69088	3.5498	3.04292	2.97685	3.97213	3.22168	3.87935	3.31303	2.79397	3.0161	3.01219	2.91514	4.01913	3.97691	4.08766	4.60329	4.9189	2.46383	4.45817	3.06058	5.7208	6.16218	3.32244	3.50875	3.50034	4.21029	4.3052	3.46665	4.35726	3.24992	4.75223	3.90789	4.00435	3.5709	3.99771	6.50651	3.85107	5.75802	4.04705	4.10568	5.49197	3.44968	2.55205	4.24013
CFI	2.68481	4.5153	4.53538	3.87952	3.79153	4.49844	4.76282	5.58627	4.5719	3.70744	3.89285	4.43896	4.85037	3.5308	3.33455	4.35593	4.55488	4.37719	3.62024	4.8498	4.78387	4.26884	6.12739	4.74876	4.05601	3.84667	2.9635	3.6361	3.19367	4.10893	3.68777	4.34225	3.88865	3.29255	3.84462	3.92716	3.97935	3.75651	4.1995	4.15186	3.52503	3.3875	3.34083	2.9357	3.53031	3.66282	4.07287	3.82712	3.87104
CFP	2.27934	2.54765	1.65899	1.55224	2.54834	2.3916	3.23134	2.09846	2.73569	2.40816	2.16563	2.11836	1.9693	2.32397	2.78248	1.91358	2.54741	1.68837	2.36747	3.08621	2.34152	1.92944	1.77069	2.40172	2.17328	2.54739	1.0917	2.16976	2.38273	1.83533	1.70185	3.04296	2.17567	2.28925	2.96223	2.34304	1.71066	1.90021	2.00228	2.8991	1.3465	1.11023	2.08807	2.16251	2.24938	2.05338	1.4482	1.55352	2.41063
CHIT1	2.27934	3.76689	2.91176	1.55224	3.57796	2.67928	3.79096	1.25116	2.8227	3.04415	2.16563	2.8115	2.66245	0.965847	3.66668	2.89441	3.44123	3.91685	2.8783	4.40053	3.82313	5.33064	2.46383	4.89417	3.52321	2.60146	1.31484	2.57523	2.60588	2.19201	1.36538	1.94435	3.21176	2.19393	2.08677	2.90266	2.22149	1.67707	4.15404	3.12224	2.73279	-0.276066	1.39492	3.58963	2.24938	2.41006	1.78468	4.18232	4.09418
CHUK	4.70414	4.526	4.71535	4.48344	4.80313	4.8291	4.76282	4.90614	4.75663	4.38532	4.4929	4.62574	4.41165	4.48893	4.7507	4.8223	4.79284	4.62526	4.65325	4.53965	4.48159	4.76998	5.06652	4.63855	4.49005	4.39321	4.67522	4.61211	4.17449	4.56225	4.7047	4.96964	4.51397	4.43464	4.85935	4.62031	4.95585	4.77941	4.56723	4.7709	4.51758	4.25653	4.32611	4.39611	4.81433	4.93579	4.38206	4.27105	4.53703
CKLF	4.78894	5.75102	5.6526	4.88445	4.64431	5.07717	4.58589	5.85633	5.83496	5.31688	5.06292	5.58693	5.34802	4.68482	4.9971	5.93595	5.27744	5.41578	4.90645	5.25843	5.51958	5.64301	5.12059	4.766	4.75997	4.81031	5.16499	5.14018	5.08521	5.13644	5.3089	5.56602	5.14841	4.8186	5.15946	4.93643	5.34825	4.2226	5.36265	5.00931	5.11926	3.98661	4.92861	4.4312	5.28433	5.28362	5.21866	5.07988	4.90828
Clec10a (CD301)	1.36305	1.59214	3.56854	2.65085	2.6735	2.83343	2.5382	2.79161	2.90274	1.82037	2.48408	2.61083	2.12345	2.52982	4.1285	3.29988	2.14195	2.38152	3.14066	4.18482	2.43683	2.41495	1.07754	3.09487	2.01913	2.65275	1.31484	2.57523	2.29572	2.08665	1.5477	2.28082	1.85721	1.27764	2.96223	2.56618	1.71066	2.77568	4.03043	3.30457	1.85732	-0.276066	3.69751	1.46937	2.58585	2.3047	2.32367	2.93981	3.06456
CLEC4A	3.44249	3.97169	3.88362	3.30144	3.66893	4.1064	3.23134	2.8606	3.59589	3.42981	2.65113	3.93997	3.64327	3.22297	3.89849	3.06626	3.64602	3.23897	3.75377	3.88472	3.29703	3.40534	3.56245	3.55917	3.17181	2.79251	3.03761	3.15059	3.72647	3.35516	3.54013	3.27935	3.62792	3.14945	3.11639	3.35464	3.50242	3.46883	3.85858	3.12224	2.98873	2.85943	2.57358	3.26113	3.34799	3.60398	3.66741	3.10412	3.4292
CLEC4C	1.92267	1.59214	2.98075	2.11186	1.63205	2.14028	1.1519	1.76199	1.4364	2.00269	1.69562	2.20537	1.27615	1.90412	3.5016	1.73126	3.34592	0.435608	0.575714	3.33133	2.34152	1.64176	1.07754	1.61326	2.01913	1.44878	0.804018	1.47661	1.50727	1.27572	1.70185	1.72121	1.16407	1.27764	2.08677	1.64989	1.3052	1.67707	2.33875	3.12224	1.95263	1.51569	1.95454	1.28704	2.24938	1.49377	0.937378	1.68705	1.45512
CLEC5A	2.54171	3.50906	2.83765	1.55224	2.54834	2.83343	1.84505	3.37143	2.8227	2.15684	1.69562	2.55368	2.8166	1.76435	2.14063	3.25732	3.52824	2.57567	3.21477	3.24036	2.87215	3.43352	3.15698	1.79558	2.71228	1.85424	2.41346	3.15059	3.68202	3.32341	2.934	3.1075	2.61099	3.14945	2.08677	3.6648	2.91463	2.23668	2.69543	2.61142	3.3614	2.28888	1.61806	0.776219	3.81799	3.15199	2.61135	2.90345	1.63744
CLEC6A	2.0562	1.77446	2.06446	2.11186	1.7862	2.59227	2.5382	1.94431	1.72408	2.00269	1.69562	1.3299	2.37476	0.154917	2.4771	2.42441	2.91514	1.68837	1.67433	1.58213	2.23616	1.23629	1.77069	1.94974	2.17328	1.9596	1.31484	1.7643	2.09505	1.27572	0.854554	1.94435	1.56953	1.83726	2.26909	1.36221	1.3052	1.67707	2.00228	1.51281	-0.445261	0.822546	1.10724	1.46937	2.02623	1.89923	1.22506	1.39937	0.944297
CLEC7A	2.46166	3.93395	3.26843	3.56714	3.39564	4.14562	2.76134	2.98577	3.171	3.04415	2.79423	3.35805	3.26858	2.26513	3.27203	3.21286	3.98777	3.8029	3.28376	3.83343	3.80014	3.51356	3.7166	3.37112	3.2231	2.79251	3.17114	3.21122	4.24163	3.55298	2.75167	3.59301	3.6898	2.28925	2.55677	3.15397	3.90789	2.92983	3.65094	2.8991	3.26831	1.80338	2.57358	2.76865	1.73855	3.66282	3.3045	3.21853	3.21298
CLU	1.36305	1.08131	1.65899	1.77539	1.91973	1.58067	2.5382	0.845699	2.12955	1.59723	0.779331	1.3299	1.27615	0.154917	0.936655	2.60673	2.91514	2.04505	1.26886	1.29445	1.13755	1.92944	2.17615	1.79558	0.227371	1.26645	1.65132	1.7643	0.996441	1.27572	1.5477	1.02806	0.47092	0.989962	1.86362	1.64989	1.99834	1.67707	1.49145	1.51281	0.653352	0.822546	1.10724	1.75705	2.24938	0.107472	1.22506	1.80483	0.944297
CMA1	1.07537	0.675849	2.06446	2.11186	1.22658	1.80381	2.5382	1.76199	1.94723	1.59723	2.16563	2.11836	0.177539	0.965847	1.78395	1.50812	2.65277	1.53422	2.18515	2.27528	1.98485	1.23629	1.07754	1.61326	1.61367	1.73646	1.0917	1.7643	1.84374	0.582568	1.14224	1.43352	0.47092	1.68311	3.11639	0.956745	1.71066	1.67707	2.59007	1.51281	1.16418	1.33337	2.31121	1.0639	1.73855	2.3047	1.22506	0.993903	1.63744
CMKLR1	3.50312	4.21681	3.85622	4.26029	4.20974	4.38403	3.71685	3.98119	3.89314	4.28847	3.978	4.588	4.04874	3.49601	4.54757	3.75941	4.82752	4.13691	4.82421	4.44433	3.86758	4.8336	3.56245	3.99281	3.78272	3.75136	3.53405	3.7792	4.05671	4.16609	3.79899	4.18506	4.35248	3.02684	3.31054	4.09224	3.97935	3.72476	4.88148	4.15186	4.05455	2.76846	3.69751	3.20397	3.73098	4.57338	3.42228	4.252	3.88874
CNOT10	4.18145	4.18739	4.0339	4.30908	4.38358	4.18336	4.14763	3.86612	4.16643	4.0176	4.37664	4.24225	4.42603	3.91029	4.26886	4.21617	4.13438	3.76781	3.66676	4.0025	3.88909	4.25672	4.37338	4.09817	4.27042	4.53221	4.21627	3.90436	4.27985	4.33207	4.12539	4.04848	4.58179	4.65352	4.16621	4.70625	4.50387	4.27976	4.50372	4.55733	4.55869	4.38737	4.16751	4.30258	3.77543	4.38414	4.40311	4.97358	4.41003
CNOT4	4.33347	4.75339	4.38357	4.8573	4.52242	4.51186	4.19642	4.5952	4.51218	4.65359	4.40367	4.27434	4.23798	4.50842	4.1285	4.74679	4.88279	4.52158	4.52696	4.56529	4.18207	4.45517	5.02878	4.71336	5.08718	4.61986	4.48453	4.40335	4.21532	4.37806	4.58426	4.56902	4.4506	4.2858	4.14089	4.51209	4.68959	4.59484	4.91463	4.914	4.6964	4.61428	4.57297	4.41381	4.85945	4.65077	4.20821	4.42789	4.2524
COG7	5.05816	4.97991	5.06849	5.03348	5.04978	4.92176	5.06392	4.75772	5.15807	4.98162	4.59704	4.9569	4.41165	4.82775	4.48243	4.83135	4.55488	4.99473	4.2133	4.95801	4.9877	4.99166	4.79111	5.34616	5.52569	5.24051	5.2388	5.16549	5.00377	5.34901	5.0238	4.9793	5.45453	5.02125	5.28135	4.78539	5.49485	4.88589	4.69691	5.38401	5.67942	5.38689	5.11457	5.55534	5.38487	5.48737	4.89501	3.82712	4.34549
COL3A1	8.26126	10.1327	9.79287	9.47305	8.64371	9.49318	9.02968	9.34054	10.2701	7.76002	9.06824	10.1382	9.60226	8.77114	7.22017	8.81431	8.7803	10.2812	9.21512	9.34121	9.87746	9.73659	8.39608	9.14941	9.09466	8.22205	9.25863	9.66946	6.37017	9.92534	9.7209	10.3977	9.21206	8.71175	8.95578	9.1337	9.56995	9.01514	8.93998	8.25922	9.33809	8.60173	9.38228	6.93953	9.25987	9.70613	9.55067	8.07267	8.1264
COLEC12	3.37795	4.46004	3.26843	2.65085	3.05916	3.2389	1.84505	2.7175	4.32677	1.82037	3.03062	3.98314	3.31303	1.71306	2.83377	3.29988	3.05824	3.93212	2.52162	4.14708	3.47293	3.28398	2.46383	3.40502	3.27189	2.70154	2.1033	3.98892	2.53689	3.47294	3.51714	3.70221	2.26268	2.98239	3.65538	3.48247	2.80927	3.69197	2.79074	3.30457	3.29241	3.85107	2.31121	6.39783	2.94252	3.93611	3.01682	2.44082	2.79012
CR1	2.80997	2.62176	2.06446	1.77539	3.42381	3.41325	3.09781	2.34978	2.2837	2.91898	2.57109	3.69075	2.8166	2.66044	3.59924	2.60673	3.29463	2.63283	3.66676	3.33133	2.43683	2.04722	2.46383	3.04835	2.52996	2.49023	1.90263	1.47661	2.29572	2.08665	2.24085	0.334912	2.66814	1.97079	2.77991	2.05536	2.40381	2.37022	3.22605	3.12224	2.03965	1.11023	2.49353	1.46937	2.94252	2.81552	1.78468	2.3802	2.79012
CR2	1.92267	2.06214	2.35214	1.77539	2.23818	3.02759	2.94366	2.09846	1.4364	2.00269	2.03209	2.02305	2.25698	2.13592	2.40299	2.51972	2.14195	2.14036	2.8783	2.76079	2.34152	2.3349	1.07754	1.79558	2.4246	1.26645	1.90263	2.32391	2.29572	2.28732	2.15384	1.43352	1.16407	2.53041	2.26909	1.64989	1.99834	1.38939	2.1846	3.12224	1.63418	1.66984	1.95454	0.776219	2.71938	1.49377	1.63052	1.80483	1.23198
CREB1	5.12425	5.22445	5.17797	5.03348	4.73813	4.98186	4.58589	5.03535	5.20532	5.12359	4.69135	5.01377	4.76251	3.98898	4.72084	4.66512	4.32048	5.1935	5.05305	5.48914	4.65406	5.06493	4.92769	4.63855	4.89081	4.91971	5.00871	5.13159	5.13958	5.14692	4.88584	5.07984	5.29523	4.90199	4.72582	4.82795	4.86054	5.31466	5.26038	5.09633	4.83794	4.46887	4.79612	4.86499	4.9304	4.98267	4.78753	4.59804	4.90193
CREB5	2.74935	3.91453	3.91029	3.38482	2.54834	3.90794	3.23134	2.7175	3.51584	3.9486	2.79423	3.38402	3.01075	2.79397	3.44896	3.37992	3.78417	3.10976	3.87155	3.45394	3.21699	2.79444	2.68698	3.29966	3.17181	2.49023	2.8409	3.37373	3.07588	3.41578	3.12324	3.73611	3.14507	3.25865	3.61282	2.82855	3.65657	3.28651	3.22605	3.12224	2.81284	2.12183	2.31121	2.24256	3.20489	4.29713	2.97426	2.3802	2.24358
CREBBP	2.46166	2.81592	3.40819	2.56384	2.47935	3.28542	3.85995	1.94431	2.90274	2.84999	2.72524	3.0163	2.8166	1.94668	2.03527	2.31905	2.91514	2.73819	2.8783	2.68075	3.21699	2.48905	3.15698	3.26192	3.55958	2.70154	3.13939	3.21122	2.84227	2.59747	3.15714	3.1075	3.10998	2.93587	2.96223	1.87304	3.177	3.18115	3.16543	2.8991	2.44511	3.15792	2.31121	2.89648	3.20489	3.15199	2.92981	2.24667	3.06456
CRP	1.5862	1.08131	1.37131	0.859095	1.44973	1.29299	1.84505	0.845699	1.03094	1.30955	1.47248	1.10676	2.25698	1.16652	1.6298	1.22043	1.95962	1.12875	1.67433	1.29445	1.42523	0.948608	2.17615	1.39012	0.227371	1.26645	1.0917	1.47661	0.590975	0.988033	0.449089	1.94435	0.47092	0.989962	1.86362	0.956745	1.3052	0.290775	0.392841	1.51281	0.247887	0.417081	0.701773	1.0639	1.73855	0.800619	1.4482	0.706221	0.538832
CSF1	2.17398	3.41669	2.91176	3.38482	2.83602	3.32987	2.94366	2.8606	3.11038	2.29038	2.38877	3.61228	3.22206	2.26513	3.55161	2.68677	4.32048	3.2082	2.65516	3.41472	3.17443	3.21729	4.33564	3.13932	2.52996	3.18338	2.70114	3.08605	4.86067	3.38593	3.22168	2.28082	2.91327	2.66394	2.26909	3.55943	3.09696	2.37022	2.95779	3.30457	3.3614	2.36299	2.49353	2.24256	2.83716	3.50867	3.05764	3.49943	2.48474
CSF1R	2.0562	3.53805	3.49158	3.30144	3.09839	3.2389	2.25051	2.23199	2.8227	2.51352	2.16563	3.40934	2.8166	2.57528	3.27203	2.89441	3.78417	2.92051	3.46609	3.49168	3.33477	3.10809	3.02345	2.56877	3.17181	2.65275	2.47799	2.94295	4.27985	2.93394	2.75167	3.42595	3.33312	2.66394	2.55677	3.25933	3.00994	2.37022	3.52834	3.59225	3.02048	2.02652	2.49353	1.62352	3.20489	3.24297	2.88329	2.7431	2.61827
CSF2	0.669904	1.08131	1.65899	0.859095	1.7862	0.88752	1.84505	0.152552	0.33779	1.30955	1.1848	0.819075	1.56383	1.90412	1.44748	2.51972	1.73648	0.435608	1.67433	1.9876	1.42523	-0.150004	1.07754	0.00382523	0.227371	0.755628	0.398553	1.47661	0.590975	1.49886	0.449089	1.43352	0.876385	0.584497	0.477328	1.36221	0.612049	1.38939	1.49145	1.51281	0.247887	0.417081	1.10724	0.776219	2.02623	1.49377	1.4482	0.706221	1.63744
CSF2RB	4.38348	4.31344	4.87787	4.62029	4.6686	4.8765	3.63681	3.28805	4.38084	4.50139	4.16372	4.54074	4.44022	4.54937	5.14631	4.39849	5.18647	4.48739	4.67006	5.73317	4.19782	4.44512	3.64249	4.67665	3.86496	4.77501	3.28892	4.18467	4.13193	4.24613	3.76327	4.36026	4.27758	3.47487	3.84462	4.17562	3.97935	3.81714	5.12023	4.55733	4.04338	2.81498	3.7463	3.62885	4.19529	4.20182	3.68891	4.24234	4.37828
CSF3	1.07537	1.369	1.37131	1.55224	1.22658	1.58067	1.84505	0.845699	1.4364	0.904082	1.1848	0.819075	1.78698	2.02672	1.22434	0.814969	1.4488	1.12875	0.575714	1.58213	1.42523	1.23629	2.17615	1.39012	0.920518	1.04331	0.398553	1.7643	0.996441	0.582568	0.449089	1.43352	0.47092	0.989962	1.17048	1.87304	1.3052	0.983922	1.77914	2.20595	0.653352	0.822546	0.701773	1.46937	1.33309	1.71691	1.63052	0.993903	-0.154315
CSF3R	2.54171	3.78936	4.44709	5.54584	5.08204	3.95557	2.94366	3.09699	4.65528	4.28847	3.30506	3.52712	3.73289	3.26843	3.64471	3.16634	4.49332	3.43134	3.46609	4.04599	2.98338	4.2067	3.02345	3.6927	5.14735	4.4933	4.51759	3.5135	4.88143	3.44477	2.75167	3.22528	3.66959	3.38786	3.3677	3.48247	4.32562	3.12399	3.38857	3.45872	4.61099	2.43198	3.83727	3.98167	3.279	4.18501	5.52235	3.95141	4.09418
CSPG4	4.16641	5.42944	4.87787	4.67681	4.45541	4.81935	4.95856	4.62989	4.73224	4.72179	5.31729	4.12718	4.33642	5.14705	3.57571	4.64361	4.42772	4.37719	6.73903	3.83343	4.74847	5.33893	4.51153	4.19348	4.25272	3.52822	4.793	5.10539	3.72647	4.61681	4.87991	5.95893	4.26641	3.9344	5.0623	5.54171	5.26601	5.11106	3.94819	5.15039	3.80323	4.39676	4.40308	5.12002	5.27467	4.79882	5.09626	4.35254	4.09418
CSPP1	4.11989	3.97169	4.31575	4.32483	4.54077	4.84833	4.44774	4.68515	4.05136	4.14276	3.6697	4.03795	4.10936	3.64382	4.94399	3.90601	4.13438	4.30681	4.67006	4.38549	4.40839	4.40387	3.56245	4.42267	4.19766	4.36655	5.21479	3.71021	3.88681	4.46413	4.37106	3.73611	3.95216	4.09604	3.87853	4.9821	4.24964	4.73343	4.72357	4.07776	4.14986	4.70067	4.24273	5.71069	4.22346	4.25061	4.39264	3.98964	4.86296
CT45A1	2.37465	2.17993	0.965847	1.77539	0.938901	2.3916	2.5382	1.25116	1.03094	2.00269	1.1848	1.3299	4.16652	0.37806	1.22434	1.73126	1.73648	1.12875	1.26886	1.9876	1.8307	0.948608	1.07754	1.10244	1.83681	1.9596	1.31484	1.7643	0.590975	2.19201	1.5477	1.94435	1.85721	1.27764	4.93168	1.64989	1.99834	1.38939	1.08599	1.51281	0.247887	1.33337	1.39492	1.62352	2.24938	0.800619	1.91821	1.80483	0.538832
CTAG1B	1.92267	2.06214	1.88214	2.46853	2.23818	2.27381	2.76134	1.53885	2.12955	2.29038	2.38877	1.51222	5.11201	0.560382	2.23594	1.73126	2.65277	2.51505	1.26886	2.49842	4.42096	1.64176	1.77069	2.83704	2.01913	1.26645	1.78485	1.98744	1.50727	1.96886	1.70185	1.72121	1.85721	1.83726	2.77991	2.20951	1.3052	2.08253	2.1846	3.12224	1.3465	0.822546	1.80039	1.46937	2.02623	1.71691	0.937378	5.30805	2.04291
CTAGE1	1.5862	1.77446	2.06446	1.77539	1.91973	2.14028	2.76134	1.25116	1.03094	1.59723	1.47248	0.413609	1.9693	0.560382	1.78395	0.121821	1.4488	1.93968	2.36747	2.76079	1.13755	0.543143	1.07754	1.94974	1.83681	1.73646	1.49717	1.7643	0.996441	1.27572	1.36538	2.41435	1.38721	1.68311	2.08677	1.64989	1.71066	1.67707	2.33875	2.20595	0.941034	1.11023	1.10724	1.46937	2.02623	2.05338	1.22506	0.706221	0.944297
CTCFL	1.76852	1.369	1.88214	2.36317	1.63205	1.58067	2.76134	1.76199	2.2837	1.30955	1.47248	1.3299	1.56383	0.848064	1.91748	2.06773	2.54741	1.53422	2.65516	1.58213	1.42523	1.45943	1.07754	1.39012	2.17328	1.60293	1.78485	2.32391	1.28412	1.83533	1.5477	1.43352	1.56953	1.68311	2.08677	0.956745	1.3052	1.67707	1.49145	2.20595	1.63418	1.11023	0.00862605	0.776219	2.4317	1.20608	1.4482	1.21705	1.45512
CTLA4	3.30896	4.12584	4.54937	3.74947	4.25913	4.30525	2.5382	1.94431	3.38231	3.8745	2.72524	3.38402	3.89111	4.29805	4.18185	3.3407	4.52457	3.63428	3.28376	4.59029	3.59429	3.1822	2.68698	4.46973	2.86643	3.68237	2.70114	3.59688	2.67042	3.60299	2.52853	2.81982	3.14507	1.50079	3.94306	3.72933	2.80927	2.23668	4.40017	1.51281	3.2183	1.33337	3.47436	2.31666	1.73855	2.50537	3.05764	3.5779	4.39956
CTSG	1.5862	1.59214	2.67059	3.30144	1.63205	2.14028	2.76134	1.53885	2.53501	1.59723	2.48408	3.0163	1.56383	2.13592	2.03527	1.50812	2.14195	2.14036	2.36747	1.9876	1.98485	1.64176	1.77069	2.56877	0.920518	3.091	1.65132	1.07115	1.84374	2.59747	2.58915	2.53214	0.876385	2.19393	3.3677	1.87304	1.71066	2.37022	2.95779	2.20595	1.95263	1.11023	1.80039	1.46937	2.58585	2.05338	1.4482	0.993903	1.79159
CTSH	4.81304	5.60672	5.30314	5.46925	4.7001	5.33017	5.46939	5.41524	5.23563	4.86489	4.96138	5.74391	5.53883	5.07124	5.55507	5.08467	5.08639	5.32219	5.49569	5.3888	5.00875	5.7022	5.39503	5.60594	5.10257	5.3165	5.47685	4.45554	5.13958	4.98929	5.15862	5.13893	5.29523	5.15404	5.29761	4.85872	4.52407	4.27976	5.48044	4.94679	5.27177	5.04694	5.19601	5.02947	4.37761	5.57974	5.46998	5.15279	5.20227
CTSL	3.88878	5.69313	4.96405	4.03715	4.59388	4.93057	3.63681	4.58337	5.01062	5.21488	4.517	5.10036	5.23378	4.80171	4.52017	4.84921	5.5813	5.34458	4.2133	4.57787	4.45778	5.07574	5.23642	4.67665	4.07752	4.56967	4.93651	4.55239	3.90516	4.77977	5.33944	5.03539	4.38294	3.86164	4.94324	4.51209	4.1674	3.75651	4.55172	4.15186	4.64234	4.44243	4.41535	4.24196	4.70038	4.96728	4.72911	4.93548	4.05038
CTSS	4.91123	5.98412	5.39666	5.15638	5.74837	5.52709	4.19642	5.02009	4.88108	5.66197	4.83112	5.76072	4.88707	4.15769	5.66993	5.35293	6.39756	5.71372	5.07552	5.81986	4.86725	5.95255	5.12059	5.25085	4.8621	5.32344	4.71604	5.34782	5.25441	5.00741	4.42877	4.81225	5.50136	4.48647	4.53777	4.93643	4.34972	4.2028	5.87764	4.7709	5.3508	3.86707	4.75356	4.07206	4.1663	5.0633	5.42975	5.73229	4.89554
CTSW	2.27934	2.69075	3.21714	3.77687	2.3252	3.2389	2.25051	1.53885	2.12955	2.77588	2.9194	2.71619	1.27615	1.47667	2.61063	2.76088	3.34592	1.68837	3.14066	3.93351	2.43683	1.92944	2.17615	2.30641	2.01913	2.65275	1.31484	1.98744	2.46278	2.72263	1.36538	2.28082	2.72221	1.27764	2.26909	2.05536	1.71066	1.90021	3.28321	3.12224	1.95263	0.822546	2.40652	1.46937	0.639939	2.41006	1.91821	2.17256	1.79159
CX3CL1	1.92267	3.97169	5.59082	3.53324	4.40464	4.9735	3.79096	3.55375	5.54728	4.32181	2.48408	5.10496	3.31303	2.23436	3.82703	4.78526	5.61804	4.35758	4.48774	4.79096	5.00178	5.57031	4.33564	3.18188	2.93542	3.21236	2.41346	3.46905	2.29572	3.22163	2.32089	3.04296	3.17897	2.28925	2.87522	4.23389	3.83093	3.46883	3.22605	2.8991	2.59926	2.49652	3.26672	3.23295	3.68446	3.24297	3.82775	4.3951	3.7375
CX3CR1	2.74935	3.69627	3.5308	3.82951	2.61288	3.74972	3.5498	2.98577	2.90274	1.82037	2.65113	3.8476	2.95013	0.714532	2.83377	2.51972	3.60828	3.38005	2.18515	3.24036	2.81153	3.56357	2.68698	2.56877	4.33824	2.22197	2.27036	3.71021	6.08198	2.93394	2.58915	3.7689	4.06823	3.4467	3.65538	3.25933	4.22297	2.77568	3.10089	3.12224	3.24362	2.36299	2.84184	2.76865	3.53031	4.09646	4.26958	1.91019	2.04291
CXCL1	2.68481	2.54765	2.75761	2.874	2.23818	3.32987	2.94366	2.55045	3.80353	3.70744	2.72524	4.45666	5.70697	5.20637	3.96518	4.01364	4.01375	3.29781	3.28376	3.08621	1.64838	2.41495	2.46383	2.64288	2.01913	2.05491	1.78485	2.7759	1.68959	0.988033	2.64631	2.12667	1.85721	2.28925	3.24992	1.87304	2.55796	2.59336	3.0319	2.61142	1.3465	1.80338	2.31121	1.0639	2.94252	2.18691	1.4482	2.49798	2.98118
CXCL10	3.37795	4.57782	4.93614	4.5604	4.58522	4.74825	1.84505	3.19707	3.55667	4.12296	3.55192	5.16288	4.99782	3.8438	5.41399	4.65442	5.3474	4.76634	3.14066	5.04787	4.39565	4.82673	6.78797	4.53642	2.62527	3.8159	3.31632	3.46905	3.70449	3.55298	3.01404	2.97397	3.99728	3.65255	3.04228	3.72933	2.40381	2.488	4.32467	4.22086	3.64908	2.94281	3.18668	4.05963	3.41253	2.67242	3.52764	5.33771	4.21513
CXCL11	3.69033	4.21681	5.22853	5.45421	5.07673	5.16419	3.09781	3.04292	4.02667	5.03122	3.74975	5.4342	5.24013	4.81836	5.35147	4.75655	5.69252	4.84233	4.10207	5.91942	4.98058	4.99749	5.68271	5.05368	3.06058	4.11136	3.34299	4.32925	3.58671	3.67361	3.05178	3.22528	4.18449	3.11023	3.77317	3.63089	3.38464	2.08253	5.0468	3.30457	3.26831	3.12513	3.53499	4.98587	3.41253	2.99784	4.10145	5.79997	4.33432
CXCL12	4.3462	6.57848	5.63399	5.20937	4.94016	5.49768	5.15923	5.62902	6.19572	4.06108	5.02783	6.35115	5.09752	4.67942	4.61717	3.8107	5.33379	5.82924	4.68659	6.01889	6.48148	5.48835	3.78559	6.00276	5.60265	4.70044	5.18604	5.36844	4.0087	5.7095	4.84969	5.93703	4.78172	4.2858	4.66698	6.19849	5.82699	5.26751	5.5345	4.22086	5.13824	3.59514	5.01926	3.58963	4.88843	5.80792	5.79201	4.29896	4.90828
CXCL13	7.19493	2.87307	4.05689	4.32483	4.29464	5.06191	2.76134	1.94431	3.22816	4.45943	3.61254	3.99713	3.76106	5.29365	4.91945	2.95503	6.16432	3.90134	3.52015	4.74972	3.50467	4.36086	3.38012	3.04835	0.227371	4.51683	1.49717	2.94295	1.50727	3.1083	2.395	1.43352	1.72368	0.584497	3.11639	2.34304	0.612049	2.23668	5.38327	5.57325	0.941034	3.4616	2.31121	4.23148	0.639939	2.81552	2.14135	4.77239	4.85632
CXCL14	7.066	5.43374	5.63399	7.23156	7.24761	5.84686	4.70725	4.06457	4.8376	3.76628	3.99821	5.39034	4.85967	2.94301	3.64471	3.85949	4.28201	5.6983	4.58305	6.07916	4.57154	5.54373	8.16344	5.71425	5.91435	5.95597	4.59576	9.88704	4.36374	6.74799	3.89908	5.44086	7.69895	5.07874	7.99213	5.1464	7.19546	8.81574	6.43071	7.27171	5.9682	4.84193	4.96445	4.40499	6.7425	6.56581	4.5209	3.71848	7.79724
CXCL16	3.86858	4.57782	4.75004	4.40005	4.39417	4.5764	3.79096	4.34221	4.44866	4.67684	4.05648	4.77671	4.67735	5.46071	4.89429	5.13246	5.89145	4.60999	4.68659	4.16613	4.09938	5.02615	5.02878	4.46973	4.13939	3.78415	4.36885	4.86664	4.81781	4.12353	4.13797	4.44579	4.53995	4.24806	4.11491	4.28895	4.41871	3.46883	4.38183	4.55733	4.71379	4.028	3.37592	3.95427	4.76707	5.03473	4.42373	4.88572	4.17642
CXCL2	2.27934	3.44844	3.76921	2.65085	3.30602	3.88325	4.2874	3.44839	3.51584	3.67667	2.48408	3.33138	4.62019	4.47573	3.0161	3.83539	5.09512	3.00056	3.14066	3.41472	3.88909	3.31573	3.02345	3.13932	2.71228	2.87589	1.78485	3.32244	4.10252	3.22163	3.46951	2.73281	2.26268	2.37626	3.04228	2.20951	3.00994	2.488	3.72505	3.12224	2.59926	1.51569	3.94045	1.46937	3.68446	2.74653	1.78468	3.16296	4.49008
CXCL3	1.76852	2.62176	2.21861	1.26456	2.6735	1.80381	3.09781	2.23199	1.03094	1.82037	0.086184	2.11836	3.57874	3.23453	1.78395	3.01219	3.05824	1.53422	2.18515	2.39306	1.42523	1.23629	2.8693	2.20105	0.920518	1.44878	1.65132	1.98744	0.996441	1.49886	2.05853	1.72121	1.38721	0.989962	2.26909	0.956745	1.99834	0.983922	2.1846	1.51281	1.75196	0.822546	1.39492	0.776219	2.24938	1.20608	0.531913	2.09252	2.84142
CXCL4	1.36305	1.08131	1.65899	1.55224	1.44973	2.3916	2.76134	0.845699	0.33779	0.904082	1.1848	0.413609	1.78698	0.714532	0.936655	1.91358	2.2961	0.435608	1.67433	1.80528	0.732085	1.23629	1.07754	1.79558	1.32598	1.04331	1.49717	2.16976	0.996441	2.08665	0.854554	1.43352	1.38721	1.27764	2.08677	1.64989	1.3052	1.67707	1.08599	1.51281	0.247887	0.417081	1.61806	1.28704	2.4317	0.800619	1.22506	1.39937	1.23198
CXCL5	1.07537	1.369	0.965847	1.77539	1.44973	1.58067	1.84505	1.25116	1.03094	0.904082	0.779331	1.10676	2.88559	3.55611	1.22434	1.22043	1.95962	0.435608	1.67433	1.29445	1.42523	1.64176	1.77069	1.10244	0.920518	0.755628	1.31484	1.7643	0.590975	1.27572	1.36538	1.02806	1.16407	0.989962	1.57594	0.263598	0.612049	0.983922	1.77914	1.51281	0.941034	0.822546	0.00862605	0.776219	1.33309	1.20608	0.531913	0.993903	0.538832
CXCL6	0.669904	1.77446	2.35214	0.859095	1.44973	3.13881	1.84505	1.25116	3.22816	2.00269	2.03209	1.51222	5.14735	4.34835	2.14063	1.73126	2.14195	1.12875	1.67433	1.9876	1.42523	2.79444	1.07754	1.10244	1.32598	1.44878	1.90263	1.47661	1.28412	0.582568	1.70185	2.12667	0.876385	0.989962	1.86362	1.87304	1.71066	1.38939	1.77914	1.51281	0.653352	0.822546	1.10724	0.776219	2.24938	0.800619	0.531913	1.80483	0.538832
CXCL9	4.99404	5.88534	6.73729	6.9041	7.0694	6.17831	3.34913	4.57139	5.10847	6.4473	5.41406	6.88904	6.24365	5.25478	6.86358	6.08283	6.46387	5.78747	6.57713	7.79022	6.20015	6.88174	5.49638	6.42219	4.03403	6.42436	4.56522	5.42786	4.38646	4.49459	2.15384	4.5093	5.9155	4.75116	5.89786	5.16144	3.94425	3.12399	6.97348	4.73168	4.86301	2.66837	5.49342	4.18847	4.37761	4.41154	5.59451	6.6278	4.89554
CXCR1	2.27934	2.3806	2.67059	1.55224	4.59388	2.3916	3.09781	2.45514	3.04584	3.15537	2.48408	1.66637	1.56383	1.94668	2.54609	3.11755	2.74808	2.38152	2.8783	2.76079	1.64838	2.55805	1.77069	2.64288	2.52996	1.73646	2.27036	2.94295	1.97727	2.52848	2.05853	2.41435	2.08036	2.28925	2.55677	2.34304	2.40381	2.488	2.33875	2.61142	2.38795	1.80338	2.64768	1.62352	2.83716	2.74653	2.47782	2.09252	2.14827
CXCR2	1.07537	1.08131	1.88214	1.55224	1.63205	2.3916	2.25051	1.25116	1.94723	1.59723	1.1848	1.3299	1.78698	1.71306	1.22434	0.814969	2.74808	1.3519	0.575714	2.27528	0.038938	4.03965	1.77069	1.39012	2.17328	0.755628	1.31484	1.7643	1.84374	1.49886	1.36538	1.43352	1.56953	1.27764	2.08677	1.36221	1.99834	0.983922	2.1846	3.12224	1.50065	1.11023	0.701773	0.776219	1.73855	1.49377	1.4482	1.21705	1.23198
CXCR3	3.47326	3.50906	4.10134	4.0161	3.05916	3.56167	1.84505	2.55045	2.41723	3.30198	2.57109	3.12166	3.50974	2.57528	3.91558	2.60673	4.13438	3.26882	3.66676	4.53965	3.03467	3.3465	2.46383	3.2227	2.01913	3.8159	1.90263	3.01706	1.68959	2.83386	0.449089	2.28082	3.30413	2.53041	3.11639	3.09681	3.00994	1.67707	4.17703	3.12224	2.81284	1.51569	2.20585	1.98019	2.02623	2.41006	2.8345	3.29649	2.79012
CXCR4	6.0544	6.30167	6.67627	5.928	6.30643	6.13979	4.86547	5.65788	5.78453	6.11357	6.07012	5.86465	5.87798	4.56468	5.89013	5.51089	5.87962	5.97097	6.12479	6.98256	5.507	6.60343	6.63437	5.63504	6.16227	5.86359	5.50146	5.98747	5.78393	6.36022	6.55834	6.43747	6.25012	5.3207	6.01859	5.97733	5.91037	4.58123	6.6174	5.70246	6.14504	4.64392	5.8637	4.84809	5.75793	6.01283	5.36422	5.03256	6.29299
CXCR5	1.5862	1.369	2.57528	1.95771	1.91973	2.90242	2.5382	1.76199	1.94723	1.59723	1.1848	1.66637	2.12345	0.714532	2.88256	1.91358	1.95962	2.04505	1.96201	3.08621	2.52384	2.41495	2.46383	1.61326	1.61367	1.73646	0.398553	1.47661	1.28412	1.49886	0.449089	2.28082	1.16407	1.50079	1.57594	1.36221	1.71066	2.488	2.47228	2.61142	1.3465	0.417081	1.10724	1.62352	2.02623	1.20608	0.937378	0.706221	2.04291
CXCR6	2.74935	3.41669	2.91176	3.30144	3.24149	2.67928	2.76134	2.34978	2.41723	2.77588	2.16563	2.8115	2.88559	2.26513	3.55161	2.20126	3.75138	3.10976	2.65516	2.96843	1.42523	2.68321	2.46383	2.64288	1.83681	2.4296	0.804018	2.16976	1.50727	2.72263	1.5477	1.72121	2.99665	1.83726	2.67455	2.7485	1.99834	0.290775	3.16543	1.51281	2.03965	0.417081	2.31121	1.75705	1.73855	1.20608	1.4482	2.82648	2.41063
CYBB	4.63072	5.55865	5.16305	5.50349	5.50672	5.32427	3.79096	4.42922	4.51218	4.92943	4.21332	5.658	5.02173	4.12991	5.42529	4.83135	5.50924	5.01546	5.48099	5.56182	5.10153	5.52675	4.29641	5.00104	4.28781	4.46104	3.9101	4.83235	6.01372	4.36676	4.30982	4.6524	5.31904	4.22208	4.34853	4.55406	4.48325	3.92836	5.73038	4.73168	4.94381	3.50812	4.36533	4.04705	4.07393	4.96728	4.7063	5.14494	4.7055
CYFIP2	4.01981	3.76689	3.56854	3.53324	4.10297	3.80529	3.71685	2.7175	3.22816	3.04415	2.72524	3.38402	3.31303	2.43218	3.80833	2.82987	3.78417	3.14366	3.62024	4.12767	3.03467	2.94104	2.8693	3.50033	3.81089	4.91451	2.88346	4.61211	4.57066	3.06747	4.76658	3.7689	4.13448	3.9167	3.42177	4.0248	2.69149	4.31613	3.85858	4.50854	2.32733	4.96038	2.95307	4.4651	3.63567	3.47477	4.38206	3.32118	3.88874
CYLD	4.49855	5.17009	5.24943	5.31924	4.57649	4.99839	4.09634	4.61846	4.96276	4.75423	4.62948	5.36237	4.92247	4.76009	4.96201	5.01217	5.46818	4.59449	4.94516	5.31383	5.17474	4.63749	4.8842	5.27168	4.63409	5.27742	4.92576	4.78472	4.84659	5.00741	4.69042	4.90962	4.95392	4.2608	4.68202	4.90799	4.60103	4.38512	5.26804	4.6483	4.55195	4.17828	4.9431	4.16624	5.18323	5.40579	4.89501	4.37829	4.66597
DDX43	1.36305	2.17993	2.21861	2.56384	1.22658	0.88752	1.84505	1.53885	1.94723	0.210934	0.779331	0.819075	0.177539	0.560382	3.44896	1.22043	1.4488	0.435608	1.96201	1.9876	1.98485	0.948608	3.47543	1.39012	0.920518	1.44878	0.398553	2.45744	0.590975	1.27572	0.449089	1.43352	0.47092	2.28925	1.57594	2.66149	1.99834	1.38939	2.1846	1.51281	0.247887	0.822546	1.10724	-0.322393	2.24938	0.800619	1.22506	0.706221	1.23198
DDX50	4.54111	5.0703	4.92666	4.62029	4.51312	4.8291	4.86547	4.69585	4.65528	4.19992	4.46821	4.26376	4.67735	5.01473	4.96201	5.0418	4.79284	4.66971	4.94516	4.4999	3.97076	4.71753	5.08487	4.53642	4.70471	4.37551	4.77431	4.97312	4.64276	5.0599	4.57622	4.78926	4.74062	4.56418	4.44762	4.67032	4.81674	4.62151	4.72357	4.55733	4.42994	4.18984	4.88382	4.45673	4.91661	4.76143	4.78753	4.77809	5.49113
DDX58	4.10389	4.64614	5.10101	4.6086	4.90919	5.05419	3.34913	4.44301	4.8376	5.85991	3.84738	4.88525	4.35193	4.83936	5.88305	4.52854	6.13093	4.99996	5.07552	5.55713	4.81806	3.80124	5.96789	4.14696	4.01156	4.07586	5.23484	5.32676	4.70185	4.30826	4.55173	4.14157	4.76138	5.24794	4.48466	4.27093	4.81674	3.84612	5.22912	6.5754	4.7751	5.65883	4.39065	5.67157	4.9304	4.25061	4.66708	5.91753	5.82204
DEFB1	1.5862	1.59214	1.65899	1.26456	1.63205	2.14028	2.25051	2.23199	2.41723	3.04415	1.47248	1.91769	2.57543	0.560382	0.936655	2.68677	2.98924	2.04505	1.67433	1.80528	1.42523	1.64176	1.07754	2.08327	2.17328	1.26645	0.804018	1.7643	1.28412	1.49886	1.36538	1.72121	1.975	1.83726	1.57594	1.64989	0.612049	1.38939	2.00228	2.61142	0.941034	1.33337	1.80039	1.75705	2.02623	1.89923	0.937378	0.706221	1.92513
DHX16	4.3462	4.40154	4.35024	4.42863	4.29464	4.51186	4.19642	4.1956	4.5719	4.28847	4.59704	4.37442	4.95666	4.68482	4.77252	4.46563	4.46106	4.32743	4.76537	4.4863	4.00923	4.42471	4.29641	4.77451	4.33824	4.21089	4.459	4.65467	4.65142	4.34377	4.27773	4.77756	4.67561	4.63628	4.36915	4.51209	4.50387	4.11942	4.5825	4.73168	4.45258	4.42441	4.6336	4.8251	4.87405	4.41154	5.02055	4.79499	4.92709
DMBT1	1.92267	2.28529	3.04529	2.46853	2.14287	2.90242	3.63681	1.94431	1.4364	4.08214	1.87794	2.20537	2.25698	0.714532	2.54609	2.82987	2.65277	1.3519	2.65516	2.14175	1.98485	2.24789	2.17615	2.30641	2.52996	2.05491	1.49717	1.98744	1.97727	2.08665	1.70185	2.6375	2.61099	1.83726	2.87522	1.36221	2.55796	2.08253	2.33875	2.61142	1.95263	1.80338	2.08807	0.370754	2.58585	1.71691	1.63052	1.55352	1.63744
DNAJC14	4.33347	3.87452	4.16452	4.1913	4.01468	4.16466	3.85995	4.06457	4.18794	3.61213	4.22932	3.63249	4.04874	4.12991	4.18185	3.70534	3.56906	3.90134	3.79459	4.04599	4.09938	4.11268	3.02345	4.32131	4.19766	4.70687	4.4239	4.36699	4.38646	4.33207	4.45642	4.49379	4.1598	4.334	4.30597	4.04779	4.07779	4.09744	3.79404	5.09633	4.41455	4.42441	4.50844	4.29273	4.70038	4.1148	4.1695	3.84172	4.26453
DOCK9	4.58193	4.48251	4.71535	4.34033	5.61794	4.41388	5.22944	4.41523	4.73224	4.19992	4.98402	4.47405	4.18487	5.13337	5.16592	4.78526	4.20033	4.54648	4.79522	4.79096	4.64411	4.9189	4.21303	4.79962	4.75997	4.6743	4.4416	5.1142	5.22084	4.51439	4.63874	4.78926	4.7336	4.67047	4.46631	4.65805	5.19702	5.13496	4.76229	4.69086	4.78049	4.0006	4.97147	5.30523	4.59118	4.66135	4.3274	4.65103	4.58188
DPP4	1.36305	3.16076	2.98075	3.38482	2.47935	3.08474	1.84505	3.09699	4.02667	2.29038	1.87794	3.24682	3.96173	3.18746	2.23594	3.83539	2.91514	3.35338	2.65516	2.8349	3.29703	2.89452	2.17615	2.99956	3.06058	1.44878	2.70114	3.15059	-0.102172	2.77979	3.54013	2.97397	2.41683	0.989962	3.11639	1.36221	2.22149	2.92983	2.79074	2.8991	2.55047	2.36299	3.09967	0.370754	2.24938	2.67242	1.63052	2.31566	1.79159
DUSP4	4.29425	5.76345	5.33529	5.52724	6.58553	4.76908	6.58562	3.58654	5.52518	6.62603	6.20648	5.62036	5.16797	5.2654	2.92909	3.88302	4.08786	5.10375	3.79459	6.00097	3.95096	5.90209	5.52019	5.47189	6.091	5.20998	3.36897	5.28328	7.66636	7.1763	5.18966	5.26939	5.97014	8.00358	4.89617	5.23341	3.74754	5.63311	5.16353	7.59731	7.06517	6.66028	4.64336	5.92371	3.63567	4.94375	4.12922	3.0416	4.54617
DUSP6	4.45409	5.89079	6.03789	4.66576	6.0529	5.54623	5.74702	4.94004	6.17843	6.27936	5.95265	6.74955	5.60688	4.71926	4.08654	3.99302	4.58429	4.9574	5.21044	5.5477	5.35214	5.28372	4.16858	4.08136	4.75997	4.98973	4.17131	4.96297	5.29146	4.82389	4.62348	4.82355	4.91944	4.96025	4.5882	4.4977	4.99408	4.46516	4.93614	4.914	4.07653	4.50306	4.28529	3.83649	4.4466	4.94375	4.62626	3.91167	3.7375
EBI3	1.5862	1.369	2.91176	3.05632	2.03751	2.27381	2.25051	1.53885	1.4364	1.59723	2.38877	2.35952	1.9693	4.19357	3.09614	1.73126	2.2961	2.04505	2.52162	2.39306	2.11838	2.89452	2.46383	2.30641	1.83681	1.85424	1.78485	2.32391	2.46278	2.28732	1.70185	1.72121	1.975	1.97079	2.55677	1.87304	1.99834	1.38939	2.87775	2.61142	2.03965	1.51569	1.80039	1.62352	1.33309	2.3047	1.91821	1.39937	2.14827
ECSIT	3.78342	3.81134	3.70669	4.17328	3.17249	3.83196	4.04227	3.93674	3.55667	3.38899	4.44289	3.98314	3.54483	4.23668	3.91558	4.21617	3.78417	3.74979	3.97691	3.7222	4.02792	3.83898	3.96791	4.51468	4.03403	3.60826	3.79975	3.37373	3.6114	3.22163	3.9456	3.86127	4.14722	3.95179	3.42177	3.6648	3.50242	4.11942	3.68868	3.9107	3.75943	3.59514	3.7463	3.96807	3.63567	3.47477	3.52764	4.18232	4.24013
EDC3	4.95349	5.01314	4.89767	5.33643	4.89653	4.61321	4.88957	4.99674	5.25045	4.99843	5.19213	4.89661	4.71014	5.08217	4.86192	5.07058	5.29183	4.93542	5.62557	5.01612	5.1629	4.72519	4.98956	5.39745	5.28362	5.19435	5.25058	4.84391	5.06261	5.09343	5.06915	5.19472	4.94826	4.8953	5.53357	5.17625	5.07796	5.11909	5.07497	4.8801	5.06817	5.23332	4.99223	5.0575	5.54521	4.75186	5.49825	4.90091	4.51851
EGLN3 (HIF3)	4.77255	5.74789	6.14482	5.39706	6.30643	4.8765	4.24294	5.38899	5.98676	7.16079	5.02783	5.01878	6.33027	4.35212	3.86339	6.05407	4.62685	6.30632	4.33691	5.27101	7.28531	5.72211	5.17188	4.44648	5.56971	4.12292	4.28012	5.01273	5.2257	5.13117	4.15039	4.93003	4.06823	4.334	4.32748	5.83194	4.41871	3.54887	4.41819	5.50179	4.24609	3.76699	4.57297	3.66659	5.7816	5.27796	5.04825	3.87029	3.79693
EGR1	3.58768	5.3626	5.72802	4.38546	4.3062	5.70376	5.31078	5.05783	5.25777	3.73729	4.86531	4.6183	4.69933	4.40698	3.47563	5.197	5.05067	5.14062	4.5647	5.27101	5.43257	4.25672	4.94874	5.09142	5.32112	3.68237	3.96809	4.89979	5.2257	5.573	5.63647	4.86751	4.68305	4.22208	5.03121	5.53146	5.45624	4.48043	5.97634	4.94679	4.64234	4.29865	4.87616	3.6479	5.11728	5.18265	4.80858	3.16296	5.79633
EGR2	2.54171	3.64626	4.01037	3.56714	3.55386	3.93204	3.63681	4.02375	2.97685	2.60883	3.77506	3.27581	3.12198	1.90412	2.92909	3.45403	3.71748	3.35338	3.75377	4.22119	3.29703	2.98549	3.64249	3.46956	3.96504	3.41822	3.17114	3.21122	4.40869	3.73957	3.25245	3.47041	2.61099	2.08857	3.73542	3.72933	3.90789	3.18115	4.32467	3.30457	2.95594	2.36299	3.47436	1.98019	3.58438	3.95762	3.59997	2.78566	4.18949
EIF2B4	4.8746	5.1007	4.82658	4.91088	4.85092	5.03065	5.32629	5.3287	4.79214	4.91141	5.20418	4.82033	5.06034	4.63792	4.83525	5.01966	5.04153	4.75974	4.44691	4.89632	4.76633	4.94375	4.76642	5.02771	4.49005	4.86102	4.88156	4.65467	4.41962	5.25071	4.915	5.01704	5.15305	5.22889	4.79482	4.92704	4.99408	4.87574	5.01781	4.7709	4.74213	4.56812	4.59359	4.74651	4.99665	5.12475	4.72157	5.02814	4.82929
ELANE	1.5862	1.77446	2.21861	2.36317	1.63205	2.49696	3.45449	1.25116	1.94723	2.00269	1.69562	1.66637	2.37476	1.25353	1.78395	2.20126	2.2961	0.841073	2.65516	2.27528	1.13755	1.45943	1.77069	1.79558	2.17328	1.85424	1.90263	1.7643	1.68959	2.08665	1.5477	1.94435	1.975	1.50079	2.77991	1.87304	2.40381	2.08253	1.49145	2.8991	1.3465	1.11023	2.31121	1.75705	2.58585	2.41006	0.531913	0.993903	1.79159
ELK1	4.37121	4.31344	4.60343	3.59993	3.47788	4.32151	4.14763	4.38666	4.76861	3.97213	3.82385	3.92515	4.49503	4.63509	4.3489	4.83135	5.49185	4.34763	4.7501	4.12767	4.39565	4.50396	4.07327	4.78295	3.96504	4.3844	4.30053	4.69549	4.25454	3.78124	4.42877	4.56902	4.5569	4.41314	4.62046	4.30665	4.10856	4.53927	3.9192	4.97854	4.0656	4.48611	4.27131	3.95427	4.73428	4.07776	4.12922	4.3612	4.55521
ENG	4.33347	5.48803	5.5457	5.12177	4.96425	5.30032	5.10315	5.20241	5.43766	4.97311	5.43329	5.30396	5.31334	5.43303	4.83525	4.9581	5.37407	5.51078	5.25785	5.34333	5.48998	5.68481	4.57405	5.33654	4.78125	4.64745	4.5806	5.23782	4.81048	5.16754	5.26127	5.6915	5.14841	4.65352	5.18686	4.70625	5.45624	5.19605	5.26038	5.63994	4.99282	4.18984	4.86844	4.68824	5.03439	5.20734	5.17148	4.77239	4.57307
ENTPD1	3.69033	4.14159	4.71535	4.71982	4.02994	3.83196	4.04227	3.89022	4.00135	3.50677	4.01801	4.57249	4.30467	3.21127	3.5016	3.73274	4.15685	4.41529	4.63616	4.38549	4.51627	4.43496	2.8693	4.09817	4.03403	3.71746	3.6757	4.1392	4.05671	3.84066	3.93033	4.56902	4.40275	3.52894	4.34853	3.52169	4.48325	4.95421	4.82366	4.40318	4.05455	2.61431	4.05168	3.17411	3.73098	4.28186	4.3274	3.34528	3.77751
EOMES	2.0562	1.92861	2.21861	1.55224	1.91973	1.98613	1.84505	1.53885	0.33779	1.82037	1.1848	2.20537	2.12345	1.16652	2.03527	0.814969	1.95962	1.68837	1.96201	2.76079	1.64838	1.23629	2.17615	2.08327	2.17328	1.44878	1.49717	1.47661	1.50727	1.27572	0.449089	1.72121	1.16407	1.27764	1.86362	0.956745	0.612049	1.38939	1.77914	1.51281	1.3465	0.417081	0.701773	0.370754	2.24938	1.71691	0.937378	1.55352	1.45512
EP300	5.50221	5.60672	5.49306	5.33073	5.32509	5.57427	5.24625	5.1154	5.48528	5.77545	5.46146	5.52258	5.39247	4.89331	5.39872	5.5245	5.14598	5.54458	5.63831	5.81986	5.80099	5.58657	5.47199	5.4419	5.94768	5.48596	5.12151	5.26835	5.80591	5.51344	5.32046	5.63323	5.34993	5.65967	5.24801	5.60593	5.44833	5.79203	5.68615	5.59034	5.29131	5.33706	4.99906	5.8367	5.26491	5.31696	5.3761	5.141	5.22558
EPCAM	5.85449	6.12259	5.62929	5.65901	5.22019	5.97512	6.54097	5.9302	6.03152	7.12666	5.93551	6.00832	6.34715	6.96478	6.23163	6.79005	6.44376	5.61458	5.96021	5.76799	5.91106	5.81358	6.72299	6.09965	5.16901	5.75734	6.01168	5.36844	5.08521	6.04852	5.96855	6.07148	5.16227	5.64709	7.07992	6.13853	5.79383	5.8042	5.92623	5.62368	5.65056	5.8508	5.90578	5.56925	5.69619	6.31203	5.66477	6.58115	6.11099
ERCC3	4.41941	4.27316	4.6165	4.26029	4.08878	4.44287	4.48411	3.98119	4.64186	4.45943	4.26057	4.39329	4.52134	5.12299	4.28069	4.35593	4.781	4.08627	4.7346	4.4999	4.77514	4.3826	3.91075	4.28049	4.57118	4.53221	4.76165	4.53689	4.53256	4.54338	4.41938	4.70436	4.56526	4.23516	4.87178	4.07026	4.94278	4.41791	4.38183	3.71003	4.38305	4.20127	4.32611	4.75278	4.82959	4.52631	4.78041	4.6952	4.46081
ETS1	4.69526	5.75725	5.49306	5.18983	4.73813	5.16419	4.64841	4.91473	5.29362	4.35407	5.35918	5.31145	5.27129	4.36704	5.21332	4.90931	5.35413	5.29929	5.22967	5.68478	5.23744	5.46312	4.29641	4.97364	4.57118	4.89346	4.95243	4.69549	3.48135	4.82389	4.86793	5.54985	5.05077	4.05023	4.95466	4.90799	5.0664	4.9255	5.41672	4.55733	4.91133	3.73127	4.95739	3.89711	3.89804	4.86965	4.93863	4.37829	4.68987
EWSR1	5.85729	5.67643	6.01249	5.86304	5.9064	6.16052	6.13551	6.03866	5.83905	6.30901	6.07765	6.02125	6.23198	5.98165	5.97793	5.92091	5.70204	5.9389	6.29603	6.04804	6.18954	6.0686	5.75037	5.95707	5.8071	5.74833	5.77614	5.48395	6.00485	5.90314	6.12584	6.00134	5.72319	6.08983	5.74519	6.12723	5.93017	6.22036	6.11969	5.65594	5.92464	5.96616	5.9488	6.23011	5.38487	5.70589	5.97649	5.7124	5.70932
F12	2.97249	3.64626	3.31722	2.46853	3.3368	2.49696	4.19642	2.8606	2.73569	2.77588	2.57109	3.50465	3.12198	3.34333	3.30378	2.20126	3.71748	3.07466	1.96201	3.24036	2.74699	2.15258	3.27476	4.53642	2.71228	1.60293	3.46661	2.68059	1.50727	3.5783	3.39353	2.12667	3.03587	3.41771	3.87853	2.46082	3.38464	2.77568	2.87775	1.51281	2.59926	1.92116	1.61806	2.24256	3.03783	3.32635	2.14135	1.91019	3.37205
F13A1	4.38348	6.2013	5.24251	5.70328	4.55879	5.87795	3.34913	4.68515	5.68012	4.08214	4.11154	6.54592	4.95666	3.89259	3.42156	4.9421	4.08786	5.80392	5.84871	5.03212	5.31705	5.1332	3.27476	4.6288	4.8621	4.3844	5.14349	5.7625	3.70449	6.02931	4.76658	6.12793	5.20712	4.68714	5.05204	6.58257	5.14465	4.24202	5.83526	4.7709	5.75525	4.18984	4.89143	3.43881	5.38487	5.85367	4.90767	3.8123	3.97282
F2RL1	2.68481	3.91453	3.70669	2.7309	2.3252	3.56167	3.63681	3.33061	3.28223	2.40816	2.85877	1.7999	3.12198	4.68752	2.67126	2.95503	1.95962	3.07466	3.06062	3.62983	4.40839	4.16748	1.77069	3.13932	2.93542	2.79251	2.27036	3.32244	2.38273	3.29062	4.09975	3.37943	2.48582	2.28925	3.65538	2.66149	2.22149	1.90021	2.00228	2.20595	2.69023	2.55715	2.899	3.0788	3.85882	3.40331	2.92981	3.3918	2.04291
FADD	3.66564	3.64626	4.0339	3.97261	5.02207	3.85793	3.71685	4.41523	4.00135	3.42981	3.58269	3.7278	4.44022	4.21536	3.62223	4.31148	4.11139	3.93212	4.2133	3.80676	3.50467	4.02438	3.78559	5.08523	3.44625	3.76789	4.43279	3.59688	3.74798	3.82125	4.46547	4.3239	3.72902	4.82582	4.30597	3.81895	4.13841	3.78728	3.76014	4.40318	4.45258	4.56022	4.06907	3.66659	4.10568	3.79635	4.47349	4.23258	3.75771
FAP	4.47657	6.46428	5.78613	5.15638	4.67657	5.87455	4.76282	5.75097	6.09669	3.92451	5.38949	5.91691	5.5757	4.81836	3.59924	5.0563	4.53984	6.00776	5.26706	5.55713	5.68438	5.79542	4.44483	5.35568	5.21098	4.62683	5.41914	5.20632	3.19367	5.58651	5.7272	6.24841	5.3346	4.53574	5.05204	5.27423	5.75954	4.89594	5.11134	3.71003	5.31364	4.33905	5.28163	3.0788	4.91661	5.86321	5.48421	4.10742	4.21513
FAS	1.5862	2.97843	2.83765	2.65085	2.03751	2.59227	2.5382	2.55045	3.28223	1.59723	2.16563	2.71619	2.48012	2.26513	2.88256	2.76088	2.54741	3.07466	2.36747	3.24036	2.34152	2.74037	3.02345	2.99956	1.83681	2.36507	1.65132	2.16976	1.68959	2.66201	2.24085	3.04296	2.08036	1.68311	2.42324	2.05536	2.55796	2.68867	2.87775	2.20595	2.1938	1.11023	2.40652	0.776219	2.83716	2.74653	2.40371	2.3802	2.41063
FCER1A	1.92267	2.17993	2.98075	2.93854	1.7862	2.83343	2.25051	2.8606	3.11038	2.00269	2.79423	2.11836	1.9693	1.40768	2.72841	1.50812	2.2961	2.22737	2.36747	3.33133	2.81153	1.64176	1.77069	2.30641	2.62527	1.85424	1.31484	2.57523	3.15592	2.93394	2.52853	2.6375	2.8223	1.97079	2.77991	0.956745	1.71066	3.54887	2.79074	4.07776	2.59926	-0.276066	3.40982	1.62352	3.12485	2.99784	2.32367	1.55352	1.45512
FCER1G	4.8746	5.56243	5.70642	5.34773	5.64843	5.77787	4.48411	4.89748	4.87039	5.57223	4.96899	5.88588	5.54351	5.12473	5.31451	5.26349	6.38087	5.45949	5.24854	5.64258	5.51121	5.60574	4.92769	5.3698	5.07156	4.54737	4.70935	5.38864	5.76713	5.19769	4.97088	6.05194	4.78172	4.81133	5.0623	5.22644	5.56788	4.2028	5.4427	5.297	5.24847	4.16659	4.67207	4.48979	5.10585	5.63292	5.27684	5.32792	4.99898
FCER2	1.76852	1.77446	2.67059	1.77539	1.7862	2.27381	2.76134	2.45514	1.4364	1.30955	1.47248	1.91769	1.9693	1.25353	1.91748	1.91358	2.65277	0.841073	1.67433	2.14175	2.23616	0.948608	1.07754	2.08327	1.61367	1.85424	1.0917	1.98744	1.50727	2.28732	1.5477	2.12667	1.72368	1.68311	2.55677	2.34304	2.22149	1.67707	1.77914	1.51281	1.16418	1.33337	2.08807	1.62352	2.24938	1.89923	1.4482	3.10412	1.79159
FCF1	6.24206	5.81458	6.04102	6.52206	6.17711	5.97512	5.57074	5.80504	6.10611	6.14583	5.97506	5.99145	5.80156	6.24169	5.82951	6.24431	5.7926	5.90367	6.3409	6.17978	6.07681	5.89737	6.13378	5.98271	6.07381	5.72775	5.9745	6.24447	6.11244	6.16982	5.8174	6.07148	6.22031	5.79125	6.73116	5.9937	6.15331	6.17131	6.14223	5.80327	6.00046	5.70787	6.11118	6.16377	5.63037	6.30392	5.88377	5.71017	5.89069
FCGR1A	2.0562	2.3806	2.06446	2.24539	2.23818	2.67928	2.25051	1.94431	1.03094	2.00269	1.69562	2.8115	2.12345	1.47667	2.03527	1.73126	2.83509	2.38152	3.21477	2.76079	2.11838	2.79444	1.07754	1.61326	2.01913	1.44878	0.804018	2.32391	3.33182	2.77979	1.70185	1.43352	2.86882	2.72456	1.57594	2.82855	3.177	2.23668	2.00228	1.51281	1.85732	0.822546	1.61806	1.46937	2.24938	3.05191	2.88329	2.09252	1.45512
FCGR2A	4.21086	5.72891	5.27665	4.89334	5.14856	5.34766	4.24294	5.10131	5.09138	4.67684	4.78666	5.95683	5.55744	4.75507	4.45316	4.9581	5.38714	5.11774	4.97016	4.91434	5.10153	5.27934	4.44483	4.95259	4.69328	4.23173	4.793	4.89979	5.34025	5.22696	4.48333	5.42866	5.12963	4.71966	4.16621	5.30055	5.46408	4.51028	4.66951	4.7709	5.24847	3.88282	4.58334	3.48427	4.61023	5.6369	4.96273	4.70748	4.18949
FCGR2B	4.62115	5.08257	4.62941	4.29308	3.96742	4.51186	4.14763	4.1779	4.73224	3.46903	3.84738	5.03367	4.32067	3.50482	4.66636	4.09211	4.66767	4.41529	4.33691	4.51333	4.06429	4.46512	3.47543	4.45817	3.91625	4.20031	3.41898	4.06688	4.57996	4.09411	4.11265	3.70221	4.12158	4.24806	3.42177	4.89833	3.70309	3.65807	4.1995	3.9107	3.94919	2.98203	3.99761	2.31666	4.00724	4.47692	3.75079	4.22273	3.24688
FCGR3A	5.04566	6.31064	5.61024	5.71113	6.15926	5.99649	3.34913	4.91473	5.29362	5.96033	4.65053	6.23221	4.98972	4.33314	5.20868	5.29231	6.33915	5.76591	5.48837	5.43228	4.89097	6.42507	4.98956	4.64822	4.72718	4.577	5.02353	5.22219	5.65357	5.30996	5.17204	5.4997	5.93051	5.28498	4.91998	5.04272	5.56788	4.05197	5.28319	4.94679	5.81241	4.65119	4.66259	4.25232	4.40114	5.71327	5.41471	5.78763	4.35654
FEZ1	2.9212	4.14159	3.85622	3.25699	3.01834	4.1064	3.5498	3.24359	3.42883	2.40816	2.97656	3.43403	4.10936	4.26168	2.40299	3.01219	3.12278	3.59261	3.79459	3.69235	3.77661	3.97713	2.8693	3.50033	3.27189	2.79251	3.39429	3.21122	1.97727	4.09411	3.25245	4.49379	3.21176	3.02684	3.94306	3.72933	3.60778	3.06336	2.95779	2.61142	3.11009	2.90199	2.64768	2.51082	3.20489	3.77103	3.73059	2.65213	2.48474
FIGF	1.5862	2.17993	2.35214	2.56384	2.61288	2.83343	4.04227	2.09846	2.2837	2.51352	2.57109	2.8115	2.74249	1.33357	2.32295	2.51972	2.74808	2.04505	2.65516	2.68075	2.23616	2.15258	2.46383	1.61326	2.4246	2.29607	1.90263	1.98744	2.29572	2.28732	1.95317	2.6375	2.26268	2.19393	3.04228	1.87304	1.71066	2.59336	2.47228	3.12224	1.85732	1.11023	2.95307	1.87483	2.71938	3.05191	2.14135	2.0055	1.79159
FLT3	1.92267	2.28529	2.75761	2.36317	2.14287	2.49696	2.25051	1.53885	2.12955	0.904082	1.47248	1.91769	1.9693	1.40768	2.40299	2.60673	2.54741	1.53422	2.18515	2.8349	1.8307	2.04722	1.07754	1.94974	1.61367	3.646	1.78485	2.32391	2.20041	1.49886	0.854554	1.72121	3.24351	1.83726	2.55677	2.05536	3.25111	3.38182	3.0319	3.99771	1.50065	1.92116	1.61806	1.87483	3.85882	2.88006	1.63052	1.39937	3.27967
FLT3LG	3.61434	3.67158	4.20453	4.29308	3.3368	3.83196	3.23134	3.48476	3.171	3.38899	3.22168	3.91012	3.91521	3.65897	4.11471	3.64818	4.22139	3.48013	3.79459	4.40053	3.8456	3.63419	2.17615	3.97412	3.62857	4.00082	3.4896	3.55606	3.33182	3.50034	2.84698	3.66712	3.74806	3.02684	3.94306	3.95248	3.50242	3.18115	4.5825	3.99771	3.46676	3.22044	3.50513	3.31519	3.77543	3.69099	3.73059	3.3918	3.90613
FN1	7.6775	9.74905	8.82642	8.05952	8.33932	8.48492	6.95099	9.18305	9.64698	7.4136	8.5636	8.9753	8.82979	6.6674	6.44874	8.70218	7.29331	9.09221	8.32977	8.27391	8.6318	8.9958	7.82042	7.98248	8.08369	7.23157	8.56846	8.4045	6.43452	8.6679	9.38381	9.59423	8.02447	8.12883	7.48221	8.96661	8.37592	7.03483	7.41571	6.35699	8.18883	7.40964	7.80592	6.4484	7.90046	8.87387	8.13206	6.94455	6.81829
FOLR2	3.27259	4.36473	4.36704	4.3556	3.60149	4.94796	3.5498	3.67891	4.16643	3.64492	3.74975	5.36591	4.35193	4.37074	4.10072	3.52302	4.41063	4.00514	4.48774	4.44433	4.46975	4.02438	2.68698	4.26651	2.99996	2.54739	2.70114	3.42253	3.99217	3.67361	2.46399	4.16355	3.21176	3.35709	3.56837	4.72951	3.87015	4.07496	4.6833	4.15186	4.05455	3.55258	4.10297	3.39118	3.53031	4.96728	3.42228	3.32118	3.60688
FOS	5.68387	6.54937	7.44895	5.55044	6.82501	7.83738	8.3174	7.03601	6.83306	6.13519	6.72737	6.33385	6.78013	6.60775	5.41777	7.66932	6.93911	7.33684	6.41052	6.89534	6.45076	7.40903	5.49638	6.80622	7.412	6.90196	6.86548	7.47638	8.7881	7.63745	7.7499	6.63202	5.85312	7.10291	6.06082	6.28705	7.5809	6.5446	7.86988	8.07666	7.65763	5.8595	7.61302	5.95987	7.66459	7.2566	6.93134	5.00124	8.0642
FOXJ1	2.27934	1.77446	1.65899	3.99459	2.6735	1.58067	1.1519	3.33061	3.22816	2.29038	1.1848	1.3299	1.27615	1.16652	1.91748	1.22043	1.95962	0.841073	2.77294	0.888987	1.64838	4.57738	1.77069	1.39012	3.11774	1.60293	3.53405	2.16976	2.20041	1.27572	3.68777	2.28082	3.07361	0.584497	1.86362	0.956745	2.22149	2.59336	2.00228	1.51281	3.71362	2.66837	1.80039	0.370754	2.71938	3.32635	1.78468	2.69865	3.50925
FOXP3	3.19563	3.20158	3.6739	3.16168	3.09839	3.52658	3.09781	1.94431	2.97685	2.84999	2.48408	3.59166	2.74249	2.57528	3.20534	2.51972	3.29463	3.2082	2.52162	3.66158	2.74699	2.48905	3.02345	3.2227	2.01913	2.65275	2.41346	3.26837	2.29572	2.77979	2.52853	2.28082	2.34272	2.19393	2.87522	3.09681	1.71066	2.08253	3.61172	1.51281	2.85058	1.51569	2.40652	2.51082	2.4317	2.18691	2.47782	2.65213	3.4292
FPR2	1.76852	2.69075	2.06446	1.55224	2.14287	2.27381	2.5382	1.25116	1.94723	1.82037	1.87794	2.20537	1.9693	1.40768	2.72841	2.95503	1.95962	1.3519	1.67433	2.68075	2.11838	2.3349	3.02345	1.10244	2.01913	1.26645	1.49717	1.98744	1.84374	1.83533	1.95317	2.12667	0.876385	1.97079	2.55677	2.97165	0.612049	1.90021	3.22605	2.61142	1.50065	1.66984	1.61806	0.370754	1.33309	1.49377	1.22506	2.65213	2.33059
FUT5	1.07537	0.675849	1.88214	1.77539	1.63205	0.194373	2.5382	0.845699	1.94723	0.904082	1.47248	1.7999	1.78698	0.848064	1.44748	2.60673	2.74808	1.3519	1.26886	1.29445	0.038938	2.15258	1.07754	1.61326	0.920518	0.755628	1.0917	1.7643	1.68959	1.27572	-0.244059	1.02806	0.47092	0.989962	1.57594	0.263598	1.3052	0.983922	0.392841	1.51281	0.247887	1.11023	0.00862605	-0.322393	1.33309	1.89923	0.531913	0.993903	0.944297
FUT7	1.92267	2.28529	2.21861	2.11186	2.14287	1.80381	2.25051	1.76199	2.2837	2.15684	1.87794	2.02305	2.25698	1.16652	2.23594	1.73126	3.24056	2.04505	2.65516	3.24036	1.98485	1.92944	2.46383	2.30641	2.17328	1.85424	2.00799	2.16976	1.97727	1.83533	1.36538	0.334912	2.08036	1.83726	2.87522	1.64989	1.71066	2.08253	3.0319	2.8991	1.3465	0.417081	0.00862605	1.46937	1.33309	1.89923	0.937378	1.91019	1.45512
FYN	4.28082	5.40765	5.46009	5.22854	4.66057	5.06191	4.70725	4.547	4.82643	4.76481	4.85687	5.03858	5.20798	5.05276	5.30187	4.78526	5.36082	4.86642	5.55932	5.66811	5.02937	4.86728	4.79111	4.94547	4.17861	4.66096	4.4416	5.03196	3.74798	4.82389	4.6832	5.75101	4.40275	4.12546	5.0623	4.87872	5.03089	4.60826	5.45544	4.8801	4.39893	3.97243	4.5625	3.86726	4.53176	5.19507	4.63456	4.31714	4.60786
G6PD	6.20724	5.81751	6.4444	5.5909	5.99302	6.19082	6.0271	5.27055	5.70843	6.08867	7.32612	6.24108	6.15642	6.10034	5.59062	5.51998	5.57054	5.79924	4.93242	5.35489	7.50058	6.10575	4.83874	5.26132	4.85234	5.41592	4.9629	5.69121	5.19113	5.27849	6.67661	5.51106	5.04046	5.17455	6.11212	5.67524	5.19702	5.42657	5.48659	5.297	4.86301	5.37291	5.19601	5.06668	5.40211	5.19507	5.36422	5.32464	5.52586
GAGE1	1.76852	1.59214	2.46992	1.55224	1.91973	2.67928	2.76134	1.76199	1.94723	1.59723	2.48408	1.66637	1.78698	0.560382	1.22434	1.73126	1.4488	2.14036	1.96201	2.27528	1.98485	2.15258	1.07754	1.61326	1.83681	1.9596	1.65132	1.47661	1.84374	1.96886	0.854554	2.12667	-0.222227	1.97079	1.17048	1.87304	2.69149	1.38939	1.77914	2.20595	1.50065	1.80338	1.39492	1.87483	1.33309	1.49377	0.937378	1.21705	2.04291
GATA3	4.92552	4.20221	3.6049	4.54797	4.72309	3.49021	4.37078	3.09699	4.05136	3.34643	3.30506	2.61083	2.48012	2.57528	3.09614	2.76088	2.74808	3.45603	1.67433	4.25628	2.52384	3.63419	1.77069	4.63855	5.81836	5.64598	5.09448	5.41496	5.76995	4.06381	4.15039	4.39535	5.31904	5.03301	4.48466	4.39073	5.46408	5.43827	4.1995	5.50179	4.62364	5.0322	4.59359	5.43651	5.28433	5.23144	5.64691	2.09252	4.54617
GNLY	2.74935	3.27854	3.93626	3.82951	3.55386	3.74972	2.25051	2.23199	2.64038	3.70744	3.03062	2.76498	3.89111	3.8438	4.18185	3.78538	4.24201	3.38005	3.14066	5.1446	2.98338	2.55805	3.56245	2.77641	2.01913	3.05821	1.90263	2.16976	3.36356	2.88515	2.24085	2.97397	2.41683	2.08857	3.56837	3.15397	1.99834	2.08253	4.88148	4.34602	2.32733	0.417081	2.20585	3.34117	2.24938	2.3047	2.72914	4.01433	3.06456
GPATCH3	4.01981	3.95299	4.07936	3.85483	3.69044	4.1064	4.81546	3.7079	3.92131	3.89981	3.64153	3.91012	3.91521	3.5308	3.82703	4.12915	4.13438	3.61366	4.10207	3.83343	3.99018	3.99313	3.78559	4.08136	3.83829	3.62731	3.46661	3.90436	3.68202	3.8784	3.97545	3.94583	3.66959	3.60492	4.34853	3.44165	4.19557	4.02844	3.97636	4.60385	3.61518	3.5306	3.37592	3.8823	4.22346	3.91413	3.44968	3.36881	3.98882
GPI	6.43823	6.70051	6.70403	5.47915	6.56532	6.24174	7.25446	5.93638	6.09036	6.95499	7.02641	6.31897	6.8609	6.62649	6.366	6.82009	6.69055	6.23621	6.33462	5.8862	6.36866	6.01961	6.80439	5.90098	5.60265	5.50056	6.104	6.1274	5.93091	5.50982	6.34073	6.11874	5.44765	5.85236	6.90543	7.08361	6.12548	5.94326	5.85667	5.4831	5.40981	5.99681	6.04888	5.38139	5.94821	6.50106	6.02703	6.06438	6.1354
GRP	1.92267	3.87452	3.93626	3.82951	2.73066	4.32151	3.5498	2.09846	3.73899	1.82037	2.79423	4.08991	3.31303	1.71306	2.03527	3.01219	1.95962	4.34763	2.36747	3.56314	4.13328	3.85733	1.77069	4.61895	4.19766	2.14192	3.6757	4.70874	2.46278	4.17988	3.33946	5.34555	3.30413	3.0694	4.00369	5.12341	4.96876	2.68867	2.33875	2.8991	3.80323	2.90199	3.50513	1.98019	3.73098	4.31216	4.40311	2.44082	2.41063
GTF3C1	5.78189	5.55865	5.64334	5.78997	5.47864	5.77787	5.96409	5.30005	5.9325	5.47362	5.48886	5.73418	5.6456	5.9464	4.90064	5.25762	5.38714	5.73392	5.40403	5.42695	5.70882	5.80583	5.20467	5.6133	5.67411	5.69727	5.69687	6.16796	5.3701	5.75872	6.05305	6.01508	5.79393	5.32507	6.46126	5.65723	6.06737	6.13432	5.18863	5.55586	5.86647	6.49472	5.4158	5.89621	5.67038	6.57206	5.29409	4.6702	4.98735
GUSB	4.41941	4.38942	4.75004	5.17658	5.38547	4.56382	4.84078	5.9815	4.51218	4.68827	5.0834	5.29641	4.97333	4.28205	4.59163	4.59916	3.9611	5.03577	4.38238	4.62666	5.46389	4.9314	4.66106	4.83214	4.80208	4.70044	4.5806	4.40335	5.37847	4.1521	4.30982	4.81225	4.59805	5.06183	4.82113	4.84857	4.34972	5.1428	4.38183	4.914	5.21073	4.67269	4.66259	4.52179	4.37761	5.34391	5.15689	4.44389	4.33432
GZMA	3.94705	4.57782	4.26168	4.65458	3.66893	4.23742	3.09781	3.09699	3.04584	3.73729	3.58269	3.52712	4.33642	3.33297	4.88147	2.68677	4.88279	3.00056	3.90792	4.8498	3.33477	3.53888	2.68698	4.06427	2.71228	4.30141	1.90263	3.26837	2.53689	3.47294	2.52853	3.42595	4.24368	3.29255	4.11491	3.63089	3.44526	2.37022	4.92544	3.81539	3.44656	1.51569	2.899	2.38566	1.33309	3.77103	2.72914	3.55885	3.69583
GZMB	2.68481	2.81592	3.85622	3.49815	3.77211	3.32987	1.84505	2.45514	2.73569	3.64492	1.87794	3.52712	3.76106	3.65142	4.71324	3.21286	4.90406	2.8335	2.65516	4.37023	2.678	3.67864	2.68698	2.30641	1.61367	2.4296	1.0917	1.98744	1.50727	2.08665	2.05853	2.28082	1.85721	1.27764	2.08677	2.05536	1.71066	0.983922	3.52834	2.61142	1.85732	1.33337	1.80039	2.51082	2.71938	1.49377	2.14135	3.97706	3.60688
GZMH	2.46166	3.20158	2.46992	3.42404	2.40524	3.02759	2.76134	0.845699	2.41723	2.51352	2.28341	2.28541	2.57543	1.25353	2.92909	2.60673	2.54741	1.93968	2.8783	3.33133	2.11838	2.89452	2.17615	2.64288	2.01913	2.22197	1.65132	2.68059	1.28412	2.08665	1.83538	2.81982	3.07361	2.4563	2.42324	2.46082	2.22149	0.983922	3.16543	2.20595	1.50065	1.51569	2.08807	1.62352	2.02623	2.50537	1.4482	2.9749	2.48474
GZMK	3.84796	4.36473	4.56316	4.52266	3.36665	4.64872	3.09781	2.55045	2.64038	3.61213	3.87037	3.48166	3.89111	2.89576	4.57424	2.51972	3.90553	2.92051	3.71121	4.73913	3.29703	3.48758	3.02345	3.66739	2.52996	4.43614	2.27036	3.15059	1.84374	3.41578	1.83538	3.37943	3.53897	2.78172	3.56837	3.55943	2.40381	2.23668	4.9037	3.81539	3.68187	0.822546	3.30446	1.98019	2.24938	3.95762	2.8345	3.07334	3.85302
GZMM	2.17398	2.17993	2.67059	3.11039	2.03751	2.67928	1.84505	1.53885	1.72408	2.40816	1.47248	1.66637	2.48012	1.25353	2.4771	1.73126	2.83509	1.93968	2.77294	2.76079	1.8307	1.92944	1.07754	2.20105	2.17328	1.85424	1.0917	2.16976	1.50727	1.83533	0.449089	1.02806	1.975	1.27764	2.87522	2.34304	1.71066	1.90021	2.69543	2.8991	0.941034	0.417081	1.61806	1.0639	2.24938	2.18691	1.22506	1.68705	0.538832
HAMP	2.17398	2.06214	1.65899	0.859095	2.40524	2.83343	1.84505	1.25116	1.4364	2.60883	1.69562	2.28541	2.66245	0.848064	2.03527	1.22043	3.1834	1.68837	2.36747	2.27528	2.23616	2.55805	1.07754	1.10244	2.01913	1.85424	2.1033	1.98744	2.94235	2.08665	2.46399	1.94435	2.17567	1.50079	1.86362	2.05536	1.3052	2.23668	2.1846	1.51281	1.75196	0.822546	1.39492	1.28704	2.02623	2.50537	1.4482	0.993903	2.14827
HAVCR2	3.02128	4.25937	3.85622	3.344	3.90073	3.74972	3.45449	3.04292	3.70509	4.06108	3.08192	4.30543	3.54483	2.63982	3.5016	3.48912	4.58429	3.86959	3.79459	3.49168	3.40623	4.41434	3.15698	3.61474	3.11774	3.091	3.46661	3.71021	3.58671	3.35516	3.89908	3.42595	4.01188	3.4467	3.56837	3.03619	3.3201	2.37022	3.76014	2.61142	3.93677	2.61431	3.00436	2.51082	3.12485	4.15052	3.70997	3.59659	3.17789
HCK	3.78342	4.65553	4.44709	4.57267	4.36208	4.89485	3.45449	3.76347	4.12198	4.27138	3.82385	4.70407	4.468	3.99437	4.60873	4.29621	4.95536	4.29634	4.87978	4.72844	4.68333	4.78447	3.64249	4.44648	3.69311	3.80015	3.74846	4.2492	4.70185	3.91477	4.07343	4.58341	4.44121	3.98569	3.87853	4.32404	4.39624	3.69197	4.64134	4.15186	4.21818	2.94281	3.59214	3.31519	4.46858	4.58481	4.44394	4.28974	4.4408
HDAC3	4.52005	4.60768	4.57676	4.1913	4.13075	4.18336	4.58589	4.82538	4.61446	4.43044	4.517	4.30543	4.00618	4.48565	4.3489	4.29621	4.50907	4.52158	4.54601	4.47251	4.46975	4.58619	4.7411	4.41054	3.94094	4.72592	4.53372	4.40335	4.72614	4.66854	4.88584	4.72936	4.66812	4.47632	4.14089	4.48311	4.32562	4.41791	4.41819	4.60385	4.72522	4.62177	4.45128	4.35974	4.27753	4.76143	4.39264	4.08495	4.77294
HLA-A	7.55746	8.08771	8.20721	8.03764	7.923	7.7302	6.57244	7.85556	7.41106	8.19369	7.11881	7.86165	8.36456	7.9561	8.35743	7.96253	8.64474	7.73405	7.8178	8.35005	7.69196	7.75322	8.42805	8.00014	6.81216	7.24888	7.35224	8.03387	7.74988	7.5329	7.10517	7.77271	7.72404	7.41968	7.84061	7.70257	7.65434	6.55987	8.08313	8.26741	7.26225	6.53848	7.22092	8.34236	7.47512	7.47392	7.99757	7.69862	8.60268
HLA-B	7.70605	8.14408	8.17445	8.00271	7.88427	7.86527	6.76867	7.67224	7.44767	7.99499	7.24314	8.09194	8.61764	8.24263	8.22672	8.1506	8.92772	7.77157	8.03908	8.54839	7.59745	7.96731	8.72485	7.89553	6.80523	7.44606	7.70341	8.17447	7.7634	7.46808	7.1813	7.80741	7.86449	7.38911	7.84819	7.49994	7.56478	6.2492	8.14518	8.87609	7.4025	6.56019	7.26845	8.41938	7.94041	7.65813	7.92518	7.88273	8.84407
HLA-C	7.57365	7.66978	7.51693	7.4116	7.59305	7.04662	6.20176	7.03396	7.5813	7.96112	6.46969	7.71712	7.74747	7.9484	7.35828	7.31023	8.66011	7.45624	7.68068	8.46841	7.15857	7.83241	8.08875	7.7484	6.66031	7.01266	7.8902	7.82108	7.94981	7.65584	7.4042	7.98793	7.0564	7.51401	8.11167	7.30238	7.98039	6.44138	7.70339	8.88178	6.55871	7.03047	6.99704	7.63828	7.56652	8.00179	7.92364	7.88807	7.61506
HLA-DMA	4.68629	5.32504	5.42019	5.60837	5.44976	5.58344	4.73542	4.79694	4.84865	5.08613	4.89837	5.69427	5.13337	4.90851	5.53177	5.15226	5.89536	5.3108	5.23915	5.76799	5.08879	5.69932	4.37338	5.15132	5.08718	4.94528	4.8353	5.18202	5.62468	5.39068	5.33567	5.36535	5.23309	4.44523	5.28951	5.05939	5.25644	4.41791	5.49879	4.45725	5.18953	3.4616	4.99906	3.70296	5.07076	5.6128	5.2094	4.6952	5.30527
HLA-DMB	4.22525	5.29097	5.14023	4.93663	4.97609	5.19832	3.98511	4.547	4.62825	4.85533	4.39025	5.32258	4.77266	3.7925	5.03654	4.63268	5.49768	4.9789	5.16068	5.32574	4.94421	5.53358	4.07327	4.65779	4.5581	4.22136	4.54959	4.61211	4.93478	4.36676	4.63114	5.01704	5.03005	4.49652	4.50268	4.4977	4.72292	4.09744	5.25265	4.7709	4.88262	2.94281	4.46297	3.50625	4.22346	4.91149	4.82237	4.65746	4.86296
HLA-DOB	3.71443	2.87307	3.26843	3.63168	3.20758	3.41325	2.94366	2.55045	3.33352	3.10131	2.16563	3.1862	3.54483	3.4691	3.82703	3.52302	4.65425	3.10976	3.06062	3.80676	2.678	3.63419	3.38012	2.8942	2.30681	3.73455	2.41346	3.08605	2.20041	2.88515	2.395	3.16813	3.64897	1.83726	1.57594	3.09681	1.99834	2.37022	3.72505	3.12224	2.26279	1.80338	2.57358	2.24256	3.58438	3.1032	2.54682	3.45776	3.69583
HLA-DPA1	5.58623	6.84546	6.72632	6.68951	6.64268	6.97088	4.73542	5.90194	6.24859	6.11902	5.62352	7.09885	6.09643	4.84626	6.41312	6.02718	6.72009	6.58834	5.96021	6.91485	6.0329	6.99045	5.61014	5.90646	6.21884	5.91084	5.59705	5.91534	6.69241	5.86068	6.1562	6.38228	7.10687	6.10796	5.89343	6.03192	6.21047	5.66141	6.59942	6.02367	6.85386	4.26723	5.70572	4.4312	5.47622	6.21449	6.18615	6.17428	6.10718
HLA-DPB1	5.29488	6.74312	6.51492	6.56454	6.41117	6.61599	4.78949	5.678	6.00422	5.60456	5.87001	6.83116	5.85429	4.64355	6.22324	5.66309	6.5507	6.44196	5.90359	6.91847	5.97647	7.17317	4.83874	6.15868	6.0112	6.08835	5.43551	5.5079	6.2643	5.93679	5.57305	5.95531	6.79528	5.76347	5.44714	5.91257	5.87474	5.19605	6.44493	5.52014	6.53109	3.94344	5.58078	4.33157	5.18323	6.43004	6.34902	5.8162	5.93246
HLA-DQA1	5.68387	6.45195	6.67793	2.11186	6.83971	1.80381	4.93609	0.845699	0.33779	6.34433	6.06507	6.83279	6.43712	5.15044	-0.161957	5.85839	7.04969	1.12875	5.91325	7.14185	7.03379	1.64176	5.54345	6.36858	6.03851	1.04331	0.804018	5.8628	6.24522	1.27572	5.90227	5.88399	1.16407	0.584497	5.53992	6.18249	6.09269	5.50026	7.47539	5.46405	6.95597	0.417081	0.00862605	1.62352	1.33309	5.66815	6.07709	0.993903	1.63744
HLA-DQB1	4.83657	4.33941	5.0089	1.77539	5.90407	1.80381	3.23134	1.53885	1.94723	5.63588	5.17378	6.00273	5.71093	3.83122	1.44748	4.55264	6.10593	1.3519	4.90645	6.16455	5.22632	1.92944	4.44483	5.49689	4.41703	0.755628	0.398553	5.54849	5.87164	1.27572	5.67214	5.60791	1.38721	-0.10865	5.36768	5.5569	5.43233	4.66022	6.68256	5.20169	4.85306	0.417081	0.701773	1.75705	2.02623	4.71264	5.66477	0.706221	0.944297
HLA-DRA	6.42723	7.72119	7.59455	7.42717	7.54555	7.64154	5.97218	6.86794	7.00982	7.14338	6.66405	7.83359	7.04239	5.93489	7.43844	7.08217	7.71283	7.47702	7.01985	7.65633	7.22811	8.12052	6.63437	7.13152	7.17242	6.86413	6.56502	6.87478	7.24319	7.07177	6.77703	7.14616	7.47262	6.8926	6.59101	6.94571	6.86202	6.14871	7.57823	6.24901	7.53818	5.09457	6.64063	5.3301	6.22344	7.26832	7.07726	6.88278	7.10621
HLA-DRB3	6.82051	7.53651	8.17	8.08748	8.06713	8.11191	6.5318	7.08695	7.39655	7.71698	7.42767	7.90637	8.12522	7.50431	7.82659	7.58805	8.72282	7.74515	7.75731	8.66426	7.79513	8.10062	7.33329	7.9638	7.37178	7.13292	6.81855	7.75326	8.208	7.65711	7.20136	8.07122	7.60342	6.94753	7.70499	7.79247	7.88791	7.08872	8.28716	7.82635	7.22657	5.59323	7.41776	6.16985	7.51207	7.85766	7.71046	7.48803	7.66049
HLA-DRB4	1.36305	5.95651	2.35214	6.22973	2.23818	5.7238	4.84078	1.25116	5.08272	5.13819	1.69562	5.5669	2.12345	5.11601	6.08415	5.11903	2.54741	1.12875	2.36747	1.9876	1.42523	1.64176	2.46383	5.54116	5.2708	1.73646	1.31484	4.87781	5.43122	5.3275	-0.244059	2.41435	4.88976	4.44523	4.80806	1.64989	1.3052	4.66022	1.77914	4.914	0.653352	3.81828	0.701773	3.62885	4.19529	1.49377	2.03599	5.29797	4.89554
HLA-E	6.65887	6.81466	7.21098	7.24682	6.76687	6.88273	6.30519	6.57417	6.50321	6.94315	6.41233	6.92387	7.16226	6.88981	7.19942	6.77339	7.31527	6.70186	7.01026	7.37362	6.71979	6.95167	6.67225	6.91258	6.00811	6.48897	6.51555	6.62411	6.55712	6.47283	6.18566	6.81342	6.7772	6.07756	6.79989	6.44775	6.64033	5.98113	7.10215	6.95089	6.42997	5.24939	6.45435	6.65954	6.27829	6.66709	6.79531	6.6143	6.87654
HLA-G	4.32056	4.8579	5.10101	4.93663	4.88371	4.51186	3.71685	4.6069	4.5719	4.43044	4.16372	4.6621	4.98972	3.77257	5.07448	4.81317	5.48009	4.7729	3.87155	5.25209	4.28743	4.41434	5.71227	4.50363	3.44625	4.53221	4.71604	4.55239	4.45171	4.42202	4.08667	4.46205	4.80821	4.19541	4.1909	4.42248	4.24964	3.12399	4.40017	4.97854	4.05455	3.25029	3.97892	4.5528	3.97214	3.77103	4.76602	4.56344	5.39086
HMGB1	6.09044	6.18118	6.47524	6.06584	6.39422	6.41098	5.72661	6.1589	6.20426	5.94751	6.02898	6.18816	6.01235	6.55725	6.65259	6.56436	6.49437	6.17218	6.03955	6.02184	6.16143	5.99203	6.76112	6.05591	6.00811	6.0639	6.03156	6.26133	5.9846	5.86831	6.20483	5.96253	5.98837	6.24746	5.85261	6.8218	6.19555	6.03378	6.48641	5.84354	6.17615	5.41767	5.74197	5.96732	5.88169	5.8012	6.07513	6.01614	6.70635
HPRT1	5.33334	5.01314	4.8053	4.3556	4.97019	4.58882	3.45449	4.41523	4.74451	4.43044	4.30569	4.42999	5.26514	5.58097	5.11104	5.30361	5.15421	4.70531	4.52696	4.40053	4.00923	4.14046	5.56617	4.13096	4.6094	5.27014	5.25058	5.21428	4.60736	4.83106	5.47953	4.69162	4.26641	4.804	4.82113	4.86877	4.24964	4.55345	4.50372	3.81539	4.83794	5.17926	4.87616	4.60486	4.944	4.21835	5.01492	5.43949	4.58188
HRAS	4.52005	3.72037	3.85622	3.42404	3.81058	3.77789	4.67826	2.92514	3.77178	3.46903	3.41839	3.76351	3.91521	3.7031	3.27203	3.85949	3.78417	3.74979	3.21477	3.59704	3.21699	3.06887	4.02198	3.76503	3.2231	4.15683	3.74846	3.7453	3.33182	3.44477	4.53506	3.83142	3.62792	3.96889	4.03268	3.84712	4.4622	3.42627	3.61172	2.8991	2.49918	3.36152	3.90045	3.91171	3.89804	3.84514	3.64543	3.51963	4.18949
HSD11B1	1.36305	2.69075	2.98075	2.7309	2.88481	2.49696	3.23134	1.94431	1.94723	2.51352	2.03209	1.91769	2.37476	1.07121	3.09614	1.22043	2.65277	2.04505	2.36747	2.76079	2.11838	2.24789	2.68698	1.79558	2.30681	2.36507	2.00799	2.16976	2.09505	1.68118	1.70185	2.6375	2.26268	2.19393	2.87522	1.64989	2.40381	2.08253	2.79074	3.12224	1.50065	1.33337	2.08807	1.62352	2.71938	2.81552	1.22506	2.09252	2.14827
HTR2B	2.61581	2.54765	2.98075	2.24539	1.7862	3.08474	3.23134	2.55045	2.97685	2.00269	2.38877	2.28541	2.12345	1.16652	1.91748	2.20126	3.12278	2.6869	2.77294	2.27528	2.23616	2.24789	1.07754	2.71188	2.17328	2.4296	2.27036	2.57523	2.09505	2.59747	2.52853	2.41435	2.61099	2.28925	2.96223	2.46082	2.55796	2.37022	2.87775	2.20595	2.64578	1.66984	2.95307	1.0639	2.83716	2.41006	2.40371	1.80483	2.04291
ICAM1	3.69033	4.69223	5.13251	4.95344	4.44546	4.79954	3.5498	4.41523	5.17407	4.65359	4.03743	5.54941	4.99782	5.48643	4.81478	5.37932	5.89145	4.65512	5.11901	4.82081	4.98058	4.89985	3.96791	4.68596	3.89093	3.9745	3.83254	3.93335	4.24163	4.20691	4.97088	4.3239	4.34212	3.96889	4.08825	4.67032	4.48325	3.54887	5.19686	4.45725	4.07653	2.85943	4.89143	2.8131	5.8329	4.13282	4.12922	5.42472	5.02747
ICAM2	3.53211	3.59362	3.21714	3.7213	3.01834	3.83196	3.63681	1.94431	2.73569	3.70744	3.61254	3.21697	3.17327	2.66044	3.76987	3.01219	3.60828	3.26882	3.97691	3.8594	3.08346	3.53888	3.27476	3.55917	2.4246	3.52822	2.70114	3.26837	2.53689	3.14752	2.80046	3.83142	2.77351	2.98239	3.65538	2.56618	3.3201	3.46883	3.72505	2.61142	2.44511	1.92116	3.37592	2.97344	2.58585	3.24297	3.09686	3.93834	3.21298
ICAM3	5.0072	4.71009	4.69154	4.79092	4.36208	4.38403	4.37078	4.26343	4.49667	4.92046	4.14663	4.6621	4.44022	4.12991	4.65832	4.47853	4.66767	4.48739	4.13106	5.17945	4.42096	4.67831	4.29641	4.83214	4.41703	4.81607	4.38754	4.20664	4.36374	4.64301	4.06001	4.59759	4.5569	4.35726	4.52038	4.17562	3.94425	4.18259	4.89265	4.45725	4.42994	4.15475	4.35243	4.13195	3.89804	4.65077	3.88182	5.17976	4.26453
ICAM4	1.36305	1.369	1.88214	2.24539	1.7862	1.29299	2.94366	0.845699	2.41723	1.30955	1.47248	2.35952	1.9693	2.02672	1.22434	1.91358	2.42963	1.3519	1.96201	2.39306	1.13755	1.79591	2.17615	2.20105	0.920518	1.44878	1.90263	1.98744	1.50727	1.49886	1.36538	2.41435	1.72368	1.50079	1.57594	1.64989	1.3052	1.90021	1.49145	2.20595	0.941034	0.417081	1.39492	1.46937	1.73855	1.89923	1.63052	1.80483	1.23198
ICOS	1.76852	3.1182	3.64	2.46853	2.73066	3.02759	2.5382	1.94431	1.94723	2.84999	2.72524	2.85596	3.06791	2.8795	2.92909	1.73126	3.78417	3.0383	2.8783	3.28688	2.11838	2.15258	1.77069	2.77641	1.61367	2.79251	1.65132	2.57523	1.28412	2.45437	1.83538	1.94435	2.55036	2.19393	2.96223	3.03619	1.99834	1.38939	3.65094	2.8991	1.85732	0.417081	2.31121	1.46937	2.24938	2.3047	2.03599	2.31566	3.58335
ICOSLG	3.69033	3.99004	4.59019	4.05777	3.27428	4.32151	4.76282	4.06457	4.02667	3.73729	3.82385	4.44785	3.86642	4.02612	4.52017	4.26496	3.9611	3.65448	3.52015	4.06704	4.48159	3.48758	4.51153	4.56817	3.55958	3.8314	3.79975	3.87451	3.39434	3.02492	3.36686	4.83472	3.93666	3.32534	3.87853	4.25258	3.7901	4.14092	3.85858	4.55733	3.40489	3.22044	3.90045	4.8309	3.63567	3.89166	4.08726	4.00206	4.37828
IDO1	2.9212	3.56622	4.01037	3.99459	4.27111	4.06557	2.25051	2.55045	3.11038	4.72179	3.03062	4.29517	3.76106	4.33697	5.43646	4.21617	6.03377	3.48013	3.46609	4.80101	3.93076	3.87535	3.15698	3.61474	1.61367	3.12275	2.53862	3.37373	2.60588	2.88515	2.32089	2.41435	3.24351	1.97079	3.31054	3.39909	2.22149	1.38939	4.22148	2.8991	2.44511	1.11023	2.78121	2.72213	2.71938	2.59238	2.92981	5.08407	3.37205
IFI16	4.3462	5.75414	5.43175	5.25354	4.69232	5.40931	4.61764	5.24015	5.47945	5.53394	4.95372	5.24592	5.4454	6.2513	5.09554	4.70679	5.54314	5.34458	5.47355	5.57112	5.32721	5.123	5.3542	5.13372	4.69328	4.51683	4.56522	4.84391	4.68532	5.13644	4.75315	5.49397	4.83402	4.15403	4.84678	4.94573	5.16593	4.69749	5.48659	4.80864	4.8226	4.09338	4.92128	4.41381	4.25086	5.46406	5.00925	4.82796	4.72849
IFI27	5.84887	7.51103	7.18045	6.90054	6.62926	6.97316	5.15923	6.35711	7.81426	8.93823	6.17296	7.4728	7.69832	7.42905	7.39342	7.27252	8.02108	7.18261	6.66702	7.41034	6.783	6.84393	7.96916	7.40445	5.67411	5.37075	8.05134	7.83214	5.71494	6.67727	6.76354	6.72347	6.30427	6.3275	8.45872	6.52127	7.44508	5.42067	6.8063	9.39926	7.78452	6.69278	7.12907	8.45207	7.42213	6.46358	7.13789	7.43604	8.16759
IFI35	4.01981	4.24538	4.49221	4.47001	3.82927	3.97856	3.09781	3.58654	4.16643	4.18123	3.6971	4.49115	3.91521	4.75256	4.28069	3.99302	5.11236	4.41529	3.87155	4.77055	4.43339	3.99313	4.25559	4.23793	3.72388	4.22136	5.00871	4.5827	4.29228	4.62562	4.59222	3.99847	4.06823	4.12546	4.1909	3.39909	4.72292	2.85572	4.15404	5.63994	4.72522	4.81153	4.48596	5.49174	4.22346	4.1148	4.60094	4.95947	5.10318
IFIH1	3.53211	4.04315	4.36704	4.11719	3.62448	4.06557	3.34913	3.98119	4.36314	5.00672	3.41839	4.35519	4.27188	4.69821	4.96201	4.32651	5.56512	4.36743	4.15923	4.85928	4.11648	3.78182	5.72193	3.95507	3.44625	3.44121	5.02353	4.18467	3.42419	3.62709	4.07343	3.47041	3.99728	3.60492	3.87853	3.55943	3.3201	2.99882	4.26404	5.25048	3.56207	3.43751	3.85877	4.97091	3.93578	3.71839	3.88182	5.09655	5.08213
IFIT1	3.76095	4.28677	5.0089	5.01013	4.56768	4.68301	3.09781	4.14154	5.18198	5.94103	3.22168	4.12718	3.76106	4.4556	5.13636	3.85949	6.01661	4.9574	4.26459	5.52372	4.45778	4.14046	6.74397	3.58734	3.59467	2.14192	5.90388	4.47235	4.503	3.91477	4.69042	3.70221	4.4125	4.48647	4.57167	3.39909	4.27561	2.488	4.89265	7.84431	4.94837	5.52907	4.86844	6.71023	4.76707	3.47477	4.89501	6.38297	6.77911
IFIT2	3.19563	3.8539	4.10134	4.45641	3.24149	3.95557	1.84505	3.37143	4.46492	3.82185	2.9194	3.43403	3.39641	3.16307	5.14135	3.90601	5.85144	4.47866	4.60107	4.06704	3.7025	4.25672	5.23642	2.64288	2.79232	3.52822	4.35937	3.7453	3.36356	3.14752	4.30982	3.42595	2.99665	3.4467	3.42177	3.15397	3.83093	2.85572	4.13051	5.96715	4.0656	4.42441	4.39065	5.39792	3.53031	3.40331	3.36513	6.74648	5.32215
IFITM1	5.12425	6.58529	6.40826	6.22039	6.0864	5.82916	5.0231	5.76568	6.28059	6.4551	5.49336	6.13064	5.93328	5.98018	6.80407	6.17861	7.27774	7.55119	6.03103	6.55195	5.68438	6.0606	7.79896	5.82687	5.28997	5.23675	6.703	6.36194	5.75861	6.16418	7.13993	5.6962	6.42546	7.59886	5.04168	5.61071	5.5024	4.72159	6.51752	8.1181	7.14761	6.76096	6.34722	7.88827	6.88798	5.66043	6.24894	7.16247	7.75847
IFITM2	5.36583	6.68956	5.94602	6.33137	5.59919	6.0085	5.77687	5.69382	6.28583	5.43129	5.54151	5.85386	5.15427	5.83509	5.45844	5.51998	6.23906	6.44565	4.79522	6.19478	6.48783	5.84396	5.04783	5.96225	5.66545	5.25913	6.0906	5.6355	6.16692	7.02272	6.93449	6.61531	6.11813	7.09401	6.04567	5.884	6.188	5.43244	6.1889	6.91097	6.43307	5.42772	6.60441	6.54036	7.07769	6.08889	6.59453	4.89081	5.59508
IFNA1	0.669904	1.08131	0.2727	1.26456	-0.159711	1.80381	1.84505	0.845699	1.03094	0.904082	0.086184	0.413609	0.177539	0.154917	0.53119	1.50812	1.04333	0.841073	0.575714	1.29445	0.732085	0.543143	1.07754	0.00382523	1.32598	-0.342984	-0.294594	1.47661	-0.102172	0.988033	0.449089	1.02806	0.47092	0.584497	0.477328	0.263598	0.612049	0.983922	1.08599	2.20595	-0.445261	0.417081	0.00862605	0.776219	1.33309	0.800619	-0.161235	0.300756	-0.154315
IFNA17	-0.0232429	-0.0172978	1.37131	1.55224	1.22658	1.29299	2.5382	0.152552	1.72408	0.210934	1.47248	1.3299	1.27615	0.560382	0.936655	1.22043	1.95962	0.435608	0.575714	1.80528	0.732085	-0.150004	1.77069	0.00382523	0.227371	1.04331	0.804018	1.47661	-0.102172	-0.110579	0.449089	1.72121	0.876385	0.584497	0.477328	0.263598	1.71066	0.983922	1.08599	2.20595	1.3465	0.417081	0.00862605	-0.322393	0.639939	1.49377	0.937378	0.993903	1.23198
IFNA2	-0.0232429	1.369	0.965847	0.859095	0.938901	1.29299	1.1519	1.25116	1.03094	1.59723	1.87794	0.413609	1.27615	0.714532	1.22434	1.22043	1.04333	0.435608	1.67433	0.888987	0.732085	0.948608	2.17615	1.10244	1.61367	0.755628	0.804018	1.07115	1.28412	0.988033	0.854554	1.43352	-0.222227	0.989962	0.477328	1.64989	0.612049	1.67707	1.08599	1.51281	0.247887	-0.276066	1.10724	1.46937	1.33309	0.800619	-0.161235	0.706221	1.79159
IFNA7	1.92267	2.3806	2.21861	2.24539	1.44973	2.14028	2.94366	2.34978	2.12955	2.51352	1.69562	1.66637	2.48012	0.714532	1.91748	1.91358	2.98924	1.8219	2.18515	2.27528	1.98485	2.24789	1.77069	2.20105	2.62527	1.9596	1.49717	1.47661	1.68959	0.988033	2.15384	2.12667	1.975	2.88708	2.55677	1.64989	1.99834	1.67707	2.00228	2.8991	1.16418	1.92116	2.08807	1.98019	2.58585	2.18691	1.78468	1.91019	1.45512
IFNA8	1.07537	1.08131	0.965847	1.55224	1.22658	1.58067	1.84505	0.845699	0.33779	0.904082	0.086184	1.3299	1.56383	0.154917	0.936655	1.50812	1.04333	-0.25754	1.26886	0.888987	0.038938	-0.150004	1.77069	1.79558	1.83681	0.755628	-0.294594	1.07115	0.590975	0.582568	1.14224	1.43352	0.876385	1.27764	2.26909	0.263598	1.3052	1.38939	1.08599	1.51281	-0.445261	0.822546	1.10724	0.370754	0.639939	1.49377	1.22506	0.706221	0.538832
IFNAR1	3.90858	4.24538	3.93626	3.85483	3.81058	3.88325	4.14763	3.58654	3.89314	3.42981	3.26424	4.22027	3.89111	2.63982	3.66668	3.11755	3.64602	3.8368	4.15923	3.8594	3.75251	3.76202	3.85013	4.06427	3.89093	3.71746	3.63723	3.90436	3.80985	3.50034	2.89144	4.26674	3.92091	4.081	3.87853	3.44165	3.50242	3.97965	3.88935	3.71003	3.68187	2.94281	3.34083	3.34117	3.89804	3.54146	4.08726	3.71848	2.98118
IFNAR2	5.22903	5.3988	5.3541	5.16989	5.12856	5.37052	4.5531	4.76767	5.30063	4.92943	4.7013	5.15418	5.50055	4.71666	5.44751	4.97385	5.24803	5.23963	5.88398	5.38323	5.09518	5.11269	5.5884	5.24557	4.28781	5.25544	4.61068	5.04144	4.56127	5.09891	4.84354	5.26217	4.85918	4.37999	5.17781	4.84857	4.68959	4.62151	5.38327	4.34602	4.58518	3.89832	4.66259	4.40499	4.79882	5.23144	4.67505	5.22438	4.8155
IFNB1	1.36305	1.08131	1.65899	1.26456	0.938901	1.58067	2.25051	0.152552	1.94723	1.30955	2.03209	1.10676	1.78698	0.848064	1.44748	0.814969	1.73648	1.68837	1.26886	1.80528	1.42523	1.23629	1.77069	1.39012	1.83681	0.755628	1.0917	0.378003	1.28412	1.49886	1.14224	1.72121	0.876385	0.584497	1.17048	0.263598	1.3052	0.983922	1.77914	2.20595	0.653352	1.11023	1.39492	1.87483	2.24938	1.20608	1.4482	1.68705	0.944297
IFNG	2.46166	2.28529	2.21861	2.56384	2.54834	2.59227	3.5498	2.55045	2.2837	2.40816	1.69562	1.7999	2.57543	0.848064	2.88256	2.51972	3.29463	1.53422	2.52162	2.49842	1.98485	2.3349	1.77069	2.56877	2.62527	1.04331	1.49717	2.32391	1.84374	1.49886	0.854554	3.22528	1.38721	2.19393	2.77991	1.36221	1.99834	2.488	2.1846	1.51281	0.653352	1.80338	1.61806	1.98019	2.24938	2.3047	1.4482	2.31566	1.23198
IFNGR1	4.44267	6.03714	5.77803	4.95344	5.6333	5.57427	5.54635	6.07413	5.97258	5.16676	5.59152	5.98576	5.88797	4.77004	5.98008	5.59829	5.73008	5.53242	5.0975	5.41078	6.13476	6.11339	5.5884	5.36512	4.6094	4.4692	4.73584	4.79684	5.56771	5.56959	4.85581	5.42251	5.07108	4.87496	4.89617	5.21236	5.07796	4.82337	5.20503	4.914	5.16787	4.59147	4.71816	4.18847	4.95743	5.48275	5.15689	4.47514	4.94555
IFNL1	4.01981	3.50906	3.85622	3.80353	3.73211	4.06557	4.61764	3.44839	3.89314	3.8745	3.6971	3.43403	3.89111	2.66044	3.5016	3.58756	3.93371	3.10976	3.97691	4.08766	3.72782	3.63419	3.47543	3.74149	4.05601	3.44121	3.23177	3.71021	3.53541	3.69608	3.2823	4.09611	3.07361	3.60492	4.36915	3.20804	3.87015	3.62298	3.97636	3.71003	3.31594	3.09123	3.47436	3.52775	4.00724	3.79635	3.20606	3.13397	3.55926
IFNL2	1.5862	1.369	2.21861	0.859095	0.938901	2.14028	2.76134	0.845699	2.12955	2.51352	1.1848	1.66637	1.56383	1.47667	1.6298	1.50812	3.12278	0.841073	1.26886	1.58213	1.13755	0.948608	1.77069	1.61326	1.61367	1.44878	1.49717	0.378003	0.590975	0.988033	1.5477	1.43352	1.16407	1.68311	1.57594	0.956745	1.71066	1.38939	1.08599	1.51281	1.63418	1.33337	1.61806	2.4502	2.02623	1.20608	1.63052	1.39937	2.24358
IGF1R	5.79089	8.5136	5.19995	6.10612	5.51361	5.37616	5.22944	5.37291	5.32822	4.06108	5.21608	5.2578	5.74969	4.82306	6.03652	4.95014	4.50907	4.97357	6.47835	4.81096	5.61489	5.29673	5.31165	6.94984	7.00843	6.83861	7.61893	5.39528	7.13417	6.15662	6.89004	6.32136	6.87697	6.78804	5.41897	7.95297	7.59954	7.00737	6.58111	6.90188	6.65312	9.00966	7.23919	7.72031	7.63571	6.19425	7.21715	5.98093	6.06428
IGF2R	4.59188	5.26591	5.17797	4.38546	4.90919	5.06957	4.5192	5.27055	4.78044	5.3108	4.90647	5.02873	5.1263	4.37442	4.40239	4.61046	4.80453	4.9789	4.38238	4.89632	5.00178	5.02048	5.02878	5.04078	4.46148	4.15683	4.30053	4.20664	4.11734	4.85923	4.51812	4.96964	4.14722	4.5827	4.79482	5.02577	4.77093	4.31613	4.32467	4.55733	4.45258	4.65841	4.90647	4.07206	4.10568	5.08421	4.67505	4.26157	3.92322
IGLL1	1.36305	1.92861	2.21861	2.36317	1.22658	2.27381	2.5382	0.845699	1.94723	2.15684	1.87794	1.3299	1.78698	0.560382	1.44748	1.22043	1.4488	1.3519	1.96201	1.9876	1.8307	1.45943	1.07754	1.39012	1.32598	2.22197	1.0917	1.98744	1.28412	0.988033	1.14224	1.94435	1.38721	0.989962	2.08677	1.36221	1.71066	1.38939	1.77914	2.20595	0.653352	1.11023	1.39492	1.62352	2.02623	1.49377	1.4482	0.993903	0.944297
IKBKB	4.50936	4.53658	4.50681	5.59529	4.86417	4.88572	5.19495	4.21299	4.78044	4.41563	4.66089	4.67629	4.12878	5.00303	5.51137	4.05365	4.74464	4.87236	4.68659	5.04003	4.18207	4.3159	4.63289	5.20783	5.44231	5.64848	5.47373	5.45941	5.76995	5.91287	5.75736	5.52787	5.45453	6.46503	5.24801	5.01719	5.42423	6.17131	5.29068	5.78947	4.95742	5.83983	5.14442	6.25129	5.54521	4.66135	4.82237	4.19258	4.65787
IKBKE	3.50312	4.49356	5.43749	5.17658	5.23845	4.49844	4.61764	4.06457	4.28903	4.35407	4.33468	4.45666	4.67735	4.91709	4.69785	4.26496	5.31303	4.48739	4.87978	4.88719	4.40839	4.09849	4.40974	5.00777	4.67002	4.36655	5.31488	4.40335	4.39764	4.50454	4.34091	4.49379	4.74759	4.76655	4.89617	3.63089	4.95585	4.00435	4.9037	4.50854	5.22117	3.94344	4.22813	3.94029	4.944	4.25061	5.12703	5.05865	4.76567
IKBKG	4.72169	4.54705	4.71535	4.41444	4.57649	4.75872	4.5531	4.5952	4.61446	4.56764	4.517	4.59566	4.42603	5.04902	4.45316	4.16487	4.69399	4.31717	4.26459	4.52657	5.11411	4.55048	4.47874	4.66726	4.21636	4.41919	4.14806	4.88886	4.38646	4.32024	4.60797	4.58341	4.22042	4.11086	4.83404	4.23389	4.91611	4.07496	4.17703	4.73168	4.29094	4.31905	4.59359	4.51389	4.4466	4.77091	4.29311	4.3612	4.20239
IL10	2.61581	2.3806	2.57528	2.36317	2.40524	3.1901	3.34913	1.76199	3.04584	2.15684	2.48408	2.35952	2.8166	1.76435	1.78395	2.51972	3.12278	2.51505	1.67433	2.76079	2.60389	2.62258	1.77069	2.56877	2.71228	2.05491	2.19031	2.32391	1.68959	2.08665	2.934	2.28082	1.38721	1.50079	3.11639	1.64989	2.55796	1.38939	2.87775	1.51281	1.75196	2.12183	2.08807	1.46937	2.4317	2.05338	1.91821	1.68705	2.93673
IL10RA	4.80507	5.03256	5.26991	5.12177	4.90288	5.19832	4.09634	4.1038	4.16643	4.4876	4.55209	4.92995	4.67735	4.1713	5.13135	4.11081	5.26284	4.69829	4.7346	5.55243	4.56073	4.7328	3.91075	4.74002	4.25272	4.98973	4.09986	4.32925	4.68532	4.60792	3.81638	4.72936	5.10078	3.82318	4.55487	4.78539	4.22297	3.69197	5.49879	5.09633	4.62991	2.94281	4.28529	3.72066	3.97214	4.84367	4.43389	4.47514	4.61637
IL11	2.37465	3.56622	2.75761	2.36317	2.03751	2.75932	3.34913	1.53885	3.171	2.15684	2.85877	2.20537	2.37476	2.92751	1.22434	3.41766	1.73648	3.0383	2.36747	2.90389	2.60389	1.92944	2.17615	2.40172	1.83681	2.22197	2.34446	2.94295	0.590975	2.52848	2.58915	3.16813	2.17567	1.83726	4.03268	2.56618	2.40381	1.67707	2.00228	2.20595	2.11969	2.20884	1.10724	1.75705	3.12485	2.94068	2.14135	1.68705	1.63744
IL11RA	2.37465	2.46761	2.98075	2.65085	3.01834	2.75932	3.09781	1.94431	2.53501	2.40816	2.03209	2.76498	2.57543	1.85966	3.13388	3.29988	2.65277	2.63283	2.8783	2.90389	3.12998	2.15258	2.68698	3.26192	2.30681	2.36507	2.53862	2.32391	1.68959	2.45437	2.15384	2.12667	2.95583	2.19393	2.67455	2.7485	2.40381	2.77568	2.79074	3.12224	2.26279	2.90199	2.49353	3.11159	2.71938	2.88006	2.23666	2.60334	2.14827
IL12A	1.76852	2.75529	2.46992	2.24539	2.14287	2.27381	3.09781	2.79161	2.41723	1.59723	1.69562	1.91769	2.74249	2.06446	1.22434	2.42441	3.34592	0.841073	2.36747	2.59373	2.11838	2.24789	1.77069	1.94974	2.4246	1.9596	1.78485	2.16976	1.84374	2.28732	2.52853	1.94435	2.66814	1.68311	2.77991	1.36221	1.99834	1.67707	2.59007	2.20595	1.16418	1.66984	1.95454	1.75705	1.73855	1.49377	0.937378	1.68705	1.79159
IL12B	2.17398	1.92861	2.06446	1.26456	0.938901	1.98613	1.84505	0.845699	1.4364	0.904082	0.779331	1.3299	0.870686	0.560382	1.78395	1.22043	1.95962	1.12875	1.67433	1.80528	1.98485	0.948608	1.07754	1.10244	1.32598	1.04331	1.78485	1.7643	0.996441	0.582568	0.854554	1.02806	0.876385	1.27764	1.17048	0.956745	1.3052	0.983922	2.1846	1.51281	0.247887	1.11023	1.10724	-0.322393	1.73855	1.20608	1.22506	0.300756	1.23198
IL12RB1	3.23485	3.2408	3.98627	4.27682	3.62448	3.83196	3.45449	2.45514	3.22816	3.46903	2.72524	3.52712	3.78846	4.28205	4.1285	3.29988	4.61287	3.00056	3.90792	4.42995	3.44014	3.51356	3.02345	3.83247	2.86643	3.37059	2.59578	3.32244	3.23003	2.59747	2.24085	3.1075	3.53897	2.93587	3.65538	2.7485	3.09696	1.90021	3.88935	3.45872	3.11009	1.80338	2.49353	2.31666	3.279	3.15199	3.17097	3.32118	2.89021
IL12RB2	1.07537	1.59214	2.46992	1.55224	2.23818	2.14028	2.5382	1.94431	1.72408	2.98352	1.47248	2.20537	2.12345	2.26513	4.14211	3.11755	2.98924	1.68837	2.77294	3.14028	1.13755	1.79591	3.96791	1.79558	1.61367	1.04331	1.0917	1.47661	1.50727	0.988033	1.36538	1.43352	1.975	1.83726	2.26909	2.20951	1.71066	1.67707	3.22605	2.20595	0.941034	1.51569	1.39492	1.28704	1.73855	1.71691	1.22506	3.00881	2.24358
IL13	1.76852	2.06214	2.67059	1.55224	1.63205	2.96696	3.45449	1.25116	1.4364	2.00269	1.87794	1.91769	1.27615	0.560382	1.22434	2.20126	1.95962	1.93968	2.77294	2.39306	1.98485	1.45943	1.07754	2.48873	2.52996	2.05491	1.78485	1.47661	2.38273	1.49886	1.36538	1.94435	1.38721	1.97079	3.11639	2.05536	2.22149	1.67707	2.00228	2.20595	0.941034	2.28888	2.08807	1.75705	2.02623	1.89923	1.4482	2.24667	1.45512
IL13RA1	5.85449	6.22103	6.19963	5.85968	6.22211	6.05516	5.17725	6.53775	6.68868	6.33998	6.03422	6.34718	6.00942	5.90749	4.88147	5.56856	5.45005	6.5947	5.51019	6.08194	6.47509	5.95702	5.59933	5.62423	6.19095	5.48302	6.20218	6.22733	6.25394	6.40117	6.11205	6.04534	5.71002	5.8878	6.29741	5.75666	5.96864	5.43827	6.50652	5.63994	6.01308	5.86597	5.88636	5.64631	5.74588	5.84404	5.7414	5.66205	5.02747
IL13RA2	1.07537	1.77446	2.06446	0.859095	0.533436	1.98613	1.1519	0.845699	1.03094	0.210934	0.779331	1.7999	1.56383	1.85966	1.6298	2.42441	1.4488	1.53422	0.575714	0.888987	1.64838	1.64176	3.64249	1.61326	0.227371	0.350163	1.31484	0.378003	0.590975	0.582568	1.36538	2.41435	1.16407	0.584497	1.17048	1.64989	1.71066	2.59336	2.69543	1.51281	0.247887	0.822546	1.39492	0.776219	1.73855	0.107472	0.531913	0.300756	-0.154315
IL15	3.23485	3.16076	3.6739	3.30144	2.6735	3.32987	3.45449	3.09699	2.97685	3.57823	2.97656	3.61228	3.50974	2.77596	3.88109	3.64818	3.68239	3.00056	3.28376	3.93351	2.81153	3.46091	3.02345	3.53019	1.83681	2.79251	2.74993	2.86291	2.89356	2.72263	3.08815	2.6375	3.03587	2.5994	2.87522	2.46082	2.91463	1.67707	3.5709	3.9107	2.73279	1.92116	3.18668	2.62205	3.12485	3.05191	2.92981	3.41427	2.98118
IL15RA	3.69033	3.97169	4.62941	4.34033	4.0744	4.28872	3.63681	3.51985	3.70509	3.50677	3.77506	4.32563	4.27188	5.10722	4.38134	3.99302	4.82752	3.8029	3.71121	4.37023	4.19782	4.21944	2.68698	4.53642	2.52996	3.68237	3.4896	3.84374	3.33182	3.62709	3.72623	3.7689	3.92091	2.78172	3.91132	3.72933	3.74754	3.23521	4.41819	4.84501	3.31594	2.81498	3.50513	3.58963	3.85882	3.89166	3.82775	4.14021	3.48327
IL16	4.4311	5.12437	5.00009	4.79092	4.23474	5.09221	3.5498	4.14154	4.26962	4.08214	3.978	4.34544	4.14783	3.52221	4.90695	4.07307	4.47732	4.97357	4.18663	5.21972	4.42096	4.65402	2.46383	4.45817	4.38625	4.8275	3.93951	3.90436	3.97537	3.96696	3.81638	4.90962	4.58996	3.76255	4.46631	4.46829	4.48325	3.78728	5.22116	3.71003	4.37502	2.94281	4.08616	3.00981	3.279	4.83486	4.39264	3.76649	3.87104
IL17A	1.36305	1.59214	0.965847	0.859095	0.938901	1.29299	1.84505	0.152552	1.4364	1.82037	0.779331	0.819075	2.12345	0.154917	1.22434	1.22043	1.04333	0.435608	1.26886	1.58213	1.8307	0.543143	1.07754	0.696972	0.920518	1.04331	-0.294594	1.98744	0.996441	1.27572	1.70185	1.94435	1.16407	1.50079	2.08677	0.263598	1.71066	1.67707	2.00228	2.20595	0.247887	0.417081	1.61806	0.370754	1.33309	1.20608	-0.161235	1.39937	0.538832
IL17B	0.669904	0.675849	0.965847	1.77539	0.533436	1.80381	1.1519	0.845699	1.94723	0.904082	0.779331	0.413609	0.177539	0.37806	0.53119	1.22043	2.14195	1.12875	2.52162	1.29445	1.64838	1.45943	2.46383	1.61326	0.227371	-0.342984	0.398553	1.7643	0.590975	0.988033	0.449089	1.43352	1.72368	0.584497	0.477328	1.64989	1.71066	0.983922	1.77914	2.20595	0.247887	1.33337	0.701773	0.776219	1.33309	1.89923	0.531913	0.300756	1.45512
IL17F	1.36305	1.77446	1.65899	1.26456	0.938901	0.88752	1.84505	0.845699	1.03094	1.82037	1.47248	1.3299	1.78698	-0.132765	1.22434	0.814969	2.2961	0.841073	1.67433	1.58213	1.42523	-0.150004	1.07754	0.696972	0.920518	1.04331	1.0917	1.7643	1.28412	1.49886	1.36538	1.02806	0.876385	1.50079	1.17048	0.263598	2.22149	0.983922	1.77914	1.51281	-0.445261	1.11023	0.00862605	1.0639	1.73855	0.107472	0.531913	1.21705	1.23198
IL17RA	4.18145	4.15709	4.10134	4.03715	3.88334	4.45705	4.76282	3.81611	4.20899	4.0176	3.74975	4.03795	4.28841	3.83753	4.04274	4.34133	4.30143	3.76781	4.04145	4.32297	3.93076	4.23202	3.64249	4.26651	4.13939	3.93368	4.17131	3.7453	4.34048	3.84066	4.01862	4.26674	4.26641	4.01848	4.16621	3.84712	3.87015	3.92836	3.94819	3.9107	4.03208	3.57408	3.87983	4.07206	3.63567	3.47477	3.57643	3.75074	3.06456
IL17RB	1.92267	2.54765	2.98075	3.69231	3.86564	2.27381	2.25051	2.63746	4.76861	3.99512	2.85877	2.71619	2.66245	1.60184	4.22007	3.3407	4.20033	2.87795	2.8783	2.49842	2.87215	2.41495	4.8842	2.30641	4.17861	3.26793	2.34446	3.37373	5.43122	3.41578	5.04421	2.97397	3.93666	4.15403	2.96223	2.66149	4.52407	4.55345	4.65552	2.20595	3.58009	2.90199	2.64768	5.15407	4.76707	3.05191	3.59997	3.63296	3.37205
IL18	3.41074	4.17236	3.49158	3.49815	4.11696	3.77789	3.98511	3.09699	3.51584	3.42981	3.82385	3.57061	4.10936	4.80649	4.43316	3.8107	4.37554	4.05995	4.07222	4.20317	3.88909	4.36086	2.68698	4.04688	4.13939	3.26793	3.20191	3.96152	3.84907	3.60299	2.58915	3.37943	4.13448	3.22355	3.61282	2.66149	3.38464	2.77568	4.1995	2.61142	3.16566	2.55715	3.09967	2.76865	3.77543	4.4895	3.8461	3.65066	3.79693
IL18R1	2.0562	3.16076	3.04529	3.59993	3.47788	3.08474	1.84505	2.23199	3.33352	2.77588	2.16563	3.12166	2.8166	2.95828	2.83377	2.42441	3.1834	3.35338	3.06062	3.66158	3.25781	2.94104	1.77069	3.13932	2.01913	1.9596	1.78485	2.68059	1.84374	2.52848	2.80046	2.6375	2.95583	1.68311	2.55677	2.20951	2.22149	2.08253	3.48388	2.61142	3.11009	0.417081	2.57358	1.28704	2.4317	2.18691	2.61135	2.82648	2.55373
IL18RAP	1.5862	1.77446	2.35214	2.93854	2.23818	1.80381	1.84505	0.845699	1.4364	1.30955	1.47248	2.28541	1.56383	1.81314	2.40299	2.20126	2.83509	1.8219	2.52162	2.96843	1.64838	2.3349	1.77069	2.08327	0.920518	2.49023	1.49717	1.07115	1.50727	1.49886	1.14224	1.43352	1.72368	0.584497	1.86362	0.263598	1.71066	2.08253	2.1846	2.61142	1.50065	-0.276066	1.80039	1.87483	2.02623	1.49377	1.22506	2.24667	1.79159
IL19	1.5862	1.369	0.2727	1.26456	2.23818	1.80381	1.84505	1.53885	1.72408	2.00269	1.47248	0.413609	0.870686	0.37806	1.6298	2.06773	1.95962	2.14036	1.26886	2.14175	1.98485	0.948608	2.17615	1.10244	1.32598	0.350163	2.19031	2.16976	1.28412	1.68118	0.854554	2.12667	0.47092	1.50079	2.08677	1.64989	2.80927	3.42627	1.49145	1.51281	1.85732	0.822546	0.701773	1.28704	1.73855	2.67242	2.61135	0.993903	3.92322
IL1A	0.669904	1.59214	0.2727	0.859095	-0.159711	1.98613	2.25051	1.25116	1.03094	0.904082	0.779331	1.10676	2.74249	4.94864	1.44748	1.50812	1.4488	0.841073	1.26886	0.888987	1.98485	0.948608	1.77069	0.696972	1.32598	0.755628	-0.294594	1.47661	1.50727	0.582568	0.449089	2.28082	1.38721	0.989962	0.477328	0.956745	1.99834	0.290775	1.08599	2.20595	0.941034	0.417081	0.00862605	-0.322393	2.02623	0.800619	0.531913	1.21705	0.944297
IL1B	2.46166	3.16076	2.75761	2.65085	2.23818	3.28542	2.76134	3.09699	2.73569	2.15684	2.57109	3.12166	3.17327	3.75223	3.0161	3.3407	3.71748	3.0383	2.97361	3.33133	2.678	2.41495	3.56245	2.83704	2.62527	1.73646	2.1033	3.15059	4.90846	2.66201	2.46399	3.1075	2.34272	2.66394	2.67455	1.87304	3.60778	1.38939	3.0319	3.30457	2.55047	2.12183	2.78121	2.0755	4.37761	2.88006	2.92981	2.3802	3.60688
IL1R1	2.9212	4.65553	4.70352	4.42863	3.75231	4.52511	3.71685	4.547	5.01992	3.42981	4.19706	4.60326	4.45421	4.19357	3.33455	3.78538	4.11139	4.37719	4.26459	4.84023	4.62391	4.26884	4.33564	4.04688	4.38625	3.18338	3.46661	4.01559	3.70449	4.42202	4.08667	4.72936	3.99728	2.53041	3.97384	4.07026	3.7901	3.75651	4.62695	4.34602	3.74439	2.76846	2.899	2.72213	2.83716	4.68218	5.10146	3.34528	2.84142
IL1R2	1.5862	2.06214	1.65899	1.95771	1.91973	1.80381	2.5382	1.94431	1.72408	1.59723	1.1848	1.66637	2.48012	7.01033	3.76987	1.91358	2.54741	1.68837	1.26886	1.80528	1.42523	1.64176	2.8693	1.94974	0.920518	1.60293	1.49717	1.7643	2.20041	1.68118	0.854554	1.02806	1.72368	1.50079	2.42324	1.64989	1.99834	1.67707	2.47228	1.51281	0.247887	0.417081	1.39492	0.776219	1.73855	0.800619	2.23666	2.0055	1.63744
IL1RAP	2.61581	4.10984	3.85622	3.53324	2.88481	3.52658	2.5382	3.09699	4.22961	3.15537	3.03062	3.59166	4.52134	5.17054	2.92909	3.45403	3.9611	3.26882	4.15923	3.77936	3.95096	3.46091	3.38012	3.58734	3.06058	2.60146	3.00124	3.01706	3.1167	3.67361	3.15714	3.89026	2.72221	3.0694	3.24992	3.35464	3.25111	2.68867	3.43736	3.30457	2.88694	2.98203	2.08807	2.31666	3.53031	3.60398	2.92981	3.3918	3.37205
IL1RAPL2	1.5862	1.77446	2.06446	0.165948	1.63205	1.80381	2.76134	1.53885	1.4364	1.30955	1.47248	2.02305	2.48012	1.07121	1.78395	1.50812	2.14195	1.8219	1.67433	1.80528	2.43683	1.45943	1.07754	1.39012	2.01913	1.04331	1.31484	2.32391	0.996441	0.988033	1.36538	2.53214	2.34272	1.50079	1.86362	1.36221	1.71066	1.38939	1.49145	2.20595	1.63418	0.822546	0.00862605	1.98019	1.73855	1.49377	0.531913	1.39937	1.92513
IL1RL1	2.0562	3.02722	2.98075	3.11039	3.64695	2.83343	3.71685	1.94431	2.90274	1.59723	2.48408	2.8115	2.66245	2.68065	1.78395	2.60673	2.74808	2.73819	2.65516	3.02905	1.8307	3.02805	1.07754	2.40172	2.99996	2.83507	2.00799	2.45744	2.7882	2.45437	3.12324	2.41435	2.61099	2.66394	3.04228	1.87304	2.91463	2.23668	2.33875	2.20595	3.02048	1.66984	2.57358	2.24256	3.12485	2.74653	2.47782	0.993903	1.45512
IL1RL2	1.5862	1.08131	2.06446	1.55224	-0.159711	1.58067	2.94366	1.25116	2.12955	0.210934	1.47248	1.66637	2.12345	3.3225	2.32295	1.73126	2.74808	1.12875	1.67433	1.29445	1.42523	1.23629	2.8693	1.10244	2.93542	0.350163	1.0917	1.7643	0.996441	1.68118	1.83538	1.72121	2.26268	0.989962	1.86362	2.05536	1.71066	0.983922	1.08599	2.20595	0.941034	0.417081	1.10724	1.28704	1.73855	1.89923	1.91821	2.17256	0.944297
IL1RN	0.669904	3.83285	3.40819	2.56384	3.50385	2.3916	2.94366	2.09846	2.97685	3.34643	2.48408	2.55368	3.93874	4.70616	2.54609	3.11755	3.39471	3.2082	2.97361	3.14028	2.98338	1.79591	1.77069	2.71188	2.99996	1.9596	2.41346	3.32244	3.65903	1.83533	2.70038	2.97397	2.08036	3.89868	1.86362	3.25933	2.22149	2.99882	3.22605	3.30457	1.95263	2.90199	2.08807	2.51082	3.81799	3.1032	1.63052	3.24519	3.21298
IL2	1.36305	1.369	1.65899	1.26456	1.22658	1.98613	1.84505	0.152552	1.72408	1.59723	1.1848	1.3299	1.56383	-0.538231	0.53119	1.73126	1.73648	0.435608	1.67433	0.19584	1.13755	1.45943	1.07754	1.10244	0.920518	0.350163	0.804018	1.47661	1.50727	0.988033	1.14224	1.43352	0.876385	-0.10865	0.477328	0.956745	1.71066	1.67707	1.08599	2.20595	0.941034	0.417081	0.00862605	1.0639	0.639939	0.107472	0.937378	1.21705	1.23198
IL21	1.92267	0.675849	1.65899	2.11186	1.91973	1.98613	2.25051	1.25116	1.4364	1.30955	1.69562	1.7999	1.27615	1.71306	2.92909	0.814969	2.42963	1.8219	1.96201	2.39306	1.13755	0.543143	1.77069	2.08327	0.227371	2.05491	1.49717	1.7643	0.996441	1.83533	1.14224	0.334912	0.47092	0.584497	1.57594	1.36221	1.71066	0.983922	2.33875	2.20595	0.247887	0.417081	0.701773	0.370754	2.02623	0.107472	1.22506	0.706221	1.45512
IL21R	3.34405	3.20158	3.98627	3.66246	3.73211	3.62836	2.94366	2.79161	3.171	3.10131	3.17723	3.61228	3.57874	3.18746	4.35983	2.89441	4.30143	3.59261	3.62024	4.14708	3.21699	3.37636	2.8693	2.71188	2.71228	3.71746	2.47799	2.86291	2.60588	3.29062	2.395	3.27935	3.30413	3.11023	2.96223	3.5958	3.00994	2.08253	3.85858	3.30457	2.49918	1.66984	2.64768	1.98019	3.12485	3.15199	3.3045	2.9749	3.17789
IL22	1.5862	1.369	1.37131	1.26456	0.938901	1.98613	2.25051	0.845699	1.72408	0.904082	1.87794	0.413609	1.27615	0.714532	0.936655	1.22043	1.73648	1.12875	1.67433	0.19584	1.13755	1.64176	1.07754	2.08327	0.920518	1.04331	1.0917	1.7643	1.28412	1.27572	1.36538	1.94435	1.16407	0.989962	1.57594	0.956745	1.3052	0.983922	1.08599	1.51281	-0.445261	1.11023	1.95454	1.28704	1.33309	1.71691	1.22506	0.300756	0.944297
IL22RA1	1.07537	0.675849	2.46992	1.77539	1.63205	1.29299	2.76134	0.845699	0.33779	1.82037	1.47248	1.66637	1.56383	1.25353	1.6298	2.20126	1.95962	1.12875	1.96201	1.58213	1.13755	2.04722	2.17615	1.10244	1.83681	1.04331	1.65132	1.47661	1.28412	1.49886	1.5477	1.02806	0.876385	0.584497	1.86362	1.36221	1.3052	1.67707	1.77914	2.61142	1.3465	0.822546	1.61806	1.98019	0.639939	1.49377	0.531913	2.0055	1.79159
IL22RA2	2.0562	2.69075	2.35214	1.77539	1.7862	2.49696	2.76134	2.34978	2.2837	1.59723	1.69562	2.28541	2.25698	1.16652	2.72841	2.31905	3.29463	1.3519	2.65516	1.9876	2.11838	2.15258	1.07754	2.20105	2.17328	1.44878	1.65132	2.45744	1.50727	1.49886	1.83538	1.94435	2.08036	2.19393	2.67455	2.20951	1.3052	2.08253	2.47228	1.51281	0.941034	-0.276066	1.39492	1.87483	2.4317	2.18691	1.78468	1.55352	1.45512
IL23A	1.5862	2.28529	2.21861	1.77539	1.91973	2.83343	3.34913	1.76199	1.72408	2.51352	2.28341	1.7999	2.48012	2.26513	2.67126	2.06773	2.98924	2.30741	2.97361	2.39306	2.678	2.04722	1.07754	2.08327	1.61367	2.29607	2.1033	2.32391	2.09505	1.96886	1.14224	2.12667	1.72368	2.28925	2.96223	1.64989	1.3052	2.37022	2.69543	1.51281	1.50065	2.61431	1.80039	1.87483	2.58585	1.49377	1.78468	1.55352	1.92513
IL23R	0.669904	1.92861	1.88214	0.165948	1.7862	2.14028	1.84505	1.25116	1.03094	0.904082	1.69562	1.51222	0.177539	0.37806	-0.161957	0.121821	1.95962	1.12875	1.26886	1.29445	1.13755	1.23629	1.77069	1.61326	1.32598	1.04331	0.398553	1.07115	0.996441	1.27572	1.14224	1.43352	1.72368	1.27764	0.477328	0.263598	1.99834	1.38939	1.49145	2.20595	0.247887	1.11023	0.701773	0.370754	0.639939	1.20608	1.22506	0.300756	1.23198
IL24	1.92267	2.06214	2.06446	1.77539	2.14287	2.83343	2.5382	1.94431	1.94723	2.29038	1.69562	1.51222	1.56383	2.68065	0.53119	2.68677	2.14195	1.3519	1.96201	1.9876	1.13755	1.79591	1.77069	1.61326	1.61367	1.9596	1.78485	2.94295	2.09505	1.68118	2.52853	2.28082	1.975	2.4563	2.55677	1.87304	1.3052	2.68867	2.47228	2.8991	0.941034	1.33337	1.61806	1.28704	3.53031	2.18691	1.91821	1.21705	2.89021
IL25	0.669904	1.369	2.06446	1.26456	1.22658	1.29299	1.84505	1.76199	1.4364	0.904082	0.779331	0.413609	1.27615	0.848064	0.53119	0.814969	1.4488	0.435608	1.26886	0.888987	1.13755	0.543143	1.07754	1.39012	0.227371	0.755628	0.804018	1.98744	0.996441	0.988033	1.36538	1.94435	0.47092	0.584497	1.86362	1.64989	1.3052	1.38939	0.392841	2.61142	0.247887	1.51569	0.701773	0.370754	0.639939	1.49377	-0.161235	-0.392391	1.23198
IL26	1.36305	1.92861	1.88214	2.46853	2.23818	2.49696	3.34913	1.76199	2.90274	2.00269	1.47248	1.91769	2.12345	1.25353	2.14063	1.91358	2.2961	0.435608	1.26886	2.27528	1.42523	1.92944	2.46383	2.48873	2.17328	1.44878	1.65132	1.7643	1.50727	0.988033	2.05853	1.72121	1.975	1.97079	3.11639	0.956745	1.3052	0.983922	1.77914	2.61142	1.3465	1.33337	2.31121	2.0755	1.33309	2.3047	1.63052	1.80483	1.79159
IL27	-0.0232429	1.08131	0.965847	0.859095	1.44973	1.80381	1.1519	2.09846	1.4364	1.82037	1.47248	1.66637	1.56383	0.965847	1.44748	1.22043	2.42963	0.841073	1.26886	1.29445	0.732085	1.64176	2.17615	1.79558	1.61367	1.04331	0.804018	0.378003	0.996441	0.582568	0.854554	0.334912	0.876385	0.989962	0.477328	0.263598	0.612049	1.67707	2.00228	2.20595	1.3465	0.822546	0.701773	1.0639	1.73855	0.800619	0.937378	1.21705	0.944297
IL2RA	3.27259	3.78936	4.18472	3.30144	3.98342	4.08619	2.5382	2.34978	3.04584	3.84852	3.30506	4.33558	3.35559	3.45997	4.70558	3.37992	3.71748	3.54912	3.40893	3.88472	3.53545	3.21729	3.15698	3.43781	1.61367	3.02431	2.59578	3.15059	1.97727	2.45437	2.64631	2.97397	2.72221	2.28925	3.18538	2.97165	1.71066	2.59336	3.9192	3.30457	2.92204	2.12183	3.05315	1.98019	2.83716	2.88006	3.1346	3.19113	3.31142
IL2RB	4.0711	4.14159	4.52119	4.67681	4.01468	4.25482	3.45449	3.24359	3.38231	4.30528	3.6971	4.18637	4.39705	4.00506	4.7868	4.12915	5.26284	4.03292	4.52696	5.22628	4.02792	3.78182	3.47543	4.04688	2.86643	4.16788	2.88346	3.46905	2.98887	3.8784	2.15384	3.66712	3.6898	2.66394	4.53777	3.84712	3.09696	2.488	5.17196	3.9107	3.40489	1.51569	3.40982	3.0449	3.34799	3.86867	3.79001	4.17196	4.02007
IL2RG	4.19626	4.58787	4.22394	4.3556	4.20974	3.93204	2.5382	2.7175	3.28223	3.82185	3.6697	3.93997	3.8411	3.48712	4.68223	3.29988	4.81609	3.8856	3.90792	4.71763	3.50467	4.02438	3.47543	4.01116	2.4246	4.12292	3.03761	3.71021	2.60588	3.25672	2.32089	3.51297	3.92091	2.83579	3.47306	3.92716	1.99834	2.08253	4.89265	3.30457	3.52503	1.11023	3.44261	2.85566	2.94252	3.19851	3.33527	4.26157	4.05038
IL3	1.36305	1.08131	2.06446	2.56384	0.938901	2.59227	2.5382	0.152552	1.94723	1.59723	2.03209	1.10676	1.56383	-0.132765	1.91748	1.91358	2.2961	0.841073	2.52162	1.29445	1.8307	1.64176	1.07754	2.40172	1.83681	1.26645	1.31484	1.98744	-0.102172	1.96886	1.14224	1.02806	1.85721	1.68311	2.26909	0.263598	1.99834	2.08253	1.49145	1.51281	0.653352	0.822546	0.701773	1.46937	2.02623	1.20608	1.63052	0.300756	1.45512
IL32	9.66234	9.55609	9.8472	9.8382	9.59823	10.0949	10.5921	9.49602	9.51592	9.44753	9.91984	9.48008	9.89253	7.28301	9.53801	9.56454	9.98219	9.42399	9.67936	10.123	9.95682	9.65598	9.63491	10.003	10.0853	9.49927	9.21095	9.57435	9.36745	9.67593	9.51971	9.99461	9.30904	9.5474	9.90286	9.55764	9.96995	9.70707	9.72779	9.50778	9.09776	9.19294	9.52122	9.35432	9.57426	9.69707	9.26454	8.98702	9.33985
IL34	2.37465	2.17993	3.21714	3.30144	1.91973	2.67928	2.94366	3.19707	2.8227	1.82037	2.48408	2.76498	2.8166	1.94668	3.20534	4.85802	2.91514	2.57567	3.57145	3.37389	3.72782	2.98549	3.38012	2.48873	2.93542	2.29607	2.00799	2.68059	2.29572	2.77979	2.24085	2.97397	2.48582	1.83726	2.67455	2.20951	2.69149	2.85572	3.48388	3.30457	2.26279	0.822546	2.57358	1.87483	2.58585	2.67242	2.14135	3.53943	2.24358
IL3RA	1.92267	2.54765	2.91176	2.11186	2.54834	2.27381	2.5382	1.76199	2.12955	2.51352	2.16563	2.49305	2.37476	2.35214	2.88256	1.73126	2.65277	2.6869	2.77294	2.68075	2.52384	2.84573	1.77069	2.64288	1.83681	1.60293	1.78485	2.45744	2.20041	2.88515	2.24085	2.81982	2.08036	1.97079	2.42324	2.34304	2.40381	2.08253	2.33875	2.20595	1.16418	1.66984	2.40652	1.62352	3.03783	2.05338	1.91821	1.91019	2.55373
IL4	2.0562	1.369	2.21861	1.55224	1.91973	2.59227	2.94366	1.94431	2.41723	1.59723	2.03209	1.66637	1.56383	0.714532	1.91748	1.50812	2.65277	1.8219	1.96201	1.29445	1.64838	1.23629	1.07754	2.30641	2.17328	1.26645	2.19031	2.32391	1.50727	1.96886	1.5477	2.41435	1.56953	1.83726	2.96223	2.20951	1.99834	1.38939	2.00228	1.51281	1.50065	1.51569	1.10724	1.87483	1.73855	1.49377	1.22506	1.39937	1.45512
IL4R	3.98409	5.1302	5.24251	4.40005	4.58522	5.03856	4.5531	4.64119	4.96276	4.515	4.65053	5.12314	5.18817	6.337	4.29239	4.35593	4.30143	4.6403	4.46753	4.71763	4.9877	5.00905	3.64249	4.89417	4.07752	3.87652	3.96809	4.9213	3.97537	5.29659	4.58426	5.02626	4.46912	3.71999	5.23092	4.69441	4.90251	3.54887	4.64134	4.07776	3.91145	3.22044	4.48596	3.28852	4.49009	5.14442	4.48316	3.75074	3.71689
IL5	0.669904	1.08131	1.65899	1.26456	-0.159711	1.58067	2.25051	0.845699	1.03094	1.30955	0.779331	0.819075	0.870686	-0.132765	0.936655	0.814969	0.350187	1.3519	1.26886	1.58213	0.732085	0.948608	1.07754	0.696972	1.32598	-0.342984	1.0917	1.07115	-0.102172	0.988033	0.449089	1.02806	-0.222227	1.97079	2.26909	0.263598	1.71066	2.08253	1.49145	1.51281	0.653352	0.417081	0.00862605	-0.322393	1.73855	0.800619	0.531913	-0.392391	0.944297
IL5RA	1.36305	1.369	1.37131	1.55224	1.63205	1.80381	1.1519	1.25116	1.03094	1.30955	2.28341	1.7999	1.9693	0.848064	1.22434	0.814969	1.73648	1.53422	1.26886	1.9876	1.13755	2.04722	1.77069	1.10244	1.61367	0.755628	1.31484	1.47661	-0.102172	1.27572	0.854554	1.02806	0.47092	0.989962	1.17048	0.956745	0.612049	0.290775	1.08599	2.20595	0.247887	1.11023	1.39492	0.370754	2.24938	1.20608	0.531913	0.706221	0.944297
IL6	1.76852	2.54765	2.57528	1.95771	1.63205	2.14028	3.34913	0.845699	1.72408	1.82037	2.57109	2.49305	2.12345	3.61281	2.54609	2.51972	2.83509	2.04505	1.26886	2.27528	1.42523	1.23629	3.15698	1.10244	2.17328	2.14192	1.65132	1.98744	2.38273	2.98046	0.854554	1.43352	-0.222227	0.989962	2.55677	1.36221	1.99834	1.38939	3.33728	2.61142	2.26279	1.66984	2.84184	1.28704	3.41253	2.3047	1.22506	1.68705	3.48327
IL6R	3.15481	3.62029	4.07936	3.63168	3.13613	3.83196	3.98511	3.04292	3.63363	3.25546	3.77506	3.15445	3.64327	3.95041	4.15553	4.18226	4.28201	3.2082	3.21477	4.20317	3.8456	4.16748	2.8693	3.58734	3.66136	3.66435	3.59723	3.21122	3.92318	2.98046	3.83348	2.89986	3.30413	2.37626	3.18538	4.0248	3.38464	2.68867	3.94819	3.12224	3.68187	2.20884	2.71668	2.72213	3.41253	3.63383	2.67198	3.41427	3.21298
IL6ST	6.68606	6.25558	5.96306	6.59244	5.51704	5.9048	5.31078	6.01048	6.12775	5.77928	5.9583	6.02491	5.40865	5.42149	5.41777	5.4971	5.51497	5.91207	5.79607	6.24084	5.69143	6.13226	5.97538	6.04408	8.71884	7.60186	7.76815	7.32402	7.82371	6.99521	7.47729	6.75001	8.10743	7.21452	6.57315	6.31097	6.58586	7.30469	7.18967	7.19978	7.39976	9.13124	7.96545	8.30473	7.59839	6.64994	6.94537	5.3728	6.12233
IL7	1.5862	2.06214	2.21861	2.11186	1.63205	1.98613	2.76134	2.34978	1.03094	1.82037	0.779331	2.55368	1.9693	0.965847	1.91748	1.50812	2.74808	2.14036	1.96201	1.9876	1.98485	2.15258	1.07754	1.61326	0.920518	1.85424	1.90263	1.07115	1.68959	1.49886	1.36538	1.02806	1.85721	1.27764	2.26909	1.87304	2.40381	1.38939	2.47228	2.20595	1.16418	1.80338	0.701773	0.776219	1.73855	1.71691	1.4482	0.706221	1.63744
IL7R	3.98409	4.81898	4.56316	4.209	4.48468	3.93204	3.09781	2.79161	3.97538	3.99512	4.03743	4.39329	4.02769	4.4385	4.56543	3.52302	4.52457	3.8368	4.40436	5.07864	3.33477	4.39329	3.38012	3.81049	1.83681	3.89112	2.41346	3.81199	2.46278	3.73957	2.80046	2.73281	4.44121	2.37626	4.215	3.39909	2.91463	2.92983	5.41672	4.2854	3.48657	1.66984	3.47436	2.85566	3.34799	3.28553	3.36513	3.63296	4.88911
IL8	3.73796	4.06024	3.79906	2.46853	3.60149	4.36876	3.45449	3.48476	6.22111	3.84852	2.65113	4.27434	6.00058	5.46689	2.97354	4.46563	4.66767	3.59261	3.71121	3.45394	3.72782	3.14583	3.96791	2.40172	2.17328	2.22197	2.47799	3.08605	2.67042	2.93394	4.30982	3.37943	1.975	2.4563	2.96223	3.90118	3.09696	1.90021	3.43736	3.45872	2.64578	3.33485	2.31121	1.62352	5.32207	3.32635	1.78468	2.69865	4.33432
IL9	-0.0232429	-0.0172978	1.65899	0.165948	0.533436	1.58067	1.1519	0.152552	0.33779	0.210934	1.69562	-0.279538	0.870686	-1.23138	0.936655	0.121821	1.4488	-0.25754	1.96201	1.58213	0.732085	0.543143	1.07754	0.00382523	0.227371	0.755628	0.398553	1.07115	0.590975	0.988033	0.854554	1.94435	0.876385	0.989962	1.57594	0.956745	1.99834	0.983922	0.392841	1.51281	0.247887	0.417081	0.701773	-0.322393	1.33309	0.800619	0.531913	-0.392391	0.944297
ILF3	6.22286	6.13756	6.21812	6.97939	5.90407	6.1213	5.86143	6.40059	6.31414	6.53529	6.53981	6.2528	6.18143	6.78163	6.46741	6.50025	6.06392	6.11065	6.19973	6.46114	6.21064	6.18505	6.94684	6.59413	6.20626	6.05893	6.27909	6.06158	6.18196	5.9462	6.4178	6.22656	6.2408	6.23874	5.8845	6.35491	6.22518	6.57863	6.44021	5.63994	6.21915	6.11081	6.04888	6.05773	6.24574	6.34775	5.81512	6.33384	6.43048
INPP5D	3.66564	4.15709	4.44709	4.29308	4.10297	4.18336	3.92449	3.93674	3.66999	4.21827	3.26424	4.26376	3.39641	3.18746	4.41275	3.3407	4.58429	4.01913	4.07222	4.76019	3.67652	4.51344	3.64249	3.81049	3.36287	3.78415	3.55555	3.55606	4.30455	3.55298	3.01404	3.83142	4.4125	3.32534	3.61282	3.5958	3.90789	3.18115	4.41819	3.59225	3.80323	2.20884	3.40982	2.62205	2.94252	4.0393	3.64543	3.91167	3.31142
IRAK1	5.18624	5.10667	5.54056	5.34773	4.61097	5.47249	5.26278	5.23396	5.41919	5.00672	5.12314	5.29641	5.58022	6.12106	6.36892	5.91484	6.06392	5.08479	5.47355	4.86867	5.81968	5.45947	5.88972	5.5529	4.99806	5.91277	5.56048	5.19828	5.2869	4.97083	5.79381	5.5167	4.76138	5.00934	5.27312	5.63424	5.45624	5.11909	5.03723	4.94679	4.95742	5.40069	5.15029	5.02471	5.09429	5.30043	4.96866	6.29347	5.4404
IRAK2	2.54171	2.69075	2.91176	3.38482	2.47935	3.1901	2.25051	2.55045	5.11691	1.59723	2.28341	2.28541	3.06791	3.85622	3.27203	2.31905	2.91514	3.50366	2.97361	3.02905	2.43683	3.56357	3.15698	2.48873	2.52996	2.54739	3.39429	2.57523	2.53689	2.52848	2.52853	2.6375	2.8223	2.28925	2.67455	3.15397	2.55796	0.983922	3.10089	3.12224	3.05125	2.71967	2.49353	1.46937	3.20489	2.94068	2.32367	2.78566	2.6789
IRAK4	4.40757	3.91453	4.26168	4.22639	4.52242	4.16466	4.09634	3.98119	4.14445	4.99843	4.01801	4.11491	3.78846	3.4691	4.07215	4.05365	3.68239	4.04653	3.79459	4.44433	3.8456	4.03965	3.02345	4.04688	3.62857	4.23173	3.76585	4.78472	4.60736	3.82125	4.13797	3.94583	4.22042	4.11086	4.00369	3.20804	4.34972	4.33383	4.51998	4.50854	4.23687	3.55258	4.15176	4.12026	4.3035	4.1148	3.80906	3.9251	3.50925
IRF1	4.55147	4.5153	5.28998	5.28991	4.43541	4.83876	3.5498	4.1038	4.48092	4.95587	4.517	4.9354	4.76251	5.1722	5.27612	4.95014	5.71616	4.66244	4.65325	5.1446	4.56073	4.54134	4.16858	5.09758	4.28781	4.97022	4.37823	4.56766	4.61633	4.4433	4.63114	4.26674	4.70503	4.081	5.15946	4.68244	4.39624	3.62298	5.3055	4.6483	4.23687	3.80147	4.59359	4.73385	5.00939	4.16791	4.55726	4.7256	5.24836
IRF2	4.3956	4.7012	4.71535	4.44261	4.15778	4.18336	4.37078	4.31143	4.43213	3.70744	4.57482	4.61081	4.42603	3.38374	4.41275	4.55264	4.20033	4.61766	4.33691	4.8498	4.13328	4.43496	3.56245	4.49246	4.37051	4.71326	4.66123	4.16219	4.69362	4.51439	4.19859	4.18506	4.78841	3.67554	4.50268	3.95248	4.32562	4.53927	4.53598	4.6483	4.33386	4.08064	3.92065	4.35974	4.49009	4.69244	4.5483	4.10742	4.10836
IRF3	4.50936	4.02575	4.53538	4.44261	4.53164	4.53818	4.48411	4.1779	4.48092	4.41563	4.46821	4.59566	4.71014	4.44195	4.44321	4.39849	4.62685	4.46985	4.28929	4.76019	4.45778	4.3159	3.64249	4.20852	4.44688	4.11136	4.41494	4.65467	4.87456	4.01656	4.32029	4.58341	4.52271	4.35726	4.63621	4.00127	4.88872	4.09744	4.38183	4.73168	4.26427	4.08064	4.36533	4.26257	4.68299	4.7896	3.93311	3.88427	4.03534
IRF4	5.93518	3.95299	4.29805	4.78107	4.17102	5.63245	3.71685	2.8606	3.59589	3.8745	2.97656	4.02453	5.39789	4.1346	5.59378	3.75941	5.11236	4.49605	3.3483	6.00097	3.72782	3.80124	2.68698	4.08136	2.62527	5.99207	3.1066	3.5135	3.03332	3.60299	2.64631	3.51297	3.64897	2.4563	3.97384	3.92716	2.91463	2.92983	5.58023	2.61142	3.46676	1.11023	3.40982	2.89648	2.71938	3.66282	3.17097	5.20973	3.71689
IRF5	3.19563	3.2408	3.79906	3.16168	3.81058	3.93204	2.94366	2.79161	4.09899	3.57823	3.08192	3.7278	3.61153	3.4691	3.5016	3.41766	4.03907	3.10976	3.21477	3.80676	3.08346	3.56357	2.17615	3.76503	3.17181	3.8159	3.44308	3.55606	3.68202	2.98046	3.60609	3.55379	3.36129	3.4467	3.42177	3.25933	3.87015	3.42627	3.85858	3.45872	3.74439	3.18967	3.69751	3.17411	3.53031	3.57321	3.59997	3.29649	3.06456
IRF7	5.00064	4.88798	5.27665	5.22854	4.74556	5.30636	4.09634	4.27969	5.1661	5.54365	3.6697	5.1672	5.02173	4.95894	5.08507	4.64361	5.78391	5.28764	5.32065	5.58033	4.95892	4.84721	5.50836	5.09758	4.63409	4.26219	5.15214	5.58201	5.01582	5.03108	5.42926	4.87821	5.32685	5.28498	4.76779	4.67032	5.04287	3.75651	5.46175	6.23131	4.7751	4.76736	5.11457	5.78685	5.43573	4.93579	4.67505	5.2424	5.55611
IRF8	3.0678	3.64626	4.50681	4.05777	3.64695	4.49844	3.71685	3.7079	3.51584	3.46903	3.52017	4.08991	3.7039	3.55611	4.80089	4.11081	4.94531	3.85333	3.57145	4.92323	3.64986	4.02438	2.46383	3.83247	3.40542	3.60826	3.03761	3.21122	3.88681	3.29062	3.08815	3.70221	3.87212	3.11023	4.23853	3.52169	3.65657	3.12399	4.55172	4.40318	3.78885	2.28888	3.61954	2.85566	3.41253	3.82104	4.15625	3.59659	3.83467
IRGM	1.36305	-0.0172978	2.06446	1.26456	1.22658	1.80381	1.1519	0.845699	1.4364	0.210934	1.1848	1.7999	1.78698	0.37806	1.22434	0.814969	1.4488	-0.25754	0.575714	0.888987	1.64838	1.45943	1.07754	0.00382523	0.227371	-0.342984	-0.294594	0.378003	1.28412	0.582568	1.5477	1.02806	1.56953	0.989962	1.57594	0.263598	1.3052	0.983922	2.00228	1.51281	1.3465	1.51569	0.00862605	1.0639	2.02623	0.107472	1.4482	0.706221	0.538832
ISG15	5.32386	5.37633	5.90032	5.69538	5.31256	5.26955	3.63681	4.76767	5.90231	6.98744	4.40367	5.70942	4.85037	5.74963	5.94729	4.90931	6.86193	5.83151	5.54553	6.30509	5.40023	4.62912	6.73003	5.48862	3.94094	3.52822	6.52978	5.89143	4.86764	4.70161	5.40843	4.62537	4.74062	5.13837	6.37723	4.23389	5.38273	3.18115	5.46175	8.17722	5.80085	6.33328	5.59961	7.02039	5.70253	4.69244	5.49476	6.52135	6.05829
ISG20	4.67724	4.38942	4.8053	4.48344	4.73813	4.62519	4.64841	3.28805	4.76861	5.79066	3.6971	4.47405	4.06936	4.85312	4.84868	4.29621	5.50924	4.58665	3.83381	5.21312	3.67652	4.40387	4.90618	4.84011	3.83829	4.3844	3.55555	4.34829	4.27985	4.1521	4.51812	4.22673	3.72902	3.60492	5.17781	4.96408	4.24964	3.06336	4.81168	5.42483	3.75943	4.06774	4.21332	4.56041	3.63567	3.54146	4.42373	5.55825	4.34549
ITCH	5.63275	5.53953	5.4712	5.0563	5.24297	5.61932	4.95856	5.2088	5.36823	4.87437	5.17378	5.21352	5.51508	5.50796	5.39872	5.40503	5.11236	5.37008	5.17083	5.48411	5.38127	5.58334	5.22067	5.48029	5.19022	5.62572	5.26609	5.19019	5.37429	5.40687	5.67484	5.33212	5.44765	4.88178	4.46631	5.40526	5.44833	5.2466	5.3201	5.44463	5.31364	5.17926	4.9431	5.42061	5.48413	5.52801	5.22326	4.90091	5.06062
ITGA1	4.57188	5.96159	5.50914	5.27189	4.84424	5.47758	5.06392	5.28245	5.12528	4.96452	5.21015	5.34448	5.39789	4.66303	4.30395	5.31478	5.12931	5.57141	5.50297	5.19305	5.507	5.61205	4.44483	4.90167	4.63409	4.70044	5.09903	5.19828	3.90516	5.14692	5.28139	6.23755	5.09589	4.44523	5.24801	5.20524	5.69345	5.27438	4.93614	4.7709	4.88746	4.64392	4.92861	5.13719	4.73428	5.51912	5.21404	4.63149	4.84963
ITGA2	4.19626	4.44861	4.10134	3.66246	4.18409	4.00104	4.09634	3.95921	4.5573	3.20667	4.30569	3.70945	4.55957	5.59082	3.39339	4.52854	2.98924	3.63428	3.14066	3.52804	3.40623	3.96087	4.21303	4.41054	4.62182	4.16788	4.90941	4.06688	4.36374	4.49459	4.55996	4.24693	4.24368	2.88708	4.68202	3.69759	3.7901	3.84612	3.94819	2.8991	3.0811	3.55258	4.32611	3.91171	5.04666	3.86867	4.91394	2.82648	3.50925
ITGA2B	1.76852	1.369	1.88214	2.65085	2.6735	0.88752	2.5382	2.34978	1.72408	0.904082	2.03209	2.28541	1.27615	2.95828	1.6298	2.60673	1.95962	2.22737	1.96201	2.49842	2.11838	1.64176	1.07754	2.30641	1.61367	2.29607	2.19031	1.98744	0.996441	1.96886	2.05853	1.72121	2.08036	2.37626	3.04228	1.64989	2.91463	1.38939	2.1846	2.20595	2.11969	2.12183	2.20585	2.51082	2.71938	2.41006	2.61135	1.55352	3.60688
ITGA4	3.41074	3.81134	4.35024	4.0161	3.13613	3.93204	3.79096	3.19707	3.51584	3.25546	3.22168	4.0512	3.81513	3.48712	4.23249	3.52302	4.30143	3.48013	3.52015	4.4999	3.88909	3.53888	3.02345	3.87503	3.06058	4.18962	2.92428	3.55606	4.0087	3.69608	3.08815	3.94583	3.33312	2.72456	3.31054	3.52169	3.7901	2.77568	3.9192	4.2854	3.29241	2.12183	2.899	3.28852	3.68446	3.69099	3.33527	3.36881	3.48327
ITGA5	4.59188	5.94885	5.64334	4.50975	4.58522	5.17111	4.5192	5.07253	5.77151	4.50139	5.24524	5.11409	5.44023	4.77498	3.75007	5.11903	4.93515	5.30698	5.31191	5.02415	5.75925	5.46312	4.25559	4.96667	4.69328	4.06374	5.94568	4.97312	4.13193	5.13117	5.84499	5.91086	4.4599	4.49652	4.75399	5.21942	5.22717	4.41791	4.55172	4.73168	4.78585	4.29865	4.96445	4.91405	4.99665	5.23144	5.04277	4.41979	4.13614
ITGA6	3.94705	4.7189	4.31575	3.90362	3.77211	4.78949	4.78949	3.98119	4.18794	4.45943	4.36285	5.44731	5.53413	6.39324	6.13883	5.34757	5.3474	4.60227	4.97016	4.33897	4.77514	4.82673	6.4294	3.37112	4.59682	4.34836	4.03614	3.7792	5.27773	4.47439	4.16266	4.56902	3.58444	4.3457	4.98819	3.92716	4.70639	4.6728	4.48719	5.22638	4.02065	4.23479	4.28529	4.16624	4.19529	4.52631	4.11543	4.70136	3.14152
ITGAE	3.44249	4.24538	2.91176	3.66246	3.45121	3.85793	3.63681	3.33061	3.8343	3.46903	3.38202	3.7278	3.39641	2.8795	3.78929	3.52302	3.60828	3.85333	2.65516	3.69235	2.81153	3.7212	3.02345	3.04835	3.2231	3.62731	3.41898	3.26837	3.07588	3.5783	3.66796	3.80065	3.60641	3.60492	2.77991	3.92716	3.90789	3.18115	3.33728	2.20595	3.8452	3.5306	3.56397	2.56798	3.47315	3.24297	3.20606	2.90345	3.14152
ITGAL	4.30749	4.47134	4.71535	5.13576	4.18409	4.55108	3.09781	3.91375	3.77178	4.33807	4.21332	4.11491	3.9842	3.71738	4.94399	3.48912	5.05972	4.05995	4.3599	5.59852	4.11648	4.1938	3.47543	4.25232	3.59467	4.39321	3.34299	4.04156	4.0087	3.96696	3.18993	3.73611	4.05444	3.55491	4.14089	3.72933	4.10856	2.92983	5.21312	4.55733	4.21818	3.41281	4.06907	3.28852	3.53031	3.69099	4.3161	4.01433	3.88874
ITGAM	3.61434	4.40154	4.18472	3.7213	3.69044	3.95557	3.34913	3.09699	4.24981	3.61213	2.9194	4.07717	4.04874	3.25726	3.3644	3.64818	4.20033	4.07319	3.75377	4.06704	4.04627	3.87535	3.02345	3.6927	3.81089	3.15352	3.4896	4.98317	4.32865	3.91477	3.4195	4.04848	5.04046	3.47487	3.18538	3.90118	3.50242	2.77568	3.68868	3.9107	4.16986	1.66984	3.18668	2.85566	4.62892	3.86867	3.70997	3.45776	3.97282
ITGAX	4.44267	5.26082	5.17797	4.8573	4.78193	5.10703	3.5498	3.51985	4.58629	4.80605	4.58599	4.90785	5.02173	4.1346	5.41399	4.75655	5.40004	5.03073	4.91952	5.32574	5.32721	5.22063	4.25559	5.19678	4.94587	4.52455	4.58821	4.73471	5.02773	4.77977	4.44729	4.90962	5.19387	4.2608	4.50268	5.02577	5.33944	3.84612	4.85875	4.45725	4.72522	3.36152	4.28529	3.78848	4.88843	4.86965	4.72157	4.34381	4.32302
ITGB1	7.11879	7.80795	7.55683	7.02346	6.77274	7.569	6.81486	7.55011	7.79886	6.88802	7.23296	7.44844	7.59752	8.09843	6.74979	7.91086	6.90554	7.46026	7.16601	7.12829	7.56781	7.36425	7.54213	6.98669	6.64083	6.8825	7.4697	7.2967	6.64893	7.11053	7.50914	8.17207	6.71993	6.93013	7.29844	7.52833	7.41666	6.87141	7.0457	6.9976	6.82575	6.94064	7.00072	6.89871	6.97322	7.51236	7.13382	6.63935	6.7444
ITGB2	4.75588	5.42512	4.97318	5.06379	4.99934	5.07717	3.71685	4.31143	4.71982	4.77528	4.09352	5.2094	4.92247	5.03772	5.1899	4.8223	5.83083	5.18054	4.87978	5.48411	5.1629	4.99166	4.40974	4.99426	3.94094	4.54737	4.30053	4.74745	5.37429	4.61681	4.07343	5.0623	5.00352	4.23516	4.42857	5.3935	4.44069	3.62298	5.26804	3.45872	4.37502	2.94281	4.19828	3.75514	4.1663	5.05623	4.53011	4.47514	4.53703
ITGB3	1.5862	3.31491	3.10591	2.805	1.63205	3.1901	2.94366	3.24359	2.97685	2.00269	2.65113	2.93934	3.12198	2.29498	2.32295	2.76088	2.42963	2.92051	3.28376	1.9876	3.37114	3.02805	1.77069	2.48873	2.93542	1.9596	2.41346	3.08605	5.5146	2.83386	3.72623	3.55379	2.72221	2.72456	3.18538	2.46082	3.55649	2.92983	3.16543	3.30457	2.69023	1.92116	2.40652	2.8131	2.83716	2.99784	3.05764	2.17256	2.04291
ITGB4	7.37064	5.58112	5.97314	4.37064	5.34155	5.94058	6.32239	6.67317	6.40853	7.51612	6.72082	6.71348	5.95209	7.87538	5.83946	6.43174	6.00268	5.48866	6.47561	5.4637	4.40839	5.57358	6.28155	5.22418	5.07156	3.12275	5.54895	5.91139	5.74137	5.85557	4.47444	5.01704	5.47822	5.94344	6.19764	4.82795	5.56788	4.9255	5.40348	5.65594	5.056	3.88282	5.44671	5.0575	5.36733	5.7739	5.39945	5.9462	4.68197
ITK	3.44249	3.72037	4.36704	4.15493	3.69044	3.62836	2.76134	2.45514	3.51584	3.8745	3.34428	3.35805	3.73289	2.89576	4.23249	3.06626	4.49332	3.0383	3.79459	4.84023	3.03467	3.70014	3.02345	3.46956	1.83681	3.90551	2.74993	3.6361	2.46278	3.18526	2.32089	2.89986	3.92091	2.4563	4.11491	3.20804	1.99834	2.23668	4.82366	3.59225	3.3614	1.33337	3.30446	2.24256	3.03783	3.36557	2.72914	3.19113	3.58335
JAK1	5.51015	5.59947	5.94258	5.66721	5.19215	5.63245	5.98022	5.94557	5.74496	5.27353	5.74218	5.86465	5.90112	5.54968	5.42529	5.15877	5.60768	5.78033	5.53154	5.82346	5.66656	5.62144	5.26719	5.2561	5.56971	5.1664	5.30383	5.2532	5.21103	5.35325	5.74741	5.62318	5.58291	5.48234	5.44714	5.5768	5.50989	5.30141	5.65034	5.17637	5.24171	5.07104	5.25565	5.4174	5.36733	5.54555	5.53586	5.05865	5.19754
JAK2	4.37121	5.17009	5.27665	5.14268	4.78905	5.15722	5.10315	4.74767	4.76861	4.90228	4.12924	5.25385	4.75225	5.30531	5.37538	5.08467	5.90701	5.01032	5.2201	5.50905	5.31705	5.04849	5.22067	5.24557	5.36903	5.50056	4.41494	5.08753	5.20113	4.59895	4.63874	4.71694	5.64989	4.77415	4.71143	4.67032	5.01877	5.3342	5.43627	5.34145	4.42994	5.43104	4.31269	4.88161	4.27753	4.97501	4.75875	5.13306	4.75834
JAK3	4.15114	4.49356	4.69154	4.89334	4.3062	4.79954	3.71685	3.76347	4.14445	4.18123	4.01801	4.48264	4.39705	4.56771	5.03654	3.90601	5.21	4.27506	4.65325	5.25843	4.40839	4.25672	3.85013	4.50363	3.48547	4.36655	2.88346	3.5135	3.48135	4.0483	3.33946	4.3052	3.78511	2.93587	4.66698	3.90118	3.90789	3.58661	5.25265	4.07776	3.2183	2.43198	3.30446	3.0788	3.58438	4.01949	3.82775	4.10742	4.14975
JAM3	3.37795	4.93146	5.02629	4.58479	3.73211	4.47104	4.58589	4.47004	5.00123	3.50677	4.54053	4.45666	4.14783	3.38374	3.55161	3.78538	3.39471	4.79232	4.10207	4.74972	4.80111	4.71753	3.64249	4.54712	4.49005	4.09967	4.3498	4.69549	3.07588	4.69344	4.61575	5.4469	4.40275	3.67554	4.42857	4.77446	5.03089	4.95421	4.28466	4.07776	4.33386	3.91359	4.51949	3.28852	4.35351	4.8524	4.44394	3.29649	3.7375
KIR_Activating_Subgroup_1	1.5862	1.08131	1.88214	0.859095	-0.159711	0.88752	1.1519	0.845699	1.03094	1.59723	1.1848	1.3299	1.27615	0.714532	0.936655	1.22043	1.95962	-0.25754	1.96201	0.19584	1.42523	1.64176	1.07754	1.79558	1.32598	1.04331	-0.294594	1.07115	0.590975	1.49886	0.449089	2.12667	0.47092	0.584497	1.86362	1.36221	1.71066	1.38939	1.08599	1.51281	-0.445261	0.417081	0.701773	0.776219	0.639939	0.107472	0.531913	0.993903	1.63744
KIR_Activating_Subgroup_2	2.17398	1.77446	1.37131	1.77539	1.44973	1.29299	2.94366	1.94431	1.4364	1.59723	1.87794	1.7999	2.12345	0.37806	2.14063	1.73126	1.95962	1.68837	2.18515	1.58213	0.732085	1.45943	2.17615	1.61326	2.01913	1.44878	1.0917	1.47661	1.84374	1.83533	1.36538	1.94435	1.56953	1.27764	1.57594	1.87304	0.612049	1.90021	1.49145	2.20595	1.3465	0.822546	1.39492	1.46937	2.24938	1.71691	0.531913	0.993903	1.45512
KIR_Inhibiting_Subgroup_1	4.26722	1.369	2.06446	1.55224	1.22658	2.3916	2.25051	1.53885	1.94723	1.82037	1.47248	1.10676	1.56383	1.33357	2.40299	2.06773	2.83509	2.04505	1.67433	2.27528	0.732085	1.92944	1.07754	1.39012	1.32598	1.85424	0.804018	1.98744	1.84374	1.27572	0.449089	2.12667	1.16407	0.584497	1.86362	1.64989	1.71066	1.38939	2.87775	1.51281	0.941034	0.822546	1.10724	1.75705	1.33309	2.05338	1.63052	1.55352	0.944297
KIR_Inhibiting_Subgroup_2	3.23485	1.59214	1.65899	0.859095	1.7862	0.88752	1.1519	0.845699	1.03094	0.210934	1.1848	1.3299	1.27615	0.965847	2.14063	1.50812	2.42963	1.12875	1.67433	1.29445	1.8307	1.45943	1.07754	1.39012	0.920518	1.04331	1.0917	1.47661	1.28412	0.988033	0.854554	1.43352	1.38721	1.50079	1.86362	1.64989	1.3052	0.290775	2.1846	2.61142	0.653352	0.417081	0.701773	0.370754	1.73855	0.107472	-0.161235	0.706221	0.538832
KIR3DL1	1.07537	1.77446	1.88214	1.77539	1.44973	1.80381	1.84505	1.25116	1.03094	1.30955	1.1848	1.66637	0.177539	0.154917	1.91748	0.814969	1.4488	1.12875	1.26886	1.80528	2.34152	1.64176	1.77069	0.00382523	1.32598	0.755628	1.0917	1.07115	1.50727	-0.110579	1.14224	2.12667	1.16407	1.97079	2.08677	1.87304	1.71066	0.983922	2.1846	2.61142	0.941034	0.822546	0.701773	-0.322393	1.33309	1.20608	0.937378	0.993903	1.63744
KIR3DL2	1.76852	1.77446	1.88214	1.55224	1.22658	0.88752	1.84505	1.25116	1.4364	1.30955	1.1848	1.3299	0.870686	0.37806	2.14063	1.73126	2.2961	1.12875	0.575714	2.14175	2.34152	1.45943	2.17615	0.696972	0.227371	1.44878	1.31484	1.98744	0.996441	1.49886	0.449089	1.02806	0.876385	1.68311	2.08677	0.956745	1.3052	1.38939	0.392841	2.61142	0.941034	0.417081	0.00862605	0.370754	1.73855	1.71691	0.937378	1.21705	0.944297
KIR3DL3	1.5862	1.369	2.06446	1.55224	2.03751	1.80381	2.94366	2.09846	1.4364	1.30955	1.1848	2.11836	1.27615	0.37806	1.6298	1.50812	2.14195	1.8219	1.96201	1.58213	1.42523	1.92944	1.07754	1.61326	0.920518	1.26645	1.49717	1.98744	2.09505	1.68118	1.5477	2.53214	1.72368	1.68311	2.55677	1.36221	1.71066	2.08253	1.77914	2.8991	-0.445261	0.822546	1.61806	0.776219	2.02623	1.71691	1.22506	1.21705	-0.154315
KIT	1.92267	2.92714	2.83765	3.344	3.3368	2.75932	3.09781	3.51985	3.11038	2.60883	2.85877	2.8115	2.8166	2.59726	2.88256	4.21617	2.54741	2.57567	2.52162	2.49842	2.43683	3.10809	5.28223	2.64288	4.91872	3.21236	2.70114	2.68059	1.68959	2.83386	2.80046	3.1075	3.10998	2.5994	2.42324	4.04779	1.99834	2.23668	2.59007	1.51281	2.88694	1.33337	2.78121	2.0755	2.4317	2.41006	2.40371	2.9749	1.92513
KLRB1	2.46166	3.44844	3.04529	3.90362	2.88481	3.83196	2.25051	1.76199	2.53501	2.77588	3.22168	2.8115	2.8166	2.13592	3.88109	2.20126	3.93371	2.38152	3.40893	3.59704	1.98485	3.40534	3.02345	3.09487	2.4246	2.95285	1.31484	2.16976	0.590975	2.45437	1.5477	1.72121	3.24351	2.19393	3.24992	2.46082	2.69149	0.290775	4.15404	2.61142	2.1938	1.51569	1.61806	1.0639	2.58585	2.50537	2.32367	1.39937	2.41063
KLRC1	1.76852	2.17993	2.57528	2.93854	2.3252	2.83343	2.5382	2.23199	2.12955	2.29038	1.87794	2.11836	2.74249	2.06446	2.40299	2.06773	3.64602	1.93968	2.65516	3.28688	2.34152	2.41495	2.46383	2.48873	1.83681	1.9596	2.00799	2.16976	2.09505	2.19201	1.70185	1.94435	1.16407	1.97079	2.08677	1.87304	2.80927	0.983922	3.16543	1.51281	1.75196	1.66984	2.20585	2.0755	2.24938	2.05338	1.78468	1.39937	2.04291
KLRC2	2.46166	2.28529	2.83765	2.99916	3.17249	2.27381	2.25051	1.76199	1.72408	2.60883	2.03209	2.42851	2.74249	1.16652	3.59924	2.06773	3.64602	2.73819	3.40893	4.18482	1.64838	2.79444	2.17615	1.79558	1.32598	2.29607	1.0917	2.57523	2.53689	2.19201	3.01404	2.53214	3.03587	1.27764	2.26909	2.05536	1.99834	1.38939	3.16543	2.20595	1.3465	0.822546	2.08807	2.4502	3.53031	1.20608	2.40371	2.82648	1.23198
KLRD1	2.27934	2.87307	1.65899	2.874	2.47935	2.59227	2.94366	1.76199	1.94723	2.60883	2.38877	2.55368	2.74249	1.25353	2.54609	1.73126	3.29463	2.22737	2.65516	2.90389	2.23616	2.3349	3.56245	2.30641	1.83681	1.04331	1.90263	1.98744	1.84374	2.88515	1.95317	2.28082	2.61099	1.83726	2.42324	1.64989	2.40381	1.38939	2.00228	2.20595	1.16418	1.11023	1.10724	1.87483	2.24938	2.41006	1.78468	2.09252	1.92513
KLRF1	1.76852	1.59214	2.06446	1.55224	1.44973	2.27381	2.25051	0.152552	2.2837	1.30955	3.08192	1.91769	1.78698	1.81314	1.6298	0.814969	1.95962	1.53422	1.67433	2.39306	1.8307	1.79591	1.77069	1.39012	1.61367	1.26645	0.804018	1.47661	1.28412	0.988033	0.449089	1.43352	0.876385	0.584497	1.86362	0.956745	1.71066	2.08253	2.1846	1.51281	0.941034	0.822546	1.10724	1.98019	2.24938	1.71691	0.937378	1.39937	1.79159
KLRG1	3.19563	3.1182	2.91176	3.344	2.83602	3.13881	2.25051	2.55045	2.2837	2.15684	2.48408	2.49305	1.9693	1.40768	3.52692	2.06773	2.54741	2.22737	2.77294	3.59704	1.98485	1.79591	1.77069	2.94826	2.17328	3.15352	0.398553	2.16976	0.996441	2.59747	2.15384	1.43352	2.61099	1.50079	2.26909	1.36221	1.99834	1.38939	3.68868	2.61142	2.44511	1.11023	2.20585	2.24256	1.73855	3.24297	2.32367	2.24667	2.41063
KLRK1	3.19563	3.64626	3.98627	4.32483	3.05916	3.62836	2.25051	1.94431	1.94723	3.10131	2.57109	3.12166	3.47338	1.94668	4.25688	2.42441	4.39324	2.51505	3.62024	4.35472	2.43683	3.10809	2.46383	3.37112	2.62527	3.62731	2.59578	2.94295	2.20041	3.1083	1.5477	2.41435	3.66959	2.08857	3.42177	3.09681	2.55796	2.08253	4.38183	2.8991	2.64578	1.33337	2.40652	2.56798	1.33309	2.94068	3.09686	3.27117	2.41063
LAG3	3.23485	3.1182	3.04529	3.97261	3.39564	3.08474	2.76134	1.94431	2.2837	3.38899	2.03209	2.49305	3.06791	2.95828	4.0277	3.01219	4.88279	2.04505	2.97361	4.47251	2.678	2.3349	3.47543	2.83704	2.4246	3.26793	2.19031	3.84374	2.98887	2.72263	1.83538	2.12667	3.41536	1.83726	3.24992	3.03619	1.99834	2.37022	4.13051	3.99771	2.69023	1.80338	2.40652	3.4618	2.24938	3.82104	2.40371	4.08495	3.69583
LAIR2	2.97249	3.7439	3.79906	3.77687	3.57796	4.00104	2.5382	2.7175	3.51584	3.99512	3.13071	4.06427	4.08956	2.79397	3.80833	3.16634	4.13438	3.54912	4.28929	3.80676	3.50467	4.05469	2.46383	3.43781	2.99996	2.98922	3.1066	3.26837	3.84907	3.78124	3.18993	3.66712	3.58444	2.72456	2.96223	3.30812	3.94425	2.77568	4.13051	2.8991	3.26831	2.02652	3.14412	2.16251	2.24938	4.0393	3.62295	3.96432	3.27967
LAMP1	6.26089	6.53948	6.63227	6.52032	6.91863	6.29693	6.89169	6.23705	6.35151	6.13251	6.54609	6.43342	6.58442	7.53517	6.5868	6.68709	6.72861	6.65122	6.78631	6.78614	6.6683	6.26836	6.08148	6.46529	6.52264	6.10432	6.11229	6.65276	6.59363	6.13553	6.22829	6.61156	6.4711	6.31622	6.08313	6.20902	6.6184	6.18242	6.25077	6.73316	6.39207	5.30366	6.95464	6.67246	6.56953	6.81433	6.38555	6.79602	6.40388
LAMP2	6.27202	6.43317	6.34574	6.24359	7.23969	6.09427	6.12864	6.32216	6.63306	6.17194	6.19765	6.80636	6.97771	6.84358	6.18192	6.7617	6.79432	6.70943	5.98289	6.13864	7.13234	6.1153	7.28613	5.87594	6.29811	6.41278	6.30799	6.9362	6.44605	6.26103	6.4178	6.4791	6.28952	6.43238	6.41486	6.3817	6.11738	5.85146	6.15174	6.51675	6.53946	6.14067	6.22523	6.0628	6.46594	6.32208	6.47208	6.57552	6.06029
LAMP3	1.5862	2.75529	3.85622	3.21047	3.20758	3.1901	2.5382	1.53885	3.33352	3.25546	2.28341	3.57061	3.22206	3.58081	4.30395	3.21286	5.00415	3.00056	3.3483	4.22119	2.81153	3.31573	4.57405	2.94826	1.32598	2.65275	2.34446	2.16976	1.50727	1.83533	2.46399	1.94435	2.34272	1.97079	2.26909	1.36221	2.22149	0.290775	4.03043	3.45872	2.26279	-0.276066	2.40652	2.38566	2.24938	3.47477	2.40371	4.90593	4.48041
LBP	1.76852	2.06214	2.67059	3.69231	2.83602	1.80381	2.76134	5.9961	2.12955	1.59723	1.69562	2.28541	5.59807	1.60184	-0.161957	1.91358	5.75736	2.22737	2.65516	1.9876	4.343	5.07035	3.56245	0.696972	1.32598	1.60293	1.90263	2.16976	1.84374	2.37433	2.46399	1.02806	1.16407	0.584497	1.57594	2.05536	1.3052	1.38939	2.1846	1.51281	1.16418	1.11023	0.701773	1.0639	1.73855	2.94068	1.63052	3.29649	-0.154315
LCK	3.66564	4.04315	4.18472	4.50975	3.73211	3.97856	3.92449	2.98577	3.171	3.84852	3.55192	3.93997	3.8411	3.58081	4.60022	3.48912	4.781	3.40602	3.62024	4.4999	3.50467	3.70014	2.17615	4.04688	2.93542	3.89112	2.59578	3.15059	2.7882	3.02492	2.24085	2.89986	3.96743	2.78172	3.56837	3.09681	2.91463	2.68867	4.65552	4.15186	3.19233	1.66984	3.2275	2.24256	2.83716	3.19851	4.01315	3.73474	3.62987
LCN2	1.36305	4.33941	4.59019	2.7309	4.04498	2.75932	3.5498	2.8606	3.38231	3.25546	0.779331	3.81481	4.66618	6.05138	4.39192	2.68677	4.22139	2.14036	4.18663	2.14175	2.92931	3.99313	5.02878	1.94974	2.93542	1.85424	2.64984	2.57523	1.68959	4.1521	1.83538	1.72121	2.66814	2.28925	3.18538	0.956745	2.40381	1.67707	1.49145	1.51281	3.8452	0.417081	2.64768	1.46937	2.02623	2.99784	2.23666	5.01925	0.944297
LCP1	5.15854	5.82914	5.61024	5.76066	5.70392	5.7078	3.92449	4.99674	4.79214	5.55327	5.18605	5.59258	6.03261	4.6005	6.02631	5.197	5.87564	5.43619	6.46182	6.15168	5.02254	5.61205	5.82247	5.24557	4.74916	5.44084	4.5806	5.5079	4.81781	5.16242	5.07406	5.07984	5.60672	4.97275	5.46093	4.85872	5.14465	4.66022	6.28724	5.34145	5.38955	3.41281	5.44235	4.67482	5.41906	5.40579	5.43719	5.34095	4.91459
LGALS3	5.0072	6.69566	6.15602	5.91215	6.81102	5.96892	6.15585	5.63319	6.67991	5.87389	6.14531	6.4657	5.92054	6.05001	6.08415	5.75661	5.60246	6.14438	5.59959	5.80897	8.06641	6.36767	5.10289	6.26913	6.36726	4.8218	6.64853	5.73459	5.76713	6.45609	6.63838	5.75101	5.96192	5.80485	6.03416	6.11292	5.49485	4.85512	5.71585	5.00931	6.40062	3.88282	5.58836	4.24196	5.72134	6.51105	6.29081	5.82222	4.93328
LIF	2.17398	3.47921	4.70352	3.11039	3.47788	3.88325	3.5498	3.19707	4.92276	2.77588	2.97656	3.45813	3.78846	4.69821	2.97354	2.68677	3.84669	3.10976	3.46609	3.66158	3.5653	2.79444	5.68271	3.18188	3.40542	2.79251	2.59578	2.68059	3.29903	3.69608	4.7047	3.16813	2.99665	1.50079	3.11639	2.56618	2.22149	2.08253	3.16543	3.30457	2.92204	2.28888	3.56397	3.0449	4.57176	3.82104	2.72914	3.51963	3.77751
LILRA1	1.92267	2.17993	1.65899	2.65085	1.63205	2.67928	3.23134	2.45514	1.94723	2.00269	2.03209	1.7999	2.66245	0.37806	2.23594	2.06773	2.2961	1.3519	1.67433	2.59373	1.42523	2.41495	1.07754	2.56877	2.01913	2.05491	1.65132	1.98744	2.89356	2.37433	1.70185	2.12667	1.975	2.53041	2.55677	2.66149	2.40381	2.488	2.47228	2.8991	1.16418	1.51569	1.95454	0.776219	2.4317	2.3047	2.54682	1.55352	1.23198
LILRA4	1.5862	1.08131	2.46992	1.95771	2.03751	2.49696	2.5382	1.94431	1.72408	2.40816	1.87794	1.3299	2.12345	1.54121	2.83377	1.73126	2.98924	0.841073	2.18515	2.8349	1.8307	1.79591	2.17615	1.94974	2.4246	0.350163	1.49717	2.45744	1.28412	1.27572	1.70185	2.28082	1.56953	2.08857	2.96223	1.64989	2.40381	1.67707	2.87775	2.61142	1.50065	0.822546	1.95454	1.87483	1.33309	1.49377	1.78468	1.39937	2.04291
LILRA5	1.5862	2.28529	2.91176	1.55224	1.7862	2.27381	1.84505	1.25116	2.2837	2.77588	1.87794	2.02305	1.9693	3.07269	2.4771	1.91358	3.39471	1.93968	1.96201	2.39306	2.23616	2.55805	1.77069	2.08327	1.61367	1.60293	1.49717	1.7643	1.68959	2.28732	2.46399	2.53214	1.38721	1.83726	2.26909	1.87304	2.40381	0.290775	2.59007	2.61142	2.1938	0.417081	1.39492	1.87483	1.73855	0.800619	2.23666	2.0055	2.73606
LILRB1	3.34405	3.97169	3.49158	3.77687	3.20758	3.93204	1.84505	3.04292	3.171	2.84999	3.13071	3.12166	2.66245	2.10083	3.91558	2.95503	3.84669	3.54912	3.71121	3.93351	2.74699	3.74182	3.27476	2.56877	2.93542	3.26793	2.74993	2.86291	3.80985	2.28732	2.24085	2.97397	3.44133	2.4563	3.04228	3.03619	3.09696	2.23668	3.88935	2.8991	3.19233	1.51569	3.00436	2.76865	1.33309	3.43968	3.44968	3.51963	2.55373
LILRB2	3.02128	3.50906	3.93626	3.77687	3.50385	3.77789	2.76134	2.34978	2.41723	3.97213	2.65113	3.30398	3.31303	3.43206	3.84538	3.01219	4.03907	3.29781	3.3483	4.12767	3.37114	3.53888	3.15698	3.29966	2.86643	3.24053	2.9635	3.15059	3.56139	3.38593	3.12324	2.89986	3.56196	2.72456	3.04228	3.44165	3.25111	2.77568	3.68868	2.61142	3.26831	1.80338	2.95307	2.56798	3.58438	3.32635	3.52764	3.66805	3.34219
LILRB3	1.5862	2.81592	2.67059	2.11186	2.73066	3.13881	2.25051	1.94431	1.4364	3.20667	2.16563	3.12166	2.37476	2.71987	2.72841	2.68677	3.29463	2.22737	2.77294	2.68075	3.12998	2.74037	3.02345	2.48873	1.83681	1.73646	1.0917	3.01706	2.89356	1.83533	2.395	2.28082	2.34272	1.83726	1.17048	2.66149	2.69149	1.38939	2.47228	2.61142	2.03965	1.11023	1.61806	1.62352	2.4317	2.67242	2.03599	2.60334	3.02374
LOXL3	3.11225	4.09358	3.98627	3.92715	3.50385	3.72073	3.71685	3.7079	3.77178	3.34643	3.13071	3.48166	3.8411	3.37379	3.39339	3.85949	3.9611	3.73144	3.90792	3.52804	3.29703	3.74182	4.12206	3.58734	3.86496	3.37059	3.51207	3.7453	3.86812	4.03256	4.41938	4.39535	3.51544	3.02684	3.04228	4.19542	4.24964	4.00435	3.5709	3.9107	3.68187	3.3875	3.09967	3.00981	4.59118	4.50192	3.77059	3.07334	3.71689
LRP1	5.13005	6.68097	6.14763	6.05205	5.04978	5.99043	5.37141	5.9756	6.36607	4.92046	5.67717	6.22923	5.83353	4.9671	4.69785	5.46416	5.36082	6.2777	6.10117	5.86916	6.54622	6.10575	4.90618	6.06061	5.7842	5.19041	5.69437	5.77617	5.10731	6.07563	5.94421	6.72011	5.76171	5.47485	5.13129	6.07773	6.08851	5.61378	5.88178	4.80864	5.7793	4.65119	5.5538	4.48163	5.1508	6.58752	6.00418	4.95472	4.82242
LRRN3	1.76852	1.92861	2.06446	2.11186	1.22658	2.14028	1.84505	1.53885	1.4364	1.30955	1.69562	1.66637	2.25698	0.154917	1.44748	1.73126	2.54741	1.8219	1.67433	1.29445	2.11838	1.79591	2.17615	1.10244	1.32598	1.26645	1.0917	1.98744	1.28412	1.68118	1.14224	1.94435	1.72368	1.50079	1.17048	0.956745	1.99834	2.08253	2.1846	2.8991	0.653352	1.11023	1.39492	0.776219	1.33309	2.05338	1.78468	0.706221	1.23198
LTA	2.37465	2.69075	2.46992	3.42404	2.88481	2.83343	1.84505	1.53885	2.2837	2.40816	2.28341	2.28541	2.12345	1.40768	2.14063	1.50812	3.44123	2.30741	3.06062	3.24036	2.23616	1.64176	1.77069	2.77641	0.920518	2.36507	2.27036	2.32391	2.29572	2.08665	2.24085	1.02806	2.34272	1.83726	2.87522	2.56618	2.22149	1.90021	3.38857	1.51281	1.85732	1.11023	1.61806	1.46937	1.73855	2.05338	2.03599	2.24667	1.63744
LTB	3.64032	4.20221	4.87787	5.04114	3.96742	4.73767	3.09781	3.04292	3.73899	4.36982	4.57482	4.1978	4.27188	4.18027	4.91945	3.97197	5.03232	4.1613	5.2201	5.61194	4.30162	3.37636	2.8693	4.5577	3.2231	4.26219	2.70114	3.90436	3.45318	3.35516	2.58915	3.22528	4.29956	2.53041	4.50268	4.17562	3.50242	2.68867	5.57462	4.55733	3.26831	2.28888	3.50513	3.28852	3.53031	3.54146	3.73059	3.53943	4.56418
LTBR	5.24462	5.49613	6.1671	5.76066	5.27401	5.86425	5.57074	5.59929	5.84312	5.83134	5.61561	5.72928	6.04401	6.45524	5.827	5.75661	6.47924	5.71627	5.412	5.30179	5.75267	5.67008	6.05427	6.10414	5.83317	5.67561	5.75985	5.58749	5.45851	5.65774	6.1512	6.1957	5.31116	5.16946	5.47454	5.74006	6.17273	5.63788	5.71096	5.27401	5.74095	5.57037	6.01498	5.2611	5.66382	5.82778	5.50865	5.87101	5.14899
LTF	1.5862	6.02534	6.22594	4.11719	7.17592	5.14313	7.60395	5.1565	5.69908	5.13819	4.72091	8.24681	6.55597	4.57976	4.64206	5.7917	7.73418	6.23924	5.17083	4.62666	4.16607	6.56417	5.28223	1.61326	6.85144	3.21236	3.81628	6.52219	5.87671	8.07589	2.15384	2.12667	2.8223	7.79568	6.36065	1.36221	4.4622	3.23521	3.9192	6.04541	4.68464	1.11023	3.85877	0.776219	5.28433	3.89166	4.55726	4.03843	3.85302
LTK	2.17398	2.28529	1.37131	2.874	1.44973	2.3916	2.94366	0.152552	2.2837	2.51352	2.03209	1.66637	2.25698	1.90412	2.32295	1.50812	2.42963	1.12875	1.26886	2.14175	1.64838	1.64176	2.68698	2.71188	2.93542	1.60293	1.49717	1.98744	1.28412	1.68118	1.5477	1.72121	1.72368	2.08857	4.00369	0.956745	1.71066	1.67707	1.77914	2.8991	2.11969	0.417081	1.61806	1.46937	1.33309	1.71691	2.32367	1.39937	3.37205
LY6E	5.08874	6.44417	6.99773	6.88978	7.00036	7.25399	5.0231	7.17185	7.31694	7.53608	5.54151	6.42855	6.97324	8.07291	7.98446	6.77855	7.8101	6.91335	6.71344	7.23199	7.08384	6.68195	7.31586	6.20636	6.49077	5.31301	8.37686	6.56832	6.75534	6.0879	7.10195	7.50195	6.41109	5.96899	6.77628	7.35117	6.30914	5.34063	6.8063	7.55781	6.71403	6.44656	6.78056	7.65489	6.76681	6.61773	6.3142	7.4139	8.14148
LY86	2.61581	3.7439	3.16307	3.11039	3.09839	2.67928	2.5382	2.79161	3.11038	3.04415	2.16563	3.33138	2.88559	1.81314	2.72841	1.50812	3.75138	3.17645	2.65516	3.02905	3.03467	3.46091	1.07754	2.94826	3.06058	2.05491	2.92428	2.57523	2.84227	2.66201	3.22168	3.22528	3.53897	3.11023	2.96223	2.46082	3.00994	2.08253	2.87775	2.61142	3.31594	1.80338	1.95454	2.0755	2.71938	3.63383	3.20606	2.24667	2.61827
LY9	3.34405	3.31491	3.26843	3.56714	2.23818	3.37243	2.5382	1.53885	2.64038	2.00269	2.85877	2.20537	2.74249	2.35214	3.66668	2.31905	3.52824	2.92051	2.8783	3.56314	1.98485	2.68321	2.17615	3.2227	2.17328	3.2946	2.1033	2.57523	2.20041	2.28732	1.70185	2.28082	2.8223	2.19393	3.18538	2.05536	2.22149	1.67707	3.76014	3.45872	1.95263	0.417081	2.20585	1.46937	1.73855	1.89923	1.91821	2.31566	2.93673
LY96	3.34405	4.55741	4.07936	3.92715	3.52917	4.1262	3.09781	3.44839	4.36314	3.38899	3.08192	4.12718	3.7039	2.68065	3.70924	3.41766	3.93371	4.2311	3.28376	4.02448	3.25781	4.09849	3.56245	3.26192	3.27189	3.66435	3.28892	3.15059	3.23003	3.32341	3.72623	3.83142	3.76676	2.72456	3.18538	3.63089	3.25111	3.23521	4.1995	3.12224	3.77425	2.28888	3.59214	2.38566	2.24938	3.91413	3.42228	3.21853	3.10378
LYN	1.92267	3.44844	2.98075	2.36317	3.20758	3.37243	1.84505	2.92514	3.33352	2.98352	2.72524	3.57061	3.47338	3.92768	3.75007	3.45403	4.32048	3.45603	2.65516	3.28688	2.81153	3.21729	3.85013	3.13932	2.01913	2.79251	2.53862	2.7759	3.19367	2.72263	3.36686	3.37943	3.36129	2.53041	2.26909	2.46082	2.91463	2.23668	2.87775	3.59225	3.02048	2.20884	2.95307	2.56798	2.02623	3.60398	3.20606	3.66805	3.17789
MAF	3.96574	4.90268	4.88782	4.79092	4.39417	5.0464	4.5531	4.45662	4.73224	4.41563	4.517	5.32626	4.95666	3.88061	4.3489	4.81317	4.81609	4.88995	4.78041	4.72844	5.00178	4.51344	4.83874	4.48116	4.2347	3.76789	4.00947	4.47235	4.62522	4.54338	3.97545	5.07984	4.26641	3.95179	4.48466	4.72951	4.67249	4.35122	4.76229	4.34602	4.00909	3.30745	4.32611	3.41528	3.81799	4.62926	4.53011	3.68515	3.98882
MAFB	4.85956	5.87435	5.64334	5.74944	5.11329	5.71583	4.37078	5.76932	6.06464	5.15258	5.12961	5.77959	5.3015	4.94657	4.88147	5.24579	5.50924	5.89306	5.57966	5.91615	6.07442	6.14157	4.07327	5.71425	5.40352	4.68745	4.89836	5.10539	4.88826	5.01932	5.59658	5.59241	5.18045	4.81133	4.99912	5.27423	4.99408	5.02697	5.36265	4.97854	5.36588	4.54422	5.09003	3.9261	4.90262	5.6209	5.46278	4.89588	5.1638
MAGEA1	3.23485	0.675849	1.65899	3.46178	0.938901	1.80381	1.84505	1.25116	0.33779	0.210934	0.086184	0.413609	0.870686	0.154917	1.44748	0.814969	1.95962	0.841073	1.96201	1.29445	0.038938	0.543143	1.07754	1.39012	0.227371	0.755628	0.804018	1.07115	-0.102172	-0.110579	1.14224	0.334912	-0.222227	1.27764	2.08677	0.263598	1.3052	2.23668	0.392841	2.20595	1.16418	-0.276066	4.37807	-0.322393	1.73855	1.20608	0.937378	0.993903	-0.154315
MAGEA12	3.84796	2.69075	0.965847	2.56384	0.533436	1.29299	2.25051	2.55045	1.4364	2.51352	1.47248	1.3299	1.56383	0.560382	0.936655	0.814969	1.73648	-0.25754	1.26886	0.888987	3.80014	3.06887	1.07754	1.10244	1.83681	-0.342984	0.804018	1.47661	1.50727	0.988033	0.449089	1.02806	1.16407	0.989962	1.86362	0.263598	1.3052	0.290775	1.08599	1.51281	0.653352	0.822546	4.15176	0.776219	1.73855	0.107472	0.531913	1.39937	0.944297
MAGEA3	7.05426	4.09358	2.21861	4.09777	2.14287	2.27381	2.5382	1.76199	1.72408	6.34216	2.03209	3.52712	5.77966	1.07121	2.03527	1.91358	2.2961	2.04505	3.62024	3.95704	6.84687	5.89737	5.23642	1.94974	1.61367	1.44878	1.0917	1.07115	1.97727	2.59747	1.36538	2.28082	1.85721	1.97079	2.55677	2.90266	1.71066	1.90021	1.77914	1.51281	2.88694	1.66984	6.86614	0.370754	2.4317	2.3047	1.22506	1.21705	0.538832
MAGEA4	1.36305	0.675849	2.06446	0.859095	1.63205	0.88752	2.25051	0.152552	1.4364	1.59723	1.47248	0.819075	1.56383	0.848064	1.22434	1.22043	2.14195	0.435608	1.67433	2.27528	0.732085	1.23629	1.07754	0.696972	0.227371	0.350163	0.398553	1.47661	0.996441	1.27572	0.449089	1.43352	0.47092	1.27764	1.17048	0.263598	0.612049	1.38939	1.08599	1.51281	0.653352	-0.276066	0.00862605	-0.322393	1.73855	1.20608	1.22506	-0.392391	-0.154315
MAGEB2	1.36305	2.06214	1.37131	1.55224	1.63205	0.88752	2.25051	0.152552	1.94723	1.82037	1.47248	2.20537	0.870686	-1.23138	1.44748	1.50812	1.73648	1.68837	1.67433	1.9876	4.89097	0.543143	1.07754	1.10244	1.61367	1.04331	0.804018	1.47661	-0.102172	1.49886	1.14224	1.02806	1.38721	-0.10865	2.08677	2.34304	3.177	0.983922	1.08599	1.51281	1.16418	1.51569	0.00862605	0.776219	1.33309	1.89923	1.63052	1.21705	0.944297
MAGEC1	2.27934	4.02575	2.75761	1.95771	1.63205	2.83343	3.09781	0.845699	1.4364	1.30955	2.16563	1.3299	1.78698	0.154917	1.6298	2.06773	2.2961	1.3519	1.26886	1.29445	1.64838	1.45943	1.77069	1.79558	2.01913	1.60293	1.0917	2.16976	1.50727	1.83533	1.36538	2.53214	1.56953	2.08857	3.3677	1.36221	1.3052	0.290775	1.77914	1.51281	0.941034	1.11023	1.95454	0.776219	1.73855	1.20608	1.22506	0.300756	1.79159
MAGEC2	2.0562	3.72037	1.88214	3.21047	2.03751	1.98613	2.94366	1.94431	1.72408	2.40816	2.03209	2.02305	2.37476	0.714532	1.91748	0.814969	2.54741	2.14036	0.575714	1.29445	1.98485	2.15258	2.17615	1.79558	2.17328	1.9596	1.65132	1.98744	0.996441	2.52848	1.36538	1.72121	0.876385	1.83726	2.55677	2.56618	1.99834	2.08253	1.77914	2.61142	1.50065	0.417081	1.39492	1.75705	2.24938	0.800619	0.531913	0.706221	1.45512
MAP2K1	4.8746	5.1007	4.8053	4.86643	4.90919	4.88572	4.76282	4.74767	5.11691	5.00672	5.12314	4.77032	5.07538	4.95483	5.031	4.84921	4.68092	5.00515	4.46753	4.79096	4.95159	4.87388	5.02878	4.94547	4.11919	5.00412	4.66123	4.65467	4.71811	4.74923	5.00821	4.98887	4.52271	4.75888	5.07245	5.16887	4.78644	4.41791	5.07497	4.50854	4.84301	4.85973	4.62375	4.41381	4.61023	4.69244	5.00925	4.66385	4.36747
MAP2K2	6.10363	5.96664	6.23112	6.00949	6.14291	5.94695	6.15585	6.09272	6.3466	6.26302	6.56007	6.48319	6.40408	6.22796	6.18893	5.99675	6.25555	6.14272	6.45345	6.05377	6.35971	6.21647	5.79604	6.34065	5.29628	5.73466	6.22308	5.98012	6.03339	5.80562	6.1445	6.34127	5.79149	6.01384	6.18776	6.04742	5.8538	5.89289	6.24791	6.0561	5.85736	6.45971	6.18657	5.95987	6.06489	6.23652	5.72209	6.1414	5.98125
MAP2K4	4.13564	3.93395	4.10134	3.90362	3.91783	4.1262	3.23134	4.12284	4.36314	3.9486	3.6697	4.16311	3.78846	3.7031	3.82703	3.88302	3.93371	4.09917	3.52015	4.16613	3.47293	3.74182	4.25559	4.38585	4.33824	2.54739	3.73076	4.09157	4.8031	4.00029	3.83348	4.14157	2.99665	4.56418	4.36915	3.6648	3.83093	4.26107	4.00376	5.44463	4.46001	4.51972	4.5625	3.95427	4.9304	3.97867	4.02842	3.73474	3.62987
MAP3K1	5.75441	5.20306	5.28333	5.65489	4.87724	5.20501	5.19495	5.09419	5.02914	4.32181	4.90647	5.01377	4.55957	4.06193	5.03654	4.90931	4.28201	4.99996	4.7346	5.34913	5.03615	5.30958	4.25559	5.079	5.58866	5.57591	5.41252	5.10539	5.64083	6.03789	4.81854	4.87821	6.26088	5.94108	4.46631	4.93643	4.94278	5.70242	5.18863	4.94679	5.4601	5.43767	5.25037	5.76438	5.51514	5.07032	5.48067	4.42789	4.41003
MAP3K5	3.50312	4.88798	4.75004	4.3556	4.37289	4.41388	5.65171	5.3287	4.6816	3.99512	4.82238	5.50121	5.25894	4.47905	5.40639	4.59916	4.52457	4.39642	4.18663	4.27338	5.31194	4.58619	5.42134	4.5577	3.55958	3.68237	3.4896	3.90436	4.81048	4.29614	3.99005	4.56902	4.24368	3.65255	3.97384	4.42248	4.34972	3.72476	4.26404	4.07776	3.61518	2.43198	3.50513	2.97344	3.81799	4.53829	3.80906	3.71848	3.50925
MAP3K7	5.13005	5.3626	5.09298	4.6086	4.85757	4.79954	5.21234	5.17643	5.08272	5.31688	5.04201	5.24989	5.03735	4.86445	5.24969	5.34757	5.44394	5.14963	5.01837	5.09368	4.98058	4.95594	4.7411	4.43464	5.23132	4.74461	4.82937	5.19019	4.88143	5.05421	4.93209	5.17119	4.91944	5.05041	4.76779	5.48395	5.44833	5.1428	4.97781	4.97854	4.89228	5.31492	4.89898	4.68155	4.81433	5.31148	4.61789	4.7256	5.01047
MAP4K2	3.71443	3.95299	3.79906	4.22639	3.73211	4.04452	4.32996	4.1038	3.8343	3.82185	3.82385	4.33558	4.00618	4.90851	4.19475	4.29621	4.08786	4.11191	3.52015	4.08766	4.39565	3.67864	4.51153	4.26651	3.94094	4.98489	4.26975	3.71021	4.22856	4.06381	3.64776	3.83142	4.01188	3.98569	4.1909	4.17562	3.83093	4.14092	3.85858	4.55733	4.13971	3.71292	4.13576	4.50592	4.37761	4.18501	3.8461	4.02645	4.03534
MAPK1	5.18624	5.07645	4.91709	5.23485	5.14856	4.96506	5.26278	4.79694	5.00123	4.72179	5.26233	5.19273	4.96503	4.70879	5.031	5.10543	4.69399	5.26392	5.05305	4.90537	5.41884	5.01478	5.57735	5.00104	4.98954	4.98003	4.92034	4.56766	4.86067	5.12053	5.14044	5.15519	4.71942	4.87496	4.65172	5.38159	4.77093	4.95421	5.0468	4.40318	5.08417	5.37993	5.13852	5.39134	4.46858	4.84367	4.6908	4.90091	4.41003
MAPK11	2.17398	2.97843	2.83765	2.7309	3.05916	2.96696	4.32996	1.76199	2.8227	2.77588	3.08192	3.38402	2.8166	2.66044	3.27203	2.31905	2.54741	3.2082	2.77294	3.19157	3.91014	2.79444	2.46383	3.09487	2.17328	2.54739	2.41346	2.86291	1.68959	2.52848	2.70038	3.16813	2.26268	2.53041	2.96223	2.90266	2.80927	3.69197	2.1846	3.45872	1.95263	1.51569	2.78121	2.0755	2.83716	3.1032	2.47782	1.80483	2.33059
MAPK14	5.56401	5.63519	5.60058	5.66721	5.49628	5.73955	5.26278	5.55071	5.44374	5.66197	5.56265	5.5784	5.87127	6.02351	5.84686	5.56424	5.52067	5.4758	5.89872	5.50411	5.5154	5.35533	5.06652	5.51321	5.32112	5.22154	5.41914	5.34782	5.42328	5.69456	5.21126	5.68202	5.6271	5.34667	5.54623	5.54171	5.50989	5.40877	5.47425	5.60715	5.14573	5.36229	5.51396	5.49769	5.81609	5.65655	5.81512	5.5425	5.62951
MAPK3	6.16091	5.28102	5.32895	5.00223	4.94623	5.26328	4.76282	4.77752	5.13358	5.19454	4.96138	5.02873	4.88707	5.43685	4.90695	5.18442	4.73221	5.29542	5.07552	5.15868	5.77873	4.88695	4.8842	5.83277	5.67411	5.30246	5.4452	5.81608	5.2257	5.51704	5.57007	5.15519	5.20272	5.25264	5.57108	5.02577	5.73601	5.3342	4.77487	5.38401	5.5437	5.63744	5.25565	5.72498	4.99665	5.71327	5.73592	4.55637	4.64148
MAPK8	4.23944	4.67405	4.84741	4.41444	4.23474	4.71616	4.14763	4.1779	4.64186	4.41563	4.56352	4.62574	4.50827	4.30596	4.43316	4.68617	4.33917	4.46096	4.93242	4.76019	4.64411	4.39329	5.47199	4.63855	5.13265	4.56229	4.8529	4.42105	4.8323	4.27145	4.32029	4.81225	4.20859	4.42395	3.84462	4.68244	4.86054	4.87574	4.56723	4.50854	4.25522	4.13065	4.36533	4.88161	4.49009	4.39793	4.61789	3.75074	4.41003
MAPKAPK2	5.29488	5.77572	6.16985	6.10875	6.23722	5.65396	5.93103	5.31161	5.74496	5.6091	5.19213	5.70188	5.51987	5.60058	5.37931	5.69777	5.55419	5.70861	5.52447	6.49479	5.48568	5.48121	5.52019	5.33654	5.03956	5.57591	6.0528	6.31025	5.24969	5.7975	5.33189	5.80718	6.14596	5.4786	6.7981	5.70168	6.88681	6.24402	5.67096	5.80327	5.58783	5.64551	5.36048	5.17478	6.28891	6.11874	6.43864	5.56085	5.946
MARCO	3.8054	3.50906	2.46992	1.77539	3.96742	2.83343	3.09781	1.25116	2.8227	3.92451	1.87794	2.55368	4.32067	3.24596	5.1059	4.11081	5.21772	2.30741	4.10207	2.76079	3.47293	3.96087	3.38012	2.71188	1.83681	2.4296	2.1033	1.47661	2.67042	2.66201	2.80046	2.73281	2.66814	1.83726	2.77991	2.20951	1.71066	1.67707	2.59007	2.20595	0.941034	1.92116	1.95454	2.62205	3.12485	2.59238	2.47782	4.07352	2.84142
MASP1	1.5862	1.369	2.46992	2.36317	1.91973	1.58067	2.76134	1.53885	2.12955	1.82037	0.779331	1.3299	1.9693	0.848064	1.6298	1.73126	1.95962	1.3519	1.96201	1.58213	1.64838	1.79591	4.16858	2.30641	2.30681	1.60293	0.804018	2.16976	1.68959	1.49886	1.14224	2.12667	2.17567	2.19393	2.26909	1.36221	1.99834	2.23668	1.49145	2.61142	1.50065	1.51569	2.40652	1.0639	0.639939	2.3047	1.4482	1.39937	0.538832
MASP2	1.76852	1.59214	1.88214	1.95771	1.44973	1.29299	2.25051	1.53885	1.4364	2.29038	1.47248	1.91769	2.25698	0.154917	1.6298	1.50812	1.73648	1.3519	1.67433	1.58213	1.64838	1.64176	1.77069	1.61326	1.61367	1.60293	1.90263	2.32391	2.09505	1.83533	1.70185	1.43352	1.72368	1.68311	2.67455	1.36221	1.3052	1.38939	2.47228	2.20595	1.16418	0.822546	1.61806	0.776219	2.4317	1.49377	2.03599	0.993903	1.45512
MAVS	5.07662	4.91718	5.26313	5.60837	5.46431	5.16419	5.42857	5.41005	5.11691	5.15258	5.01344	5.18852	5.25271	5.01667	5.38322	5.01217	4.90406	5.30698	6.1091	6.15168	5.61867	5.50249	5.368	5.89823	5.23132	5.49475	5.00871	5.47175	5.57458	5.08238	5.1541	5.30473	5.55232	5.35941	5.02062	5.62489	5.27549	5.32121	5.31282	5.36295	5.63467	4.95504	5.42027	5.83881	5.59577	5.54555	5.55908	5.27404	5.37114
MBL2	1.07537	1.08131	1.65899	1.26456	0.533436	1.58067	1.84505	0.845699	1.4364	1.59723	1.47248	0.819075	0.870686	-0.132765	1.6298	1.22043	1.73648	1.3519	0.575714	0.888987	0.038938	-0.150004	1.07754	1.39012	1.61367	0.350163	0.398553	1.07115	0.996441	0.988033	1.14224	1.43352	0.876385	1.27764	0.477328	0.263598	1.71066	1.38939	1.08599	2.20595	0.941034	0.417081	0.701773	0.776219	0.639939	1.20608	1.4482	0.300756	-0.154315
MCAM	3.37795	4.75339	4.49221	4.22639	3.71149	4.49844	4.5531	4.08438	4.24981	4.40059	4.78666	4.37442	4.81227	3.87457	4.04274	5.19073	4.86105	4.46985	4.71885	4.10786	4.99477	4.82673	4.51153	4.16271	3.86496	3.18338	4.07485	4.43845	3.29903	4.12353	4.29924	5.5444	3.17897	3.65255	4.44762	4.39073	4.83156	4.49547	3.9192	3.81539	3.88547	4.08064	4.18301	4.73385	3.81799	4.7803	4.42373	3.82712	4.21513
MEF2C	4.11989	4.74488	4.65473	4.48344	3.91783	4.76908	4.48411	4.1956	4.34512	3.82185	4.36285	4.56465	3.61153	3.31192	4.11471	4.47853	4.42772	4.56274	4.3599	4.84023	4.28743	4.63749	3.91075	4.14696	3.94094	4.52455	3.79975	4.32925	4.65142	4.1521	3.86682	4.62537	4.32107	3.14945	4.36915	4.15542	4.4622	4.2226	4.91463	4.50854	4.15991	3.65576	4.01596	3.8823	3.53031	4.56182	4.19547	3.9251	3.14152
MEFV	1.5862	1.08131	1.65899	1.55224	1.44973	1.58067	2.25051	1.25116	1.4364	0.904082	1.47248	0.819075	0.177539	2.32397	0.936655	1.73126	2.54741	1.3519	1.67433	1.58213	1.13755	1.23629	1.77069	1.94974	1.61367	1.04331	1.31484	2.32391	0.996441	1.49886	1.14224	1.72121	1.72368	0.584497	1.57594	1.64989	2.55796	1.38939	1.49145	1.51281	1.63418	1.33337	1.80039	1.46937	1.33309	1.49377	0.531913	1.39937	-0.154315
MERTK	3.71443	4.62709	4.26168	4.1913	3.60149	4.78949	3.79096	4.08438	4.12198	3.76628	3.91483	4.36485	4.33642	3.17534	4.57424	3.73274	4.89348	3.99096	4.46753	3.93351	3.97076	5.03738	4.44483	4.28049	3.40542	3.70007	4.2487	4.29003	4.57996	4.10893	4.19859	4.41245	4.31037	3.86164	3.77317	3.90118	4.72292	3.87429	4.1995	4.2854	4.48921	3.01977	3.94045	3.26113	4.07393	4.98267	4.24548	3.91167	3.17789
MFGE8	5.36125	6.23075	6.11624	5.20937	5.19215	5.85036	5.22944	5.88912	6.43811	5.19454	5.57098	5.7912	5.75727	5.34509	7.41874	7.26148	6.26098	5.8845	7.66329	5.40533	6.30043	5.77692	6.48022	5.77838	5.12521	4.8388	5.50752	5.69612	3.90516	5.63562	5.98642	6.92108	5.12011	4.90863	5.37517	6.4353	6.30914	5.39064	5.89817	4.80864	5.32306	4.90572	5.60705	4.8761	5.41906	6.11874	5.32356	7.53817	4.75834
MICA	3.0678	4.06024	3.40819	4.45641	3.98342	3.52658	3.79096	3.55375	3.97538	3.04415	4.05648	3.63249	4.22059	3.83122	3.33455	4.01364	3.68239	3.14366	4.44691	3.75119	3.8456	3.46091	4.07327	4.22333	4.19766	2.95285	3.83254	3.21122	3.78965	3.8784	3.97545	4.1191	4.28863	3.88033	4.30597	4.58109	4.39624	3.3353	3.52834	4.50854	3.93677	2.66837	3.14412	4.26257	3.77543	4.38414	4.34962	2.55205	3.02374
MICB	4.30749	3.78936	3.26843	4.49668	3.17249	3.69088	2.76134	3.48476	2.90274	3.25546	2.9194	3.91012	3.67405	3.97811	4.14211	4.11081	4.44453	2.92051	4.18663	4.29018	3.25781	3.7212	3.7166	3.6927	3.98857	3.56904	5.07604	3.98892	3.70449	4.09411	3.2823	3.47041	4.33165	2.72456	3.56837	5.16144	4.61938	1.90021	4.13051	3.99771	3.99739	4.33905	4.24273	5.25734	4.35351	4.60728	4.30467	3.71848	3.50925
MIF	7.17269	6.71013	8.31057	6.48131	7.51212	7.34507	7.61805	6.54948	7.02739	7.61765	7.27309	7.19807	7.50663	6.52482	6.94629	7.51693	7.12897	7.11269	7.36694	6.77786	8.09314	6.94755	7.41613	7.19299	6.87765	6.83327	7.25869	6.42774	6.93133	6.88152	7.62036	7.19558	6.10749	7.54199	7.00529	7.77074	6.78584	7.18443	7.57443	6.14754	7.32243	8.10278	7.54978	7.56218	6.39568	6.61326	6.70048	7.14876	6.80318
MME	2.54171	4.31344	3.10591	3.11039	2.93133	4.23742	2.25051	3.55375	4.38084	2.60883	3.13071	3.38402	4.28841	5.47181	2.14063	3.67717	2.98924	3.32598	3.46609	3.66158	4.35643	3.56357	2.17615	3.37112	2.79232	2.05491	3.36897	3.5135	1.84374	3.02492	3.08815	3.89026	2.48582	2.88708	3.18538	3.35464	3.3201	3.54887	3.43736	2.20595	2.55047	2.85943	3.67219	1.0639	3.58438	3.69099	3.23996	2.7431	1.45512
MMP12	1.5862	4.98665	3.96158	2.11186	4.0744	2.49696	2.5382	1.53885	1.4364	5.14541	1.87794	1.51222	5.33083	2.40621	3.75007	4.89251	2.42963	3.48013	2.77294	2.96843	3.97076	2.3349	1.07754	3.37112	2.79232	1.60293	3.28892	3.26837	3.07588	3.25672	2.32089	2.6375	2.34272	2.08857	2.08677	3.03619	2.22149	2.99882	2.79074	2.61142	2.1938	1.92116	2.31121	2.56798	3.34799	2.88006	2.32367	3.10412	3.60688
MNX1	1.5862	1.92861	3.26843	0.165948	3.01834	2.90242	3.79096	3.44839	2.2837	3.25546	2.38877	2.76498	2.95013	0.560382	2.32295	0.814969	1.4488	3.00056	0.575714	2.59373	1.13755	-0.150004	1.07754	2.30641	0.227371	-0.342984	1.78485	0.378003	1.50727	-0.110579	0.854554	1.94435	2.34272	3.0694	1.17048	1.36221	1.71066	0.983922	1.08599	2.20595	-0.445261	1.80338	0.00862605	-0.322393	1.33309	2.88006	-0.161235	-0.392391	3.21298
MPPED1	1.5862	0.675849	1.37131	1.77539	-0.159711	1.58067	1.84505	0.845699	1.4364	2.15684	1.47248	0.819075	1.56383	0.560382	1.6298	1.22043	1.73648	1.8219	1.67433	1.58213	1.8307	1.64176	1.07754	1.61326	4.83254	0.755628	0.804018	1.47661	1.50727	1.27572	1.5477	1.94435	1.975	0.989962	5.91105	1.87304	1.3052	2.59336	1.08599	2.20595	0.247887	3.57408	1.80039	1.28704	3.12485	1.49377	0.937378	0.706221	2.14827
MR1	2.80997	3.02722	2.91176	3.25699	2.78473	3.02759	2.5382	2.45514	3.47328	2.69584	2.48408	3.0163	2.25698	1.47667	2.92909	2.68677	3.1834	3.2082	2.18515	2.59373	2.23616	1.79591	3.56245	2.48873	3.06058	2.4296	2.34446	3.37373	2.38273	3.06747	2.15384	3.33064	3.56196	3.29255	2.96223	2.20951	2.69149	2.37022	2.69543	3.30457	2.85058	0.417081	2.64768	2.16251	3.58438	3.05191	2.47782	2.44082	2.48474
MRC1	1.5862	4.12584	2.83765	2.65085	3.77211	3.13881	2.25051	2.63746	3.04584	2.60883	2.48408	4.42094	3.12198	2.63982	3.23924	3.37992	3.44123	3.10976	2.36747	3.56314	3.8456	3.14583	1.07754	2.83704	0.920518	1.44878	1.65132	2.7759	2.53689	2.37433	2.15384	2.53214	2.72221	1.27764	2.77991	3.25933	2.22149	2.85572	3.22605	2.8991	2.49918	1.51569	2.20585	1.62352	3.03783	3.66282	2.40371	3.19113	2.73606
MRPS5	5.0072	5.22973	5.4712	4.84808	4.8101	5.03856	5.29504	5.43576	5.11691	5.22157	5.77316	5.34086	5.28348	5.89872	5.37931	5.37932	5.38062	5.10375	4.82421	5.15868	5.66296	5.18271	5.54345	4.95965	4.89081	5.00412	5.16073	4.73471	5.03363	5.10436	5.16759	5.0885	4.96516	4.9973	5.28135	5.60593	5.26601	5.15831	5.23703	4.80864	4.78585	4.63659	4.98536	5.19907	4.944	5.11811	5.16178	5.2424	5.4697
MS4A1	2.46166	2.54765	3.21714	3.59993	2.03751	3.90794	2.25051	2.34978	2.2837	2.51352	2.16563	2.20537	1.78698	3.19944	3.66668	1.50812	3.68239	2.63283	1.96201	4.08766	1.8307	2.55805	1.07754	1.61326	1.83681	3.091	1.49717	1.7643	1.28412	1.83533	1.14224	1.02806	1.16407	-0.10865	2.77991	0.956745	1.99834	1.38939	3.79404	3.45872	1.63418	0.417081	2.84184	1.28704	1.73855	0.800619	0.937378	1.55352	1.92513
MS4A2	2.80997	2.62176	2.57528	3.66246	3.57796	2.27381	3.09781	1.53885	3.28223	1.59723	2.57109	2.55368	2.57543	0.848064	1.6298	2.06773	2.2961	3.00056	2.65516	2.90389	2.52384	2.94104	1.77069	2.40172	1.61367	3.73455	2.1033	2.57523	1.68959	2.93394	3.05178	2.6375	3.38869	2.72456	2.87522	1.87304	2.40381	2.37022	2.59007	2.8991	3.29241	0.822546	2.31121	2.85566	2.83716	2.59238	2.67198	1.21705	1.23198
MSR1	4.48762	5.82043	5.1555	5.11471	4.83072	5.58344	3.92449	4.75772	4.79214	4.92046	4.55209	5.4538	4.60836	3.99437	4.19475	4.6757	5.80551	5.32971	4.42586	4.41535	5.10784	5.61519	5.06652	4.82411	4.54486	4.25214	4.63266	4.88886	5.09079	5.48784	4.82485	5.53341	5.07609	4.85419	4.28399	5.16887	5.47958	3.84612	4.45328	4.45725	5.25518	3.94344	4.51949	3.95427	4.53176	5.58394	5.08051	4.82796	3.87104
MST1R	3.23485	4.95944	4.8053	4.11719	4.02994	3.93204	4.19642	3.86612	4.88108	4.78565	4.03743	4.25306	4.49503	5.16221	3.55161	3.92848	3.71748	3.85333	3.87155	3.49168	4.71177	4.21944	4.02198	4.68596	4.27042	3.37059	3.1066	4.09157	3.15592	4.32024	4.84969	2.89986	4.47825	4.81133	4.95466	4.28895	4.13841	2.77568	3.48388	3.30457	4.21818	2.28888	3.56397	1.98019	4.70038	3.99929	3.9819	3.16296	3.85302
MTMR14	4.40757	4.63666	4.49221	4.37064	4.47502	4.70523	4.58589	4.1779	4.75663	4.23629	4.22932	4.89095	4.468	3.79906	4.43316	4.41228	4.50907	4.34763	4.0097	4.7067	4.38274	5.17301	3.85013	4.33456	4.46148	4.37551	4.4416	4.1392	4.5228	4.20691	4.56813	4.61158	4.43173	4.66203	4.06085	4.48311	4.88872	4.09744	4.48719	4.07776	4.59816	4.15475	4.43944	4.36895	4.00724	4.23461	4.38206	4.32611	4.22771
MUC1	2.0562	4.92434	5.69323	6.69391	6.3999	3.66011	5.71625	5.59063	5.55273	6.51355	5.98334	6.40382	4.62019	5.50677	3.3644	6.27029	4.26221	6.88371	3.79459	5.9919	5.06938	4.88695	3.7166	6.58169	7.52649	3.41822	6.69012	6.2888	6.23819	7.27589	5.58194	6.00479	7.66197	8.4307	7.5757	3.76011	6.37095	4.58123	5.22116	6.68896	7.10382	4.78018	7.17951	4.52964	6.27829	7.30939	6.08099	5.29797	5.64478
MX1	5.3884	5.97915	6.94978	6.46857	5.74565	6.40296	4.32996	6.01618	7.20888	7.92024	4.97653	5.60934	6.19613	7.16297	7.21643	5.81555	7.82326	6.33413	6.61597	7.25029	5.69493	5.28372	8.20924	5.82983	5.34536	4.48533	7.59711	6.25574	5.69084	5.43068	6.02882	5.19472	6.05065	5.60508	6.40957	4.92704	6.20304	4.2226	6.61542	8.71398	6.53109	5.67977	6.07705	7.93057	6.40513	5.8212	6.51711	7.76927	7.8185
MYD88	5.09475	5.52004	5.17797	4.91954	5.43871	4.8672	4.88957	4.8439	5.30063	5.56752	5.20418	5.10953	5.35932	4.98323	5.21332	5.25762	5.46217	5.25589	5.01837	5.28959	5.25929	5.52332	5.3542	4.70431	4.38625	4.70044	5.54605	5.34782	4.95407	4.73361	5.29328	5.15519	5.40179	5.22407	5.56492	5.07578	5.07796	4.56744	5.24487	5.60715	5.30413	4.29865	5.09622	5.0389	5.04666	5.07728	4.93252	5.59907	5.26622
NCAM1	1.36305	2.62176	2.21861	2.24539	2.23818	2.90242	2.5382	1.76199	1.4364	1.30955	4.05648	2.8115	2.66245	0.848064	2.03527	2.60673	2.74808	2.14036	3.14066	3.14028	3.12998	1.92944	3.15698	2.20105	2.01913	1.60293	1.49717	2.7759	3.23003	2.52848	2.24085	2.81982	2.48582	1.68311	1.86362	3.72933	2.55796	2.08253	2.47228	2.20595	1.63418	1.92116	1.10724	2.16251	2.24938	1.89923	1.91821	1.39937	1.63744
NCF4	3.02128	3.20158	3.70669	3.344	3.57796	3.83196	2.94366	2.98577	3.11038	3.50677	2.72524	3.76351	3.43564	3.12533	3.5016	3.3407	3.71748	3.38005	3.71121	3.69235	3.33477	3.58767	2.46383	3.55917	2.62527	2.98922	2.34446	2.94295	3.72647	2.98046	2.05853	3.04296	2.91327	2.4563	3.31054	3.48247	2.91463	2.99882	3.76014	3.81539	2.88694	2.49652	3.30446	1.87483	2.94252	3.40331	3.50233	3.16296	3.02374
NCR1	1.5862	1.59214	2.67059	1.95771	2.47935	2.3916	3.45449	2.09846	1.94723	2.15684	1.47248	0.819075	1.56383	1.40768	2.83377	2.76088	2.83509	1.53422	2.18515	2.90389	1.64838	1.92944	1.07754	2.08327	1.61367	2.14192	1.65132	1.47661	1.97727	2.37433	0.854554	1.94435	-0.222227	1.83726	2.26909	0.956745	2.22149	2.59336	2.69543	2.8991	0.941034	1.11023	1.39492	1.62352	2.24938	1.20608	1.4482	1.39937	2.14827
NEFL	1.5862	1.08131	2.21861	1.95771	-0.159711	1.80381	2.25051	1.25116	2.53501	1.30955	2.28341	0.819075	1.9693	0.154917	0.53119	1.22043	1.73648	1.3519	2.18515	1.80528	0.038938	1.64176	1.07754	1.61326	2.17328	1.04331	0.804018	1.47661	1.68959	1.27572	0.854554	2.12667	1.16407	0.584497	2.26909	2.34304	1.3052	1.90021	2.33875	2.61142	1.50065	0.417081	0.00862605	1.46937	1.73855	1.89923	1.22506	0.706221	1.23198
NFATC1	3.78342	3.72037	4.12285	3.59993	3.57796	3.77789	4.04227	3.19707	3.28223	2.98352	3.48738	3.8636	3.31303	3.7031	3.27203	4.49127	3.60828	3.38005	3.71121	4.4863	3.86758	3.40534	4.40974	3.87503	4.01156	3.50716	3.86429	3.93335	4.13193	3.78124	4.00444	3.55379	3.87212	4.00222	3.73542	3.44165	3.7901	3.38182	4.13051	3.9107	3.16566	2.85943	3.00436	4.62637	3.89804	4.35597	3.79001	3.10412	4.24013
NFATC2	4.41941	4.65553	5.37257	4.8573	4.24701	5.01465	3.71685	4.12284	3.89314	3.99512	4.41692	4.30543	4.45421	4.1713	4.72084	4.31148	4.99458	4.00514	4.50754	5.28959	4.35643	4.55953	3.56245	4.51468	4.71601	5.12085	4.20522	4.20664	4.78818	4.16609	4.4099	4.20611	4.66058	3.82318	4.57167	4.51209	4.99408	4.56744	4.81168	4.97854	4.14986	3.48513	4.48596	4.2209	4.75081	4.65077	4.33858	4.38673	4.59927
NFATC3	4.68629	4.80298	4.50681	4.3556	4.38358	4.47104	4.19642	4.41523	4.64186	4.06108	4.32029	4.36485	4.02769	3.29041	4.31538	4.49127	4.66767	4.34763	4.50754	4.71763	4.38274	4.30434	4.16858	4.39827	4.03403	4.5012	3.98207	4.29003	4.20189	4.1521	4.21029	4.1191	4.27758	3.84259	4.32748	4.30665	4.10856	3.58661	4.94672	3.9107	4.18947	3.69423	4.25712	3.80474	4.27753	4.38414	4.40311	3.8123	3.71689
NFATC4	3.34405	4.90996	5.10101	5.16316	5.0714	4.51186	4.44774	4.98087	5.28655	5.54365	4.54053	4.67629	4.58426	4.15769	4.73588	4.31148	4.01375	4.83006	4.0097	4.92323	4.85112	4.48473	4.51153	4.98743	4.8621	4.34836	5.57752	4.98317	4.29228	4.13792	5.06915	6.06501	4.7336	5.71735	5.0825	5.09191	5.79383	5.65675	4.77487	4.69086	5.11926	5.2454	5.38852	4.66121	5.44396	4.32698	5.20006	3.75074	4.07979
NFKB1	3.37795	4.10984	3.70669	3.25699	3.45121	3.52658	3.45449	4.04437	3.66999	2.77588	3.95739	3.96896	3.17327	2.86297	3.30378	3.06626	3.68239	3.48013	2.65516	3.56314	2.87215	3.46091	3.15698	3.2227	3.55958	3.37059	4.4929	3.7453	3.99217	3.67361	3.70719	3.33064	3.60641	3.65255	3.52185	3.15397	3.09696	3.18115	3.85858	3.12224	3.38338	3.25029	2.64768	3.0788	4.27753	3.86867	3.20606	3.41427	3.31142
NFKB2	4.85956	5.21914	5.44885	5.77542	4.70782	5.45187	5.14089	5.01236	5.28655	4.59296	5.61164	5.2578	5.11918	5.59408	5.29763	5.26349	5.63339	5.15856	5.412	5.52372	5.37166	5.17787	5.57735	5.56065	5.08718	4.69397	4.97841	5.38864	4.46218	4.94567	5.15862	5.01704	5.31904	4.75116	5.02062	5.26081	5.50989	4.68522	5.6132	5.53816	4.46739	4.55225	4.48596	5.00548	6.01984	5.19507	4.78753	4.53486	5.63258
NFKBIA	6.05898	6.08526	6.78593	6.69098	6.02444	6.22985	6.71642	5.71323	6.51366	6.41347	5.76294	6.2051	6.39215	6.40586	6.24492	6.29977	6.61168	6.26602	6.04798	6.76251	6.24753	6.78147	6.31929	6.36167	7.0107	5.97958	6.41836	6.32604	6.53246	6.41298	6.25573	6.16972	6.6925	6.23699	6.92463	6.74517	6.47852	5.8042	6.65814	6.35699	6.96569	6.13246	6.48867	5.94291	7.23845	6.27917	6.23403	6.84611	6.94983
NLRC5	4.59188	4.74488	5.26313	5.39169	4.72309	4.99839	3.71685	4.35724	4.76861	4.71074	4.22932	4.83245	4.98972	5.36577	5.4102	5.28661	5.82246	4.74641	4.60107	5.55713	4.9877	4.68628	4.63289	5.20783	3.94094	4.4933	3.99587	4.76003	4.13193	4.63435	4.42877	4.56902	4.60609	3.78317	4.52038	4.27093	4.24964	3.58661	5.19686	4.8801	3.92419	3.4616	4.31269	4.51389	4.68299	4.4895	4.69858	4.48281	4.95767
NLRP3	1.5862	2.81592	2.67059	2.93854	1.91973	3.1901	2.94366	2.98577	1.94723	0.904082	1.47248	2.42851	2.25698	1.94668	2.54609	2.31905	2.83509	2.14036	2.52162	3.33133	3.08346	2.84573	2.8693	2.20105	2.4246	2.4296	2.27036	2.16976	3.6355	2.28732	1.95317	2.28082	1.975	1.83726	2.55677	2.97165	3.00994	2.23668	2.79074	3.12224	2.32733	1.51569	2.31121	1.0639	1.73855	2.81552	2.54682	2.55205	2.84142
NOD1	3.44249	3.8539	4.35024	4.27682	3.88334	4.66028	4.37078	4.31143	4.22961	4.12296	3.978	4.16311	4.16652	4.18027	3.93239	4.2327	4.41063	4.34763	4.04145	4.25628	4.50485	3.82029	4.02198	3.97412	3.78272	3.21236	3.55555	3.71021	3.72647	3.52701	4.17478	3.99847	3.85531	3.69801	3.42177	4.0248	3.70309	3.69197	4.17703	2.61142	3.29241	2.28888	3.2275	3.39118	3.73098	4.28186	3.55234	3.76649	3.60688
NOD2	2.46166	3.7439	3.49158	3.16168	3.17249	2.96696	3.34913	3.19707	3.59589	4.27138	3.34428	3.8636	2.95013	2.81167	2.97354	3.21286	4.11139	3.32598	3.28376	3.19157	3.77661	3.28398	4.07327	3.43781	2.99996	2.98922	3.71274	2.94295	3.23003	3.06747	3.2823	2.6375	3.36129	2.37626	2.67455	3.63089	2.22149	3.06336	3.68868	2.8991	3.78885	2.28888	3.14412	1.75705	3.41253	3.69099	3.3045	2.90345	4.00457
NOL7	4.59188	4.48251	4.28003	4.24349	4.36208	4.39907	3.63681	4.98883	4.12198	4.30528	4.61878	4.24225	4.81227	4.37809	4.94399	5.01217	4.32048	4.41529	4.78041	4.44433	4.53875	4.11268	4.94874	4.74876	4.35451	4.27214	4.66123	4.04156	4.59831	4.73361	4.44729	3.86127	3.98247	4.42395	4.215	4.81747	4.34972	4.35122	4.6833	3.81539	4.6046	5.00205	4.45128	4.72746	4.27753	4.25061	4.78753	5.07567	4.92709
NOS2A	-0.0232429	1.369	1.65899	1.77539	-0.159711	1.29299	1.1519	1.53885	1.94723	0.904082	1.47248	0.413609	1.27615	0.848064	1.22434	1.73126	1.4488	1.12875	1.26886	1.58213	1.42523	1.23629	1.07754	1.61326	1.32598	0.755628	1.0917	1.98744	1.28412	0.988033	0.854554	2.73281	0.876385	1.27764	0.477328	0.263598	1.3052	1.67707	1.49145	1.51281	0.941034	0.417081	0.00862605	1.28704	0.639939	2.18691	1.4482	1.80483	-0.154315
NOTCH1	3.76095	4.68318	4.6165	4.42863	4.24701	4.53818	4.61764	4.5952	4.43213	3.97213	4.58599	4.2091	4.90493	4.94657	5.55507	4.80395	4.62685	4.53825	5.03006	4.7067	5.15093	4.74784	4.51153	5.10977	4.17861	3.646	4.08743	4.38534	4.04096	4.36676	4.24458	5.02626	3.98247	4.01848	4.57167	4.64562	4.8017	4.64748	4.56723	4.22086	4.25522	3.91359	4.36533	4.05963	4.57176	4.75186	4.26958	5.68983	3.92322
NRP1	5.07662	6.24419	6.07179	5.77542	5.09778	6.08048	5.73687	5.90512	5.83085	5.42587	5.63914	5.99145	6.37805	6.08716	5.08507	5.81555	5.85957	5.8845	6.07288	5.73317	6.50197	5.82126	5.368	5.74683	4.98954	4.93513	5.4548	6.20695	5.36589	5.69756	5.60238	6.52112	5.25841	5.45203	5.92407	5.62489	6.06309	5.95374	5.49879	5.80327	5.41837	4.87723	5.63264	4.84809	5.60975	6.02637	5.61951	5.04133	5.06604
NT5E	3.44249	4.87305	4.01037	3.85483	3.88334	4.38403	3.79096	3.73607	4.02667	3.8745	3.26424	4.65494	4.92247	6.69775	3.47563	4.14717	4.26221	4.1613	3.97691	4.16613	4.56073	4.25672	3.38012	4.23793	3.36287	2.60146	3.63723	4.06688	3.48135	4.32024	4.23328	5.09709	3.17897	2.98239	4.03268	4.97313	4.24964	2.85572	3.82683	2.8991	3.26831	3.78438	2.899	3.23295	3.93578	4.51419	3.80906	4.14021	3.24688
NUBP1	3.0678	3.20158	2.21861	2.874	3.13613	3.66011	3.45449	2.8606	3.33352	3.42981	2.9194	2.93934	2.57543	3.0313	3.30378	3.61833	3.60828	3.52665	2.97361	3.19157	3.29703	3.43352	3.15698	3.50033	3.94094	3.12275	2.92428	3.55606	3.42419	3.47294	3.58458	2.97397	3.27428	2.66394	2.96223	2.90266	3.00994	3.06336	3.16543	3.81539	3.63228	3.63596	2.78121	2.97344	3.53031	3.43968	3.3045	2.90345	3.10378
NUP107	5.23425	4.78672	4.46235	4.90215	4.45541	4.9735	4.2874	4.21299	4.36314	4.36982	4.90647	4.39329	4.92247	4.64636	4.93179	4.37032	4.95536	4.64774	4.80982	4.73913	4.82643	4.62912	4.8842	5.85603	4.99806	4.99935	4.86446	4.89979	4.55179	4.9067	5.18089	4.58341	4.90767	4.54531	4.82113	5.08388	4.78644	4.76811	4.77487	4.50854	4.96191	4.83592	4.28529	4.53742	4.61023	5.69097	4.8155	4.88572	4.64971
OAS3	4.58193	4.96631	5.28333	5.2158	4.72309	4.92176	3.71685	4.73752	5.57423	5.81674	4.42999	4.89661	4.75225	5.28037	5.28046	4.43931	5.91087	4.99996	5.35484	5.82346	4.70238	4.9189	6.35054	4.74002	3.40542	4.65423	5.31121	5.94635	4.57066	4.56225	5.3089	4.46205	5.22019	4.95394	5.73482	4.17562	4.72292	3.50965	5.25265	6.65447	5.56601	5.46051	5.03251	6.28155	5.27467	4.42496	5.30683	5.65024	6.26405
OSM	2.86713	2.28529	3.76921	2.65085	3.39564	3.1901	3.09781	2.7175	1.94723	3.30198	3.17723	2.71619	3.91521	2.94301	2.40299	3.58756	3.71748	2.51505	2.97361	3.24036	2.60389	2.15258	3.38012	2.64288	3.2231	2.05491	3.13939	3.15059	3.33182	2.88515	2.32089	3.22528	2.41683	1.97079	3.47306	2.05536	3.09696	1.90021	3.28321	2.8991	2.92204	1.51569	2.57358	2.0755	3.63567	2.99784	1.91821	1.80483	3.62987
OX40L	1.07537	2.28529	1.65899	1.77539	2.03751	1.58067	2.5382	1.94431	1.72408	1.30955	2.03209	1.51222	2.12345	1.07121	1.44748	2.20126	2.74808	1.53422	1.26886	1.29445	1.13755	1.64176	1.77069	0.696972	1.32598	1.73646	1.90263	1.7643	1.50727	1.27572	1.5477	2.41435	1.56953	1.97079	1.86362	2.56618	2.69149	2.23668	1.77914	2.20595	1.3465	1.80338	2.31121	0.370754	2.58585	1.71691	1.4482	1.55352	1.92513
PASD1	2.68481	1.369	2.21861	1.55224	0.938901	1.58067	1.84505	0.845699	1.4364	2.51352	0.779331	1.66637	1.9693	0.37806	1.78395	0.814969	1.04333	1.12875	1.96201	1.80528	1.64838	1.45943	1.77069	2.08327	1.83681	1.60293	1.90263	1.7643	0.590975	1.96886	0.854554	2.12667	0.876385	0.989962	2.26909	1.87304	0.612049	0.983922	1.08599	1.51281	0.247887	0.417081	1.61806	0.776219	2.58585	1.49377	1.22506	1.39937	0.538832
PAX5	2.0562	1.77446	2.75761	2.7309	1.7862	2.75932	3.23134	1.94431	1.4364	2.15684	1.87794	2.02305	2.12345	1.76435	2.03527	1.91358	2.65277	1.68837	1.96201	2.49842	1.98485	1.23629	2.46383	1.39012	1.83681	2.14192	1.0917	1.47661	1.50727	1.27572	1.36538	1.94435	1.56953	1.27764	2.26909	1.87304	1.3052	2.08253	2.00228	1.51281	0.653352	0.822546	1.80039	0.776219	2.4317	1.71691	1.4482	1.68705	2.55373
PBK	3.23485	2.46761	2.57528	2.24539	3.09839	2.27381	1.84505	1.94431	1.03094	3.34643	2.38877	1.10676	2.95013	2.8795	3.66668	3.95046	3.24056	2.8335	1.96201	2.96843	1.13755	1.64176	3.78559	2.40172	3.2231	3.50716	3.41898	2.94295	2.09505	3.55298	2.89144	3.37943	3.27428	3.38786	3.52185	3.44165	2.69149	3.06336	3.68868	2.61142	3.58009	3.43751	2.71668	2.72213	2.58585	1.89923	3.23996	3.88427	3.94003
PDCD1	1.5862	1.369	2.35214	2.56384	1.7862	2.27381	1.1519	1.53885	1.94723	2.40816	1.1848	2.02305	2.25698	1.60184	2.92909	1.91358	3.12278	1.3519	1.96201	2.68075	2.11838	2.24789	2.46383	1.94974	1.32598	1.73646	1.65132	1.47661	1.28412	0.988033	1.14224	1.43352	1.72368	-0.10865	1.86362	0.956745	1.3052	0.983922	2.47228	2.20595	0.653352	0.417081	1.39492	0.776219	0.639939	1.20608	1.22506	1.80483	2.14827
PDCD1LG2	2.54171	3.76689	3.36374	3.38482	3.39564	3.49021	1.84505	2.45514	3.22816	2.69584	2.57109	3.59166	2.88559	3.63616	2.78248	3.25732	3.93371	2.78698	3.3483	3.75119	3.03467	3.3465	3.15698	3.2227	2.17328	3.05821	2.53862	2.32391	2.20041	2.72263	2.58915	2.89986	3.41536	2.37626	2.42324	2.82855	2.91463	1.90021	3.61172	2.8991	2.88694	1.80338	2.899	1.98019	2.4317	2.59238	2.92981	3.13397	2.93673
PDGFC	4.37121	5.32981	4.46235	4.52266	3.86564	5.03856	3.23134	4.1038	4.93291	3.30198	4.03743	4.90225	4.08956	3.6049	3.57571	5.19073	3.56906	4.80506	3.94301	4.37023	4.94421	4.88043	3.64249	3.83247	4.74916	3.93368	4.32053	3.7792	3.78965	4.5899	4.52663	5.1791	4.51397	4.11086	4.32748	5.06762	4.50387	3.87429	4.43589	5.55586	4.70223	3.61575	3.76983	3.14334	4.51114	4.93579	4.19547	4.10742	3.87104
PDGFRB	4.78078	6.63169	6.22854	5.82194	5.24746	5.91468	5.45597	6.07413	6.39223	4.71074	6.17068	6.19126	5.77966	4.90851	4.72084	5.44483	5.18647	6.40942	6.03955	5.76799	6.25754	6.31769	5.12059	5.73717	5.51057	5.41592	6.02617	5.60375	3.94088	5.86068	6.13437	6.75491	5.70736	5.08431	5.37517	6.26748	6.1842	6.1401	5.75882	5.12372	5.38074	5.25336	5.97733	5.08478	5.39353	6.02097	5.9808	4.6952	5.09271
PECAM1	5.58256	5.66287	5.49845	5.3421	5.53402	5.96892	5.08373	4.70643	5.21299	5.7324	5.59152	5.34448	5.41398	4.28205	5.3311	4.84921	5.32692	5.54155	5.46606	6.03065	5.78833	5.86859	3.91075	5.8589	4.92785	5.55417	4.8412	4.94235	4.85366	5.45394	5.11253	5.62822	5.18942	4.64494	5.30564	5.07578	5.40784	5.63788	6.0312	5.38401	5.28159	4.21257	5.45104	4.62637	4.55196	5.47345	5.17148	5.22438	4.61637
PIK3CD	3.37795	4.17236	4.49221	4.22639	3.71149	4.20171	2.76134	3.64906	3.80353	3.25546	3.64153	4.18637	3.93874	4.35212	4.52939	4.14717	4.74464	3.97657	3.83381	4.68448	4.13328	4.12666	3.7166	3.87503	3.52321	3.90551	2.88346	3.93335	3.99217	3.55298	3.36686	3.66712	3.98247	3.0694	3.87853	3.6648	3.7901	2.99882	4.38183	4.07776	3.48657	2.76846	3.47436	3.28852	3.20489	3.86867	3.79001	3.5779	3.24688
PIK3CG	3.76095	4.02575	4.33314	3.92715	3.73211	4.25482	3.09781	2.79161	3.33352	3.34643	2.9194	4.12718	3.43564	2.97331	4.19475	3.45403	4.7069	4.19681	3.71121	4.57787	3.33477	3.94434	3.02345	3.97412	3.17181	3.98775	2.74993	3.67384	3.78965	3.47294	3.08815	3.33064	3.87212	3.02684	3.24992	3.20804	3.38464	3.12399	4.55172	3.30457	3.48657	1.80338	3.2275	2.72213	2.94252	3.99929	3.57643	3.3918	3.31142
PIN1	5.31909	4.80298	4.79449	4.64328	5.00508	4.64872	5.08373	4.547	4.93291	5.04722	4.56352	5.07232	4.45421	4.8667	4.71324	4.90931	4.65425	4.69122	4.60107	4.86867	4.85922	4.86728	4.47874	5.09142	4.81234	4.65423	4.9681	4.86664	5.00982	4.82389	5.06915	5.0623	4.74062	4.84011	5.1023	4.85872	4.77093	4.9255	4.95719	4.97854	4.91133	5.04205	5.04558	4.98587	4.99665	4.99782	4.53925	5.95849	4.68987
PLA2G1B	1.36305	1.08131	1.65899	1.77539	1.91973	1.80381	2.94366	2.09846	1.72408	1.82037	1.47248	1.3299	1.56383	-0.132765	1.78395	2.06773	1.95962	-0.25754	1.26886	1.58213	1.13755	-0.150004	1.77069	1.94974	2.17328	1.26645	0.398553	1.7643	0.996441	0.582568	1.83538	1.72121	1.38721	2.08857	2.26909	1.64989	0.612049	1.90021	0.392841	1.51281	0.247887	0.822546	1.10724	1.0639	1.33309	1.20608	1.22506	1.21705	0.944297
PLA2G6	4.29425	4.09358	4.39983	4.88445	3.96742	5.09965	4.70725	5.99899	3.92131	4.16218	4.33468	4.26376	3.73289	3.24596	4.52017	4.05365	3.90553	4.09917	4.13106	4.76019	4.42096	4.30434	3.78559	4.46973	4.77067	4.39321	3.6757	4.11567	4.86764	4.57155	4.24458	4.84577	4.59805	4.79662	3.97384	4.45325	4.88872	4.91575	4.72357	4.97854	4.62364	4.18984	4.08616	5.19506	4.22346	3.84514	3.55234	3.13397	3.85302
PLAU	5.40171	6.91515	6.54934	5.02576	5.94061	6.76526	5.78663	6.41213	6.66036	5.46321	5.52426	6.73617	7.16318	7.24832	4.52939	6.58329	5.76183	6.24074	5.97388	5.42159	6.35249	6.42088	5.06652	6.06061	5.66109	4.90404	5.93982	6.60454	5.25912	7.17767	5.9805	7.38503	4.88976	5.31188	5.90228	6.458	6.67816	4.62151	5.49879	5.12372	5.74505	5.12661	5.06487	4.35044	6.60094	6.76933	6.48516	5.1986	4.87612
PLAUR	4.58193	5.66287	5.61981	4.29308	5.01077	5.31834	4.09634	4.78728	5.17407	5.21488	4.90647	5.4538	5.81945	5.88339	4.63383	5.44483	5.55419	5.38791	5.36321	4.74972	5.35214	5.1433	4.81521	4.72232	5.01486	3.76789	4.73584	5.0965	4.07222	5.3275	5.19402	5.6962	4.38294	4.50647	5.04168	5.38756	5.23702	3.58661	4.64134	4.15186	4.71953	4.28828	4.41535	3.94029	5.39353	5.45458	4.68295	4.59804	4.64971
PMCH	1.76852	1.77446	2.06446	1.26456	1.44973	1.80381	2.25051	1.25116	1.94723	1.30955	1.47248	0.819075	1.78698	0.965847	1.6298	1.22043	1.4488	1.53422	1.96201	1.29445	1.64838	1.23629	1.77069	1.79558	1.32598	1.26645	1.0917	1.07115	0.996441	1.68118	0.449089	1.72121	0.876385	-0.10865	1.57594	2.05536	1.3052	1.38939	2.00228	1.51281	1.3465	0.417081	1.10724	0.776219	2.02623	1.49377	-0.161235	0.706221	1.79159
PMP22	4.84429	6.37963	6.10751	5.87306	5.31675	5.52225	4.95856	5.3783	6.11544	4.66528	5.66968	6.16935	5.98868	4.1713	4.29239	5.75661	4.93515	6.5504	5.95561	5.72527	5.97118	6.01331	5.00936	5.84156	5.39216	5.24426	5.39238	6.15255	6.24871	6.06529	5.90227	6.33633	5.79393	5.98039	4.68202	5.80878	6.02815	5.00927	6.06272	5.84354	5.7793	5.26911	5.40679	4.28278	6.79903	6.39904	5.88377	5.31472	4.50912
PNMA1	4.56172	4.43705	4.12285	4.26029	4.48468	4.16466	3.92449	4.04437	4.5573	3.99512	3.978	4.25306	4.32067	4.98323	4.0277	4.55264	4.15685	4.25332	4.15923	4.22119	4.49329	4.12666	4.21303	4.01116	4.64621	4.31098	4.4239	4.64068	4.46218	4.68521	4.50087	4.95988	4.54846	4.51632	4.42857	4.55406	4.75518	4.9255	4.13051	3.9107	4.14986	4.65841	3.81529	4.4734	3.47315	4.47692	3.9659	3.8561	4.2524
POLR2A	5.69378	5.77572	5.62929	5.86304	5.61794	5.48264	5.62924	5.71323	6.02815	5.86693	5.88528	5.59539	5.75727	6.26583	5.71858	5.50632	5.77514	5.64782	5.77421	5.85532	5.71569	5.22989	5.50836	5.98524	5.35133	5.82663	5.65344	6.08511	6.3546	5.86323	5.56708	5.56066	5.95572	6.23699	5.9496	6.07474	6.45559	5.85912	5.89001	6.37262	5.82762	5.82201	6.056	5.07123	6.02901	5.65265	5.61951	5.20232	5.23476
POU2AF1	3.64032	1.77446	2.57528	2.874	2.23818	3.2389	2.76134	1.94431	1.03094	2.29038	0.779331	2.76498	3.35559	1.90412	3.39339	2.31905	2.91514	2.92051	1.96201	4.0025	1.8307	2.98549	2.8693	2.40172	1.83681	3.9197	1.78485	1.98744	1.28412	1.27572	0.449089	2.12667	2.55036	1.68311	2.42324	2.90266	2.22149	0.290775	3.9192	2.20595	1.3465	0.417081	0.701773	1.62352	1.33309	1.89923	0.937378	3.3918	0.944297
POU2F2	3.64032	3.59362	3.26843	3.53324	3.05916	4.04452	3.71685	3.51985	2.2837	3.04415	3.03062	3.38402	3.67405	3.15065	3.62223	2.31905	3.48568	3.14366	3.06062	3.77936	3.62246	3.3465	2.68698	2.77641	2.62527	3.78415	1.90263	3.01706	2.98887	2.77979	2.75167	3.27935	2.66814	2.28925	3.3677	3.03619	3.44526	2.37022	3.68868	3.30457	2.26279	1.80338	2.84184	2.24256	3.20489	3.32635	2.7832	2.9749	2.61827
PPARG	2.27934	2.46761	2.21861	2.24539	2.40524	2.3916	3.09781	2.79161	3.171	2.60883	3.34428	2.55368	2.37476	2.66044	2.03527	3.64818	2.98924	1.93968	2.36747	2.90389	1.98485	4.09849	3.56245	2.48873	2.17328	2.83507	3.96809	2.45744	1.28412	1.68118	2.05853	2.97397	2.34272	2.53041	2.42324	1.36221	2.80927	2.08253	2.87775	1.51281	1.85732	1.80338	1.10724	2.31666	2.58585	3.57321	3.44968	2.55205	2.14827
PPBP	1.5862	1.59214	1.37131	1.55224	1.63205	1.58067	1.1519	1.25116	1.03094	1.30955	1.87794	0.819075	1.56383	0.848064	1.22434	1.50812	2.2961	1.12875	1.96201	1.80528	1.98485	0.948608	1.77069	0.696972	1.32598	0.755628	0.804018	1.47661	-0.102172	1.27572	0.854554	1.72121	1.56953	1.27764	2.08677	0.956745	0.612049	0.983922	1.49145	1.51281	0.653352	-0.276066	1.80039	1.28704	1.33309	0.800619	1.22506	0.300756	2.14827
PPIA	4.72169	4.07705	4.33314	5.07122	5.52046	5.21825	5.24625	4.74767	4.73224	4.8161	4.66089	4.52448	4.16652	4.44195	4.33785	4.19936	3.48568	4.37719	4.90645	4.51333	4.61365	4.85394	5.15508	4.23793	4.63409	5.05518	4.48453	4.30983	4.57996	3.91477	4.71177	4.24693	4.38294	4.55479	4.34853	4.78539	4.83156	5.29472	4.30486	3.99771	4.43754	4.91689	4.06907	4.85376	4.3035	4.67182	4.55726	4.95472	4.2765
PRAME	0.669904	2.46761	3.5308	6.33346	3.96742	3.90794	1.1519	2.09846	3.11038	0.904082	2.16563	1.51222	5.51508	4.6575	3.39339	5.01217	4.98492	1.8219	5.92282	1.80528	0.732085	1.23629	5.00936	2.08327	5.07156	1.26645	4.8234	1.47661	1.68959	0.988033	5.18529	1.02806	0.876385	0.989962	5.79053	7.10521	2.22149	0.983922	3.0319	2.20595	3.89854	6.27501	4.46297	0.776219	2.02623	3.15199	0.531913	4.34381	1.45512
PRF1	3.44249	3.99004	3.82805	4.0161	3.57796	3.74972	2.5382	2.09846	3.28223	3.82185	2.97656	3.40934	4.30467	3.6739	4.80089	3.16634	4.95536	2.87795	3.83381	4.79096	2.43683	3.51356	3.85013	2.99956	2.52996	3.32058	2.53862	3.08605	2.38273	3.1083	1.83538	3.16813	3.64897	2.66394	3.42177	3.30812	2.55796	1.38939	3.97636	3.59225	2.77362	1.80338	2.78121	2.4502	2.02623	2.81552	2.32367	3.96432	3.37205
PRG2	1.07537	1.77446	1.88214	2.56384	2.47935	1.58067	1.84505	2.09846	2.53501	1.59723	1.1848	2.55368	2.12345	2.73891	3.3644	3.21286	2.65277	2.04505	4.18663	2.14175	2.81153	2.04722	4.29641	1.39012	1.61367	1.60293	1.90263	2.32391	1.84374	1.27572	2.15384	2.41435	1.16407	1.27764	1.17048	2.05536	1.71066	2.37022	1.08599	1.51281	1.3465	0.417081	1.95454	1.75705	2.4317	1.71691	2.40371	2.09252	2.33059
PRKCD	4.98739	5.01314	5.03487	5.39706	5.44609	5.68743	4.41	5.35105	4.70724	4.78565	5.9033	4.54878	5.23378	4.76756	4.72839	5.20323	4.98492	5.77074	4.61877	5.2457	5.39552	5.39517	5.08487	5.46766	4.77067	5.40002	5.23086	5.39528	5.32278	5.00141	5.35065	5.19472	4.94256	5.96439	5.74002	5.29404	6.1295	4.99126	5.6132	5.22638	5.89157	5.09457	4.60375	5.84512	5.00939	5.08421	5.42601	4.37829	4.49965
PRKCE	2.17398	3.35	3.04529	3.56714	3.01834	2.67928	2.25051	3.44839	3.22816	2.98352	2.38877	3.05267	3.31303	3.5308	2.61063	3.61833	3.05824	2.87795	2.36747	2.68075	3.53545	2.41495	3.56245	3.04835	3.06058	3.05821	3.44308	3.15059	3.42419	1.96886	3.12324	3.70221	2.34272	2.83579	3.3677	3.35464	3.177	3.92836	3.72505	3.59225	2.26279	2.76846	2.31121	2.67334	2.71938	3.05191	2.03599	2.7431	2.84142
PRM1	1.07537	0.675849	2.06446	1.26456	0.938901	0.88752	1.84505	0.845699	1.4364	1.30955	0.086184	1.51222	1.9693	0.154917	1.6298	1.22043	2.42963	1.3519	1.67433	1.80528	1.64838	1.23629	1.07754	2.08327	0.920518	1.26645	0.804018	1.07115	0.996441	0.988033	1.5477	1.43352	1.16407	1.68311	1.57594	0.956745	1.71066	0.983922	1.08599	1.51281	0.653352	-0.276066	1.61806	1.62352	2.24938	1.49377	-0.161235	0.993903	0.538832
PRPF38A	4.74744	5.1007	4.41583	4.78107	4.44546	4.80949	4.73542	4.91473	4.92276	4.93832	5.14243	4.96749	4.90493	4.73477	5.06379	5.12577	5.18647	4.6841	4.98243	4.82081	4.88313	4.84043	4.8842	4.64822	5.57448	4.6809	4.93115	4.69549	4.84659	4.55286	4.79289	4.52457	4.76138	5.13837	4.66698	5.12341	4.73918	4.79058	5.02757	4.6483	4.66068	4.3089	4.24273	4.85939	4.70038	4.69244	4.78753	4.71355	4.72088
PSEN1	5.033	5.06411	4.66715	4.52266	5.01077	4.68301	5.0231	4.80651	5.01062	4.91141	4.79571	4.99858	4.66618	5.06019	4.91322	4.97385	4.42772	4.95195	4.07222	4.85928	4.71177	4.94986	4.63289	4.74002	4.98954	4.4933	5.09448	5.04144	4.73411	5.09343	4.47444	5.00774	5.08604	5.21436	4.96596	4.87872	5.08939	4.68522	4.48719	5.59034	5.00148	4.51143	4.46297	4.85939	5.65057	5.26653	4.5022	4.28044	4.64148
PSEN2	4.21086	4.48251	4.36704	4.50975	4.23474	4.38403	4.04227	4.1038	4.52744	3.67667	3.72377	4.55674	4.16652	4.50519	3.70924	3.90601	4.62685	4.30681	3.87155	4.04599	4.19782	3.85733	5.00936	4.64822	3.81089	5.05518	4.78681	4.43845	4.08748	4.63435	4.2668	4.02379	4.87764	4.60088	4.00369	3.95248	4.4622	4.53927	4.32467	4.07776	4.85306	4.69375	4.55192	4.05963	4.84463	4.37015	3.70997	3.88427	3.75771
PSMB10	4.73893	4.91718	5.72374	5.3589	4.95228	5.06957	3.98511	5.0429	5.01992	5.16676	4.46821	5.18005	5.00585	5.37527	5.27176	5.61899	6.00618	4.86642	5.33789	5.53817	5.11411	5.05948	4.51153	5.42878	4.1592	4.64062	4.03614	5.89946	5.30051	4.59895	4.63874	4.71694	4.75451	4.70353	5.61313	4.54026	4.91611	3.90169	5.23703	5.4831	4.5035	3.57408	4.82891	4.52179	5.31277	4.91149	5.43719	4.9689	5.04418
PSMB7	5.7036	6.40432	6.10751	5.91534	6.14474	6.13191	6.12864	5.64149	5.78021	6.05737	6.41412	6.1534	6.4654	6.04932	6.09762	6.31214	6.05063	6.09509	5.70561	5.63392	6.09103	5.92073	5.32603	6.17761	5.60727	6.18497	6.24644	5.94635	5.72971	5.87838	5.82205	5.85637	5.79637	6.27823	6.09773	5.97733	5.8378	5.57904	5.87764	5.55586	5.6162	5.8595	6.25473	5.82179	5.60278	5.86321	6.19661	6.4374	6.25421
PSMB8	5.92218	5.91229	6.19428	5.928	5.75379	5.54623	4.48411	6.2618	5.51957	6.05448	4.99884	5.80724	5.61996	6.22681	6.26776	5.93595	6.34912	5.6983	5.92757	6.04804	4.90647	5.63689	6.44818	6.02969	4.57118	5.15008	5.8235	6.17406	5.49625	5.64516	5.57602	5.18694	5.70203	5.669	6.31506	4.94573	5.5393	4.24202	6.14541	6.47565	5.48167	3.83481	5.26612	6.29768	5.95806	5.6209	5.75497	5.90839	6.56711
PSMB9	4.9807	5.56243	5.51972	5.31924	5.47864	5.09221	4.04227	5.22146	4.88108	5.28611	4.67115	5.24592	5.24644	6.03405	5.69598	5.58141	6.7218	5.17181	5.22967	5.94841	4.85922	5.39517	6.14013	5.54116	3.69311	5.09943	4.793	5.31248	4.56127	5.09891	5.01344	4.62537	5.10565	4.5827	5.36013	4.77446	4.6551	3.81714	5.80449	5.77549	4.64234	3.74929	4.53041	5.5469	5.19382	4.66135	5.1763	5.62863	5.74558
PSMD7	5.75131	6.03949	6.04725	5.55958	5.68961	6.18833	5.10315	5.84291	6.07113	5.94751	5.9583	5.85819	6.12818	6.34523	5.54183	6.13554	6.02007	5.68788	5.73477	5.92269	6.00508	5.56702	5.76889	5.46766	4.89081	5.44084	5.5045	5.55979	5.48508	5.67325	5.76966	5.67245	5.0248	4.8186	6.43317	5.6797	5.81606	5.21076	5.95736	5.34145	5.42967	5.04205	5.49756	4.99573	5.27467	5.60464	5.74685	5.30805	5.47331
PTGDR2	1.76852	-0.0172978	1.65899	0.859095	1.7862	1.29299	1.1519	0.152552	1.4364	2.40816	1.47248	1.10676	1.56383	0.714532	0.936655	1.91358	1.73648	1.53422	1.67433	1.58213	0.732085	1.64176	1.07754	1.61326	1.61367	1.26645	0.804018	1.7643	1.50727	0.988033	1.5477	1.94435	1.72368	1.68311	1.86362	0.263598	0.612049	1.67707	2.00228	2.20595	0.247887	0.822546	1.80039	1.75705	1.73855	1.20608	0.937378	-0.392391	1.63744
PTGS2	1.5862	1.92861	2.83765	2.46853	1.7862	3.02759	2.25051	2.34978	2.41723	1.82037	2.38877	2.89852	3.35559	4.77004	2.23594	2.42441	2.83509	1.8219	1.67433	2.8349	1.64838	1.92944	3.02345	2.40172	1.61367	2.29607	1.65132	1.47661	3.03332	2.28732	2.395	1.43352	1.85721	1.27764	2.42324	2.05536	1.71066	2.488	3.10089	1.51281	1.85732	0.417081	3.47436	0.776219	3.03783	2.18691	2.40371	1.39937	2.84142
PTPRC	4.52005	5.15319	5.08488	4.8573	4.55879	4.93057	3.45449	3.93674	4.02667	4.65359	4.22932	4.80806	4.78271	3.83753	5.15125	3.90601	5.17047	4.48739	4.79522	5.594	4.5498	4.72519	4.21303	4.93108	3.96504	4.56229	3.84854	4.2492	4.22856	4.7097	3.4195	4.18506	4.75451	3.80337	3.87853	4.52628	3.74754	2.85572	5.33448	3.81539	4.45258	2.90199	3.56397	3.28852	3.53031	4.34158	4.14283	4.16149	4.32302
PVR	3.76095	4.40154	4.38357	4.52266	4.25913	4.5764	4.14763	4.547	4.30808	4.67684	4.22932	4.24225	5.36492	5.32256	4.77252	5.1391	4.7069	3.82	4.63616	3.69235	5.25929	4.49439	3.78559	5.00777	4.21636	4.11136	4.07485	3.84374	4.21532	4.30826	4.75315	4.75375	3.33312	2.88708	4.62046	4.69441	4.24964	4.46516	4.50372	4.07776	3.68187	4.04142	4.10297	3.96807	4.71748	3.86867	4.34962	5.08407	4.36747
PYCARD	4.18145	4.10984	4.35024	4.49668	4.04498	3.13881	3.79096	3.48476	4.49667	4.08214	4.16372	3.99713	4.06936	4.63509	3.44896	3.01219	4.35752	4.79871	3.66676	4.23889	3.59429	4.03965	4.07327	4.22333	4.70471	3.75136	4.5012	5.32676	4.22856	4.33207	4.18676	3.80065	5.15767	4.71163	4.32748	3.25933	3.60778	3.12399	3.5709	4.97854	4.59169	3.12513	3.94045	3.6479	4.46858	4.01949	4.41348	3.00881	4.37828
RAG1	1.07537	1.92861	2.06446	2.24539	1.91973	1.80381	2.25051	1.94431	2.73569	1.82037	2.03209	2.11836	2.37476	1.25353	1.78395	2.06773	1.4488	1.53422	2.52162	2.14175	1.42523	1.92944	2.17615	1.61326	1.61367	1.26645	1.31484	1.07115	1.84374	1.68118	1.83538	2.53214	1.72368	1.50079	1.57594	1.64989	1.99834	2.37022	1.49145	1.51281	1.50065	0.822546	1.61806	1.0639	1.33309	1.49377	2.03599	1.39937	1.63744
REL	4.23944	4.24538	4.67942	4.3556	4.39417	4.56382	4.09634	4.61846	4.02667	4.28847	4.19706	4.34544	3.78846	4.52119	4.44321	4.86675	4.88279	4.52995	4.26459	4.81096	4.14981	4.51344	3.96791	4.73121	4.91872	4.4933	5.15214	4.84391	4.63403	4.69344	4.18676	4.5093	4.42216	4.7817	5.16868	4.27093	4.4622	3.75651	4.74955	5.06815	5.02701	4.34891	5.28163	4.42254	5.56719	4.46418	5.52574	3.95141	4.90828
RELA	4.01981	3.78936	4.43158	4.11719	4.39417	4.18336	4.98054	3.33061	4.70724	4.23629	4.22932	4.1978	4.45421	4.65473	3.96518	4.26496	4.46106	4.04653	4.18663	4.10786	4.00923	4.0841	4.29641	4.01116	4.5581	4.21089	4.19404	4.36699	3.80985	4.24613	3.86682	4.28616	3.90491	4.18181	4.08825	4.32404	4.27561	4.05197	4.32467	4.45725	3.97358	3.61575	4.64336	4.45673	4.4466	4.34158	3.93311	4.03843	3.7375
RELB	2.74935	3.81134	3.56854	3.66246	3.39564	3.56167	3.63681	3.04292	3.86415	3.34643	3.41839	3.98314	3.31303	3.5308	3.75007	3.61833	3.71748	3.85333	4.2133	3.8594	3.5653	3.65666	4.40974	3.43781	2.99996	3.37059	3.03761	4.11567	3.1167	3.55298	3.44482	3.42595	3.46665	3.18719	3.47306	3.81895	3.60778	2.99882	4.00376	4.15186	3.19233	3.01977	2.84184	2.97344	4.35351	3.15199	2.97426	3.55885	3.95656
REPS1	4.29425	4.59782	4.38357	4.30908	4.70782	4.36876	4.14763	4.74767	4.46492	4.60538	4.74014	4.58027	4.59638	3.61281	6.16061	5.56856	4.58429	4.66244	4.0097	4.52657	4.56073	4.0695	5.18841	5.19121	4.28781	4.18962	4.43279	4.32925	4.8323	4.63435	4.35106	4.42926	4.35248	4.37999	4.08825	4.69441	4.30093	4.49547	5.24487	4.45725	4.24609	4.20127	4.01596	3.68494	3.41253	4.66135	4.42373	3.84172	4.69771
RhoC	2.46166	2.46761	3.26843	3.30144	2.3252	3.13881	3.92449	1.94431	2.53501	2.77588	2.85877	1.91769	2.25698	1.40768	2.23594	2.76088	2.74808	2.22737	2.97361	2.8349	2.43683	2.04722	2.46383	2.64288	2.30681	2.70154	2.19031	3.01706	2.29572	2.19201	1.83538	2.89986	2.66814	2.88708	3.18538	2.7485	2.55796	1.90021	2.47228	3.12224	1.85732	2.12183	2.71668	2.76865	3.12485	2.74653	2.23666	1.91019	2.33059
RIPK2	4.13564	4.17236	4.87787	4.03715	3.82927	4.55108	3.45449	4.53458	4.46492	3.79445	4.34886	4.3839	4.4816	3.77926	4.62553	3.67717	4.56969	4.39642	4.13106	4.02448	4.50485	3.92753	3.91075	4.23793	3.11774	3.71746	4.48453	3.84374	3.53541	4.22015	4.41938	4.07258	3.90491	3.60492	3.61282	4.35794	3.60778	3.23521	4.36313	3.71003	3.8452	3.71292	4.32611	4.56796	4.10568	3.91413	4.49273	3.73474	5.11354
ROPN1	1.36305	1.08131	0.965847	2.11186	-0.159711	1.58067	2.25051	0.845699	1.72408	0.904082	1.69562	1.3299	1.56383	1.07121	1.6298	2.20126	1.04333	-0.25754	3.94301	1.29445	1.13755	0.543143	1.77069	1.10244	1.83681	1.44878	-0.294594	1.7643	0.996441	1.83533	1.36538	2.28082	1.16407	0.584497	1.86362	1.87304	1.3052	2.37022	1.77914	2.61142	0.653352	1.11023	0.701773	-0.322393	1.33309	1.20608	1.22506	2.09252	1.23198
ROR1	1.92267	3.20158	2.98075	2.93854	2.40524	3.02759	3.09781	2.55045	3.55667	2.98352	2.72524	3.30398	3.31303	1.33357	2.40299	3.55581	2.91514	2.30741	2.77294	3.08621	3.21699	2.68321	2.68698	2.99956	2.86643	2.74806	2.00799	2.94295	2.09505	2.77979	2.84698	3.51297	2.72221	1.97079	2.42324	3.30812	2.69149	2.77568	3.10089	2.8991	2.85058	1.66984	2.78121	1.87483	2.4317	2.81552	2.61135	2.78566	2.14827
RORA	3.78342	4.526	4.67942	4.47001	4.48468	4.32151	4.09634	3.93674	4.26962	3.99512	4.22932	4.2091	4.25508	3.69588	4.31538	4.2807	4.13438	4.32743	4.46753	4.84023	4.28743	4.50396	3.38012	4.42267	4.40176	4.02646	3.81628	4.32925	4.62522	4.16609	4.06001	4.52457	4.38294	3.82318	4.34853	3.81895	4.34972	3.90169	4.77487	4.97854	3.88547	4.15475	3.99761	4.23148	4.75081	4.41154	4.51159	4.35254	3.90613
RORC	1.92267	2.62176	2.46992	4.07797	4.31763	1.98613	4.37078	3.73607	3.51584	3.57823	3.30506	3.48166	2.88559	3.01712	4.11471	3.99302	3.05824	3.5711	1.26886	3.14028	2.92931	2.98549	3.15698	3.85397	4.80208	1.9596	4.20522	2.16976	3.58671	2.93394	3.22168	2.97397	3.56196	4.22208	3.31054	3.63089	3.44526	2.37022	4.0564	3.59225	4.18947	3.18967	2.84184	3.95427	3.58438	3.66282	2.92981	2.90345	3.14152
RPS6	8.57036	8.67787	8.70542	8.95713	8.83545	9.00692	9.21307	8.83898	8.79183	8.36227	8.81218	8.32236	8.41845	9.17603	9.42112	9.35118	9.2878	8.60367	9.55349	9.0396	8.98921	8.48923	8.65107	9.00653	9.15189	8.41919	8.942	8.73338	8.84914	8.80472	8.66666	8.99984	9.14066	8.88763	8.44391	9.49452	9.00685	8.75625	9.49982	8.14613	8.13378	8.96568	8.15272	8.9143	8.39571	8.64054	8.30866	9.44586	8.39612
RRAD	1.5862	1.77446	1.88214	1.95771	1.63205	1.58067	1.1519	1.25116	1.03094	1.30955	1.1848	1.3299	3.12198	1.85966	1.6298	1.22043	1.73648	1.53422	1.67433	1.9876	1.42523	0.543143	1.77069	1.39012	0.920518	0.350163	0.804018	1.47661	0.996441	0.582568	0.854554	0.334912	1.16407	1.68311	2.08677	0.263598	1.71066	0.983922	0.392841	1.51281	1.3465	0.822546	0.00862605	-0.322393	1.33309	1.71691	1.22506	1.39937	0.944297
RUNX1	4.41941	5.81458	5.6526	5.40239	4.86417	5.62372	5.75707	5.3783	5.81425	4.92046	5.24524	5.62855	5.40329	4.66027	4.28069	5.197	4.64065	5.84948	5.2201	5.40533	5.91667	5.30958	5.00936	5.91462	5.33332	4.66096	5.19847	4.87781	5.26847	5.64516	5.58489	5.77733	5.76423	5.1331	5.28135	5.19085	5.66191	4.97291	4.56723	4.80864	5.06817	5.36584	5.01926	4.44829	5.32207	5.7206	5.36819	4.8651	4.53703
RUNX3	3.50312	3.89473	4.59019	4.3556	3.81058	4.20171	4.14763	3.28805	3.171	3.54314	3.87037	3.99713	4.22059	4.94449	4.46302	4.12915	4.73221	3.78551	4.94516	4.65019	3.29703	3.46091	3.64249	3.74149	2.93542	3.60826	3.1066	3.67384	2.89356	3.18526	3.12324	3.16813	3.83822	2.78172	3.87853	3.55943	3.44526	3.28651	4.22148	4.34602	3.46676	2.02652	3.26672	3.00981	3.93578	3.69099	3.3045	3.66805	3.98882
S100A12	-0.0232429	1.08131	1.65899	0.859095	1.7862	0.88752	1.84505	0.845699	1.4364	1.30955	0.779331	1.3299	1.27615	3.44145	0.53119	1.91358	2.14195	1.12875	1.67433	1.58213	1.13755	2.41495	1.07754	1.61326	1.61367	0.350163	1.49717	0.378003	-0.102172	1.68118	1.5477	1.72121	1.16407	1.27764	0.477328	0.263598	0.612049	0.290775	1.49145	1.51281	0.941034	0.417081	1.10724	0.776219	1.33309	0.800619	0.531913	0.300756	1.23198
S100A4 (FSP-1)	6.10581	7.07195	6.78593	5.7381	6.0747	6.66826	5.0231	5.78734	6.21272	7.54852	5.47981	6.54917	6.33663	6.10165	5.80419	7.18999	6.38087	6.35046	6.56217	6.32707	6.68403	6.63671	5.25193	6.15868	5.85858	5.6877	5.88542	6.57241	6.02032	6.816	5.61957	7.06354	6.0161	5.45969	5.53357	7.00883	6.66414	5.30141	5.97257	5.60715	6.46349	5.13558	5.40679	5.16654	6.12058	6.79583	6.13218	6.2527	5.30527
S100A7	1.76852	7.4535	8.73163	1.26456	8.33155	3.52658	4.70725	3.28805	7.58701	7.00103	3.6697	6.69025	8.03114	6.99813	7.10067	4.09211	4.01375	7.19776	2.18515	5.35489	6.1415	7.12448	1.07754	2.08327	1.83681	1.73646	4.07485	1.07115	1.68959	8.02066	1.70185	1.43352	1.85721	3.29255	2.26909	1.87304	1.71066	1.67707	2.1846	2.61142	1.63418	1.11023	0.701773	1.98019	2.58585	1.49377	1.91821	1.55352	4.09418
S100A8	2.68481	6.70653	7.65296	1.26456	7.9002	3.28542	4.14763	6.33257	7.80744	7.0872	3.72377	7.67799	8.36177	8.45687	4.69785	5.49246	4.96531	6.54486	2.36747	4.81096	6.67357	6.95906	3.56245	2.48873	2.52996	2.74806	4.97841	1.98744	1.50727	5.66397	3.2823	2.41435	2.17567	2.08857	2.77991	2.05536	1.71066	0.983922	3.16543	2.61142	2.73279	1.33337	1.95454	1.28704	2.94252	2.99784	2.8345	3.47881	4.39956
S100B	1.5862	1.92861	2.75761	2.7309	1.44973	2.59227	1.1519	2.7175	2.53501	2.29038	2.72524	2.02305	2.66245	1.85966	3.05692	2.95503	4.06376	2.30741	5.10831	3.08621	1.8307	2.41495	5.44699	2.08327	1.61367	1.26645	2.47799	2.94295	2.09505	1.27572	0.854554	2.41435	1.975	2.08857	2.08677	1.64989	1.99834	2.37022	3.0319	3.12224	1.63418	0.417081	2.08807	0.776219	1.73855	2.67242	2.23666	3.24519	1.45512
SAP130	4.25342	4.36473	4.90743	4.0161	4.14435	4.61321	4.37078	4.6069	4.5719	4.95587	4.46821	4.6183	4.16652	4.78234	4.16878	4.34133	4.32048	4.83621	4.04145	4.47251	4.73029	4.53213	4.90618	3.89565	4.62182	4.30141	4.57294	4.22815	4.44112	4.74145	4.42877	4.39535	4.26641	4.43464	4.57167	4.43799	4.34972	4.63458	4.43589	4.7709	4.53835	4.11838	4.46297	4.4651	4.27753	4.59611	4.53925	4.81162	4.61637
SBNO2	4.96719	5.61391	5.52497	5.13576	5.38937	5.53191	5.21234	5.55071	5.54728	5.3349	4.85687	5.65271	5.33083	5.86534	5.37143	5.30361	5.33379	5.1892	5.21044	5.70927	5.77228	5.47401	5.18841	5.91191	4.8621	4.8665	5.00871	5.36161	5.32717	5.45394	5.33567	5.52787	5.33845	5.38441	5.68681	5.31984	5.26601	5.01816	5.67096	4.914	4.81743	4.65841	3.83727	4.86499	5.63037	5.63292	5.22784	5.20973	5.05517
SDHA	4.66811	4.91718	5.13251	5.27794	4.98778	4.94796	5.60625	4.64119	4.38084	5.04722	5.03494	5.11863	4.98972	5.42663	5.62494	5.16525	5.14598	5.42604	4.97016	5.13031	4.98058	5.05948	4.71512	5.19678	4.70471	4.87737	4.66825	4.72181	4.83947	4.46413	4.73955	4.95988	4.74062	5.30745	4.91998	4.89833	4.6551	4.70962	4.98796	5.03917	4.70223	4.71437	5.52205	4.63343	4.70038	4.65077	5.06451	4.49796	5.03864
SELE	1.36305	2.54765	2.75761	2.24539	2.6735	3.13881	3.23134	2.09846	1.94723	2.60883	2.65113	2.02305	1.56383	2.59726	1.22434	1.50812	3.24056	1.53422	2.18515	2.76079	2.11838	2.24789	2.17615	2.56877	2.17328	2.29607	1.49717	2.57523	2.29572	2.66201	2.32089	2.28082	1.72368	2.08857	1.57594	0.956745	2.69149	1.67707	2.87775	3.30457	2.44511	-0.276066	3.2275	1.87483	2.02623	1.71691	1.91821	2.09252	3.17789
SELL	3.44249	3.31491	3.96158	3.92715	3.05916	3.56167	2.5382	2.7175	2.8227	3.25546	2.79423	3.1862	3.06791	3.25726	4.38134	2.51972	4.06376	3.10976	3.14066	4.86867	2.74699	3.25119	4.02198	3.09487	2.86643	3.71746	2.9635	2.32391	2.98887	2.93394	2.05853	2.28082	3.58444	2.37626	4.48466	2.66149	1.3052	2.23668	4.71033	3.71003	2.92204	1.11023	3.2275	2.85566	2.02623	3.1032	2.47782	3.21853	3.83467
SELPLG	3.27259	4.00805	4.35024	4.15493	3.60149	4.06557	2.94366	2.63746	3.33352	3.34643	3.87037	3.8476	3.54483	3.19944	3.70924	3.11755	4.11139	3.76781	3.57145	4.33897	3.67652	4.0841	3.02345	3.76503	3.94094	3.26793	2.74993	3.81199	3.65903	3.5783	3.05178	3.51297	3.62792	3.0694	3.24992	3.78996	3.7901	2.59336	3.79404	3.30457	3.80323	2.28888	2.84184	2.24256	3.03783	3.60398	3.33527	3.45776	3.31142
SEMG1	0.669904	1.369	1.88214	1.95771	1.22658	1.98613	3.09781	1.76199	2.12955	1.59723	0.779331	1.10676	2.12345	0.965847	1.44748	1.22043	1.04333	1.68837	1.26886	1.80528	1.42523	1.45943	1.07754	2.30641	2.4246	0.755628	1.65132	1.7643	1.28412	2.08665	1.83538	2.12667	0.876385	1.68311	1.17048	0.956745	2.22149	1.67707	2.00228	2.20595	0.653352	0.822546	0.701773	1.75705	2.02623	1.20608	1.63052	0.993903	-0.154315
SERPINB2	0.669904	1.59214	1.37131	1.26456	0.938901	1.98613	2.76134	1.53885	1.4364	2.15684	1.1848	1.51222	3.22206	1.60184	2.83377	1.22043	2.2961	1.8219	2.18515	1.80528	1.64838	1.23629	1.77069	0.696972	1.61367	0.755628	0.804018	1.7643	1.68959	1.83533	1.14224	1.72121	1.38721	1.27764	1.17048	2.90266	1.99834	2.37022	0.392841	1.51281	1.16418	1.11023	0.00862605	1.28704	2.02623	1.71691	1.22506	0.300756	0.944297
SERPINE1 (PAI-1)	4.64959	5.85763	6.30579	4.03715	5.47508	5.88135	5.19495	5.02775	5.84718	4.55474	5.47526	4.07717	5.49074	5.56209	3.62223	5.39482	4.53984	5.37725	5.4199	6.01889	5.10153	6.57142	5.02878	4.56817	4.87176	3.89112	5.25058	4.83235	4.62522	5.91529	5.58782	5.71941	4.70503	4.62755	4.79482	6.0066	6.3866	3.54887	4.83549	4.84501	5.43248	4.55225	5.12061	4.43978	5.55992	6.22777	4.34962	3.53943	5.53942
SERPING1	5.66034	7.2551	7.14793	6.73683	6.47886	6.98559	6.2699	6.48761	7.06162	6.24881	6.27033	7.3392	7.003	6.52525	6.28693	6.62311	7.19819	7.0382	6.29603	6.95509	7.31826	6.8879	7.07648	6.61587	6.24839	5.83496	6.11063	6.41587	5.46235	6.6907	6.42797	7.00441	6.34725	5.62145	5.89343	6.93942	6.55485	5.70688	6.78977	5.85661	6.26648	5.40751	6.24107	5.65649	5.83844	6.87941	6.52463	6.42434	5.91179
SF3A3	5.22378	5.50016	5.02629	5.87637	4.8375	5.4414	5.4004	4.98883	5.651	5.64901	5.28468	5.54646	5.74969	5.48279	5.49752	5.87121	5.29183	5.19778	6.04377	5.7173	5.29643	5.19233	5.81374	5.3791	5.79572	4.97514	5.32218	5.45318	5.48132	5.22696	5.45303	5.40382	5.45795	5.26663	5.58327	5.31984	5.5247	5.64263	5.8609	5.68719	5.30094	4.92243	5.28674	5.6072	5.49975	5.43535	5.94579	5.41875	5.35507
SH2B2	2.54171	2.87307	3.82805	2.24539	3.05916	3.13881	3.92449	2.45514	2.90274	3.38899	2.85877	3.05267	3.26858	3.41301	2.92909	2.51972	4.28201	2.45051	2.8783	3.28688	3.86758	4.0695	3.64249	3.09487	2.01913	3.15352	3.23177	2.45744	2.38273	2.72263	2.75167	2.97397	2.26268	1.50079	3.11639	2.7485	2.91463	2.59336	2.79074	2.20595	2.1938	2.76846	3.14412	2.72213	2.02623	2.94068	2.40371	2.86571	2.79012
SH2D1A	3.15481	3.41669	3.6049	2.874	2.54834	3.2389	2.5382	1.94431	2.2837	2.98352	2.38877	2.28541	3.06791	2.37954	3.62223	2.06773	3.75138	2.30741	3.14066	3.59704	2.11838	2.15258	2.17615	3.04835	1.32598	2.70154	1.49717	3.08605	1.28412	2.59747	0.449089	2.12667	2.95583	1.50079	2.96223	2.46082	1.99834	0.983922	3.5709	3.12224	2.55047	1.33337	2.31121	1.46937	2.24938	2.3047	2.40371	2.31566	2.33059
SH2D1B	1.07537	1.08131	1.65899	2.24539	1.22658	2.27381	2.25051	1.53885	1.4364	1.30955	1.1848	1.10676	2.25698	1.07121	2.4771	0.121821	2.42963	1.8219	1.67433	2.39306	0.732085	1.45943	1.07754	1.79558	2.01913	1.73646	0.804018	1.07115	1.50727	0.582568	1.83538	1.43352	0.47092	1.27764	2.08677	0.263598	1.3052	1.67707	2.00228	1.51281	0.941034	-0.276066	1.61806	1.0639	0.639939	0.107472	0.937378	0.993903	0.944297
SIGIRR	5.23945	4.37715	4.49221	4.64328	4.74556	4.79954	5.12219	3.58654	4.09899	3.73729	3.978	4.43896	3.81513	3.6739	4.18185	4.18226	3.93371	4.70531	4.07222	4.82081	4.11648	4.00888	4.16858	5.29209	4.9095	4.91451	4.67522	4.9106	5.19113	4.49459	5.11723	4.59759	4.85918	5.40074	4.87178	4.56766	5.12291	4.49547	4.74955	5.09633	4.87286	4.56022	5.07122	5.49472	5.05878	4.73244	4.53925	3.87029	4.34549
SIGLEC1	3.58768	4.79489	5.16305	4.41444	4.69232	4.77934	3.09781	4.34221	4.73224	4.77528	3.89285	4.7311	4.28841	4.35961	4.68223	4.3845	5.78827	4.94647	4.85238	5.11582	4.96619	4.76265	4.98956	4.36053	3.72388	3.12275	4.87019	4.36699	5.2257	3.84066	4.66122	3.51297	4.66058	4.22208	4.14089	4.09224	4.27561	3.78728	5.08419	5.68719	4.76968	3.88282	4.24273	4.38714	3.47315	4.56182	4.73661	4.87547	4.49008
SLAMF1	2.74935	2.46761	2.91176	2.99916	2.23818	1.80381	2.25051	0.845699	1.94723	1.82037	1.47248	2.76498	2.48012	2.37954	2.72841	1.22043	2.83509	2.22737	2.8783	3.14028	1.98485	2.04722	1.07754	2.20105	1.61367	2.29607	0.804018	2.32391	2.09505	2.19201	1.14224	1.72121	2.17567	1.68311	2.26909	2.20951	1.3052	1.38939	2.1846	2.20595	1.50065	0.417081	1.39492	1.0639	1.33309	2.05338	2.23666	2.60334	2.24358
SLAMF6	2.9212	2.97843	2.75761	3.25699	2.97578	3.32987	2.5382	1.76199	1.03094	2.00269	1.87794	2.35952	1.78698	1.81314	3.5016	2.51972	3.34592	2.73819	2.65516	3.52804	1.8307	2.84573	2.17615	2.56877	2.01913	2.87589	1.49717	2.32391	1.84374	2.19201	1.5477	2.6375	2.61099	1.27764	2.55677	2.46082	1.3052	1.67707	3.85858	2.20595	2.11969	1.11023	1.80039	1.98019	2.02623	2.05338	2.03599	2.49798	2.24358
SLAMF7	5.11256	4.42535	4.50681	4.87548	4.415	5.05419	5.04372	4.14154	4.24981	4.64175	4.34886	4.29517	4.49503	3.22297	5.12631	4.55264	5.16237	4.26425	4.93242	5.36063	4.3156	4.68628	3.91075	4.36053	4.1592	4.79868	3.6757	4.6265	4.0087	4.29614	4.07343	4.58341	4.34212	3.69801	4.75399	4.15542	4.56329	4.53927	5.10237	4.6483	3.8588	3.74929	3.94045	4.03432	4.51114	4.18501	3.88182	4.59122	4.07979
SLC11A1	3.86858	4.85024	4.60343	2.56384	3.73211	4.1262	3.34913	4.02375	4.28903	4.8161	3.64153	3.95457	4.78271	3.88061	2.88256	4.51627	5.10378	4.05995	4.23928	3.28688	4.11648	4.97989	4.12206	3.33603	3.86496	2.22197	4.08743	3.96152	4.54222	4.1521	4.50953	4.61158	3.27428	4.06574	4.215	3.81895	4.30093	1.67707	3.28321	3.12224	3.87223	3.05614	3.14412	3.28852	3.81799	4.72259	3.55234	3.84172	3.24688
SMAD2	4.69526	5.06411	4.75004	4.65458	4.74556	4.72697	4.37078	5.1154	4.82643	4.68827	4.71116	4.77032	4.33642	3.86237	4.77252	5.22777	4.26221	4.98421	4.78041	4.93204	4.51627	4.71753	5.52019	4.83214	4.71601	5.1166	5.00871	4.93188	4.70185	5.01338	4.73268	4.84577	5.15305	4.83299	4.48466	5.05939	4.56329	4.91575	5.31282	4.6483	4.93923	4.85383	4.21332	5.68887	4.61023	4.64007	4.99782	4.3612	5.06062
SMAD3	5.39729	4.67405	5.02629	5.23485	5.06604	4.55108	4.61764	4.85303	5.35507	5.31688	5.07662	4.588	4.54699	4.56771	4.44321	5.04908	4.50907	4.44294	5.58635	5.52372	4.42096	4.42471	5.34022	5.58356	5.29628	5.43776	5.3614	5.10539	5.65988	4.99537	5.7721	5.73307	5.40539	4.71966	5.18686	5.98063	4.92954	5.02697	5.35569	5.65594	5.16054	5.52303	5.42916	5.81533	6.06047	5.02013	5.99574	4.21278	4.98148
SMPD3	-0.0232429	1.77446	1.65899	3.11039	2.6735	0.88752	1.1519	0.152552	2.12955	2.15684	2.16563	0.819075	1.9693	0.848064	1.6298	1.91358	1.4488	1.53422	0.575714	2.27528	1.42523	1.23629	1.07754	1.94974	0.920518	2.22197	2.1033	1.7643	2.38273	1.27572	2.934	1.72121	0.876385	1.68311	2.55677	1.87304	0.612049	2.488	2.69543	2.61142	-0.445261	1.66984	1.80039	1.75705	2.4317	0.800619	0.531913	1.21705	2.14827
SOCS1	2.74935	3.27854	3.64	3.05632	3.20758	2.49696	3.23134	2.8606	3.38231	2.98352	2.28341	3.45813	3.01075	4.06193	3.23924	3.06626	4.15685	3.14366	3.14066	3.02905	3.21699	3.70014	4.02198	2.64288	2.4246	2.65275	2.19031	2.45744	2.38273	2.72263	3.01404	2.12667	2.8223	1.68311	2.67455	2.34304	2.80927	2.59336	2.69543	3.71003	2.38795	2.20884	2.64768	2.67334	2.94252	2.50537	2.67198	3.16296	2.89021
SPA17	2.80997	3.69627	3.93626	3.49815	4.47502	4.73767	4.04227	3.24359	2.53501	4.08214	4.16372	2.71619	4.12878	3.48712	4.22007	2.31905	3.1834	4.24227	3.06062	4.12767	4.14981	3.85733	4.07327	3.85397	3.83829	4.24198	3.65665	3.90436	4.92827	4.10893	3.25245	3.63075	4.01188	3.71999	3.47306	4.64562	3.90789	3.46883	4.50372	4.60385	4.42227	4.3291	3.61954	3.48427	3.63567	4.26635	3.86412	3.71848	4.96965
SPACA3	0.669904	1.369	1.88214	1.55224	1.44973	2.27381	1.84505	0.845699	1.94723	1.30955	1.87794	1.7999	1.56383	0.560382	1.22434	0.814969	1.73648	1.12875	1.96201	1.9876	1.13755	1.45943	1.07754	1.39012	1.32598	0.755628	1.65132	0.378003	1.28412	1.96886	1.5477	1.43352	1.38721	1.68311	0.477328	1.64989	1.99834	1.67707	1.77914	2.20595	0.653352	1.11023	0.00862605	0.776219	1.33309	1.49377	0.531913	0.706221	-0.154315
SPANXB1	1.07537	1.92861	0.965847	0.165948	1.63205	1.29299	2.25051	0.152552	1.94723	1.30955	0.779331	0.819075	1.27615	0.560382	1.78395	1.22043	1.04333	0.841073	1.67433	1.29445	0.732085	2.15258	1.07754	1.39012	1.61367	2.22197	0.398553	1.7643	1.50727	1.27572	-0.244059	1.72121	-0.222227	1.27764	1.57594	2.56618	0.612049	2.85572	1.08599	1.51281	-0.445261	0.417081	1.39492	0.776219	1.33309	1.20608	4.5837	0.300756	1.45512
SPINK5	1.5862	3.53805	1.37131	1.55224	1.91973	2.27381	2.76134	1.76199	1.03094	1.59723	2.38877	1.66637	2.95013	1.76435	0.53119	1.22043	1.95962	1.12875	0.575714	1.9876	1.8307	1.45943	1.07754	2.08327	2.17328	1.26645	0.804018	2.32391	1.68959	1.83533	1.83538	2.6375	1.16407	2.08857	3.52185	2.34304	1.3052	2.488	2.1846	2.8991	1.3465	1.11023	1.80039	1.0639	2.4317	1.20608	0.937378	0.993903	0.944297
SPN	3.47326	3.47921	3.73844	4.38546	3.39564	4.00104	3.23134	2.63746	2.53501	3.20667	3.22168	2.89852	3.54483	3.08611	3.96518	3.06626	3.81592	3.45603	3.71121	4.12767	3.47293	3.14583	2.8693	3.89565	2.4246	3.32058	2.1033	3.37373	3.19367	2.72263	2.84698	3.55379	3.99728	2.28925	3.04228	2.97165	3.3201	2.85572	4.45328	3.99771	3.24362	-0.276066	2.84184	2.24256	3.20489	2.99784	3.44968	3.32118	2.84142
SPO11	1.36305	0.675849	2.46992	0.165948	0.533436	1.80381	2.25051	0.152552	0.33779	0.904082	1.47248	1.51222	2.25698	-0.132765	1.22434	0.814969	1.04333	1.12875	1.67433	2.39306	1.13755	0.948608	1.07754	1.10244	1.83681	0.350163	0.804018	1.07115	0.590975	0.988033	0.854554	1.43352	1.16407	1.50079	0.477328	0.263598	1.99834	0.290775	2.00228	1.51281	0.941034	0.822546	1.10724	0.776219	2.02623	0.800619	-0.161235	1.21705	0.538832
SPP1	7.07099	7.924	7.29646	4.1913	6.31109	6.79424	4.41	6.98126	7.16216	6.2024	4.76832	6.05196	7.61475	5.56321	5.66404	7.71166	8.03635	6.82585	7.17558	5.3198	7.19277	6.56901	6.90058	5.16861	6.45588	5.55417	6.631	7.60494	7.13704	6.76362	6.85432	7.61147	6.54971	6.8498	4.94324	7.70198	6.91467	3.50965	4.50372	5.38401	7.07822	6.86359	5.01257	4.80157	8.16017	6.96604	5.82018	6.03571	4.56418
SSX1	2.80997	1.08131	1.65899	1.77539	0.938901	0.194373	2.25051	0.845699	0.33779	0.210934	0.779331	1.3299	3.67405	0.154917	1.44748	1.22043	1.73648	1.12875	1.96201	0.888987	2.34152	3.31573	1.77069	0.696972	1.32598	1.44878	0.804018	1.47661	1.28412	2.37433	1.14224	1.02806	1.16407	1.27764	2.42324	1.36221	1.3052	0.290775	1.08599	1.51281	0.247887	0.822546	1.10724	0.370754	1.73855	1.49377	0.937378	0.993903	1.45512
SSX4	-0.0232429	0.675849	1.37131	1.26456	0.938901	1.29299	1.84505	0.152552	0.33779	1.30955	0.779331	1.3299	2.48012	0.37806	1.44748	1.91358	1.4488	0.841073	1.67433	1.29445	1.42523	1.23629	1.77069	1.61326	0.920518	1.44878	0.804018	0.378003	0.996441	1.27572	1.14224	0.334912	0.876385	0.584497	1.57594	0.263598	1.3052	0.983922	1.08599	1.51281	-0.445261	0.417081	1.10724	0.370754	1.33309	0.800619	0.937378	1.21705	1.23198
ST6GAL1	5.00064	4.57782	4.75004	5.03348	4.73064	5.28812	4.5531	5.1895	5.44374	4.78565	5.12961	5.658	4.53425	3.50482	4.97971	5.74584	5.09512	4.99473	4.60107	5.10849	5.22072	5.43349	4.66106	4.04688	4.1592	5.15418	3.93951	4.26982	5.63762	4.84525	4.78638	3.94583	4.43173	4.32217	3.94306	4.90799	3.87015	3.62298	5.47425	5.22638	4.15991	2.76846	3.34083	4.52179	4.42413	4.67182	4.02842	5.10478	4.47066
STAB1	3.8054	4.33941	4.52119	4.64328	3.77211	4.56382	3.34913	3.81611	3.86415	3.46903	4.16372	4.54878	4.57199	4.27395	3.94892	4.01364	5.08639	4.13691	4.60107	4.69565	4.61365	3.82029	4.02198	4.06427	3.44625	3.091	3.44308	3.7792	5.02179	4.0483	3.2823	4.28616	3.56196	3.55491	3.56837	4.99099	4.70639	3.65807	4.0564	4.914	3.92419	3.36152	4.31269	3.60943	3.73098	4.73244	3.50233	3.68515	3.60688
STAT1	5.909	6.38296	6.6878	6.27297	6.30176	6.08325	4.58589	5.51853	6.44481	6.68483	5.46146	6.47273	6.06642	5.70009	6.73978	6.52705	7.40464	6.43826	6.02245	6.94811	5.97118	6.4025	6.87663	6.00276	4.85234	5.96693	6.36342	6.05133	5.82742	5.90801	5.84951	5.30473	6.64471	6.10596	6.0264	5.5569	5.29418	4.62151	6.59538	7.4477	6.15868	5.55582	6.01989	6.5549	5.86569	5.6643	5.88377	6.64727	6.75344
STAT2	5.92479	6.66606	6.634	6.41399	6.02444	6.66052	5.8704	6.17115	6.3116	6.36154	6.13827	6.54157	6.41976	6.35593	6.33783	6.04608	6.60977	6.54818	6.35954	6.79025	6.74824	6.39247	6.27604	6.47152	5.84777	5.93366	6.32681	6.05476	6.04201	6.13359	6.1445	6.517	6.1545	6.00503	6.11568	6.03815	6.38349	5.69345	6.34348	6.44728	6.1326	5.94452	6.27961	6.08284	6.0381	6.26868	6.21209	6.33144	6.2173
STAT3	5.23945	6.46734	7.08944	6.9504	6.71449	6.39691	6.91395	6.20464	6.61819	6.59781	6.32451	6.81553	6.27786	6.57735	6.52015	6.54831	6.5156	6.83003	6.86171	6.64631	6.54472	6.51441	6.18348	6.42545	6.90823	6.31374	6.25219	6.88826	6.97617	7.49829	6.68252	6.61343	6.35285	6.78804	6.65734	6.02565	7.15164	6.41982	6.57079	7.17577	6.62631	6.32923	6.79985	6.48885	7.03853	6.77316	6.59104	6.84897	6.4401
STAT4	2.27934	2.75529	3.40819	3.30144	2.3252	2.90242	2.76134	1.53885	1.94723	1.59723	2.65113	2.35952	2.48012	2.20261	2.88256	1.91358	3.05824	2.57567	2.18515	3.41472	2.52384	2.48905	1.77069	2.48873	1.32598	2.65275	1.90263	1.7643	1.50727	2.28732	1.70185	2.28082	2.48582	1.68311	2.87522	2.05536	1.71066	1.67707	3.0319	2.8991	2.03965	0.417081	2.08807	2.16251	0.639939	2.74653	2.32367	2.17256	2.48474
STAT5B	4.01981	4.53658	5.10101	4.40005	4.38358	4.76908	4.5531	3.81611	4.66852	3.89981	4.07517	4.35519	4.02769	3.77926	4.58297	4.18226	4.30143	4.6403	3.97691	4.55255	4.43339	4.43496	3.15698	4.22333	3.59467	5.03691	4.46758	4.42105	4.22856	4.36676	4.63114	4.28616	3.99728	4.37999	3.65538	4.04779	4.92954	4.55345	4.38183	4.84501	4.42227	4.61428	3.61954	4.77136	4.49009	4.57338	4.10145	4.335	4.37828
STAT6	6.09485	5.95651	6.09278	6.00368	5.61794	5.54148	5.89683	5.88589	5.81843	6.09147	5.8065	5.38342	5.87463	6.00136	6.09379	5.50172	5.95231	6.09683	5.94635	6.26658	6.4524	5.41452	5.65225	6.11751	6.25806	5.42846	6.24065	6.13374	6.33558	5.9762	6.0963	6.24027	5.95364	5.86516	6.27945	6.00017	6.45849	5.41474	6.20995	6.11798	5.75727	4.85383	5.95143	5.69863	6.21589	5.99912	6.07513	5.36966	4.65787
Steap-1	3.50312	4.79489	4.90743	4.90215	4.69232	5.10703	5.12219	5.68594	5.75833	4.12296	4.95372	5.42091	5.30744	6.49924	3.86339	5.0563	4.90406	5.40194	3.52015	4.35472	4.60329	5.1533	5.77802	4.73121	3.89093	4.8665	4.75526	4.52114	4.34048	4.70161	5.58489	4.59759	3.66959	3.78317	3.47306	4.0248	4.04604	4.26107	4.30486	5.96715	5.25852	4.09338	4.31269	4.21021	4.4466	4.4895	4.04346	3.96432	2.93673
STING	4.23944	5.0703	4.96405	4.86643	4.36208	5.09965	4.76282	5.01236	5.17407	4.73272	4.76832	5.12763	5.08281	5.52089	4.83525	4.50385	4.9249	4.95195	5.27619	5.20647	5.36681	5.18753	4.12206	4.81601	4.64621	4.8218	5.04774	4.82065	4.81048	4.83818	4.46547	5.21011	4.6298	4.42395	4.48466	4.9998	5.24678	4.79058	4.97781	4.55733	5.27832	5.16635	5.04558	4.44829	5.05878	5.12475	5.06987	4.84936	4.68987
SYCP1	1.07537	1.59214	2.06446	1.77539	2.23818	1.58067	2.5382	1.25116	2.41723	2.00269	1.1848	1.91769	1.78698	0.37806	1.22434	2.20126	1.95962	1.8219	2.36747	1.9876	1.8307	1.45943	2.68698	1.61326	0.920518	1.60293	1.78485	2.32391	1.50727	1.68118	1.70185	1.94435	1.85721	2.28925	1.86362	1.87304	2.69149	1.90021	2.00228	2.20595	-0.445261	1.33337	1.80039	1.46937	1.73855	1.49377	0.937378	0.993903	1.92513
SYK	3.02128	4.32651	4.36704	3.90362	4.48468	4.36876	3.45449	3.33061	4.16643	4.89307	3.61254	4.12718	4.30467	3.33297	4.7653	4.50385	4.68092	4.14918	4.50754	4.72844	3.40623	4.14046	4.33564	3.97412	4.40176	4.73842	4.4416	3.87451	4.34048	3.47294	4.01862	4.39535	4.10851	3.32534	3.24992	3.84712	3.65657	4.18259	4.77487	3.45872	3.80323	3.85107	3.14412	4.08433	3.81799	4.01949	3.88182	4.98289	4.36747
SYT17	2.9212	2.46761	3.31722	3.05632	2.83602	2.83343	2.5382	1.94431	2.53501	1.59723	2.16563	2.76498	1.78698	2.29498	1.22434	1.73126	2.2961	2.8335	1.96201	3.08621	3.25781	1.45943	1.77069	3.2227	3.2231	3.90551	2.64984	3.98892	3.29903	3.38593	2.80046	3.04296	3.46665	2.53041	2.08677	2.66149	1.99834	2.92983	2.00228	4.34602	3.88547	3.86707	3.76983	3.98167	3.34799	2.94068	3.44968	2.17256	1.79159
SAA1	2.9212	3.56622	4.57676	3.69231	3.17249	4.41388	4.2874	4.1779	3.86415	3.8745	3.17723	5.74149	3.93874	7.57175	4.46302	4.74679	6.67812	3.74979	7.07249	3.45394	5.52373	5.89737	6.41987	3.2227	4.13939	3.62731	5.00372	3.93335	3.68202	3.52701	3.4195	4.24693	3.58444	3.41771	3.11639	4.71795	5.62933	4.75668	4.17703	3.9107	5.08417	2.66837	3.85877	2.9357	4.00724	6.63397	3.17097	5.88425	3.62987
TAB1	4.58193	4.09358	5.13251	4.48344	4.6686	4.67171	4.44774	6.18083	4.62825	4.56764	4.90647	4.43896	4.36719	4.3138	4.35983	4.62163	4.55488	4.56274	4.54601	4.65019	4.68333	4.57738	4.71512	4.74876	4.72718	4.56229	4.15975	4.01559	4.30455	4.87985	4.55996	4.6524	4.43173	4.37999	4.06085	5.12341	4.37325	4.83407	4.82366	4.45725	4.61733	4.74781	4.40308	5.30523	4.37761	4.59611	4.23321	4.46742	4.12235
TAL1	1.92267	2.46761	1.65899	2.56384	2.47935	2.59227	4.04227	1.53885	2.53501	1.59723	2.28341	1.91769	1.9693	1.60184	2.78248	1.73126	2.42963	2.30741	2.65516	1.9876	2.43683	2.3349	2.17615	1.94974	2.01913	2.05491	1.65132	2.32391	1.97727	2.37433	2.58915	2.89986	1.975	1.83726	2.08677	1.87304	3.38464	2.77568	1.77914	3.12224	1.75196	1.33337	2.40652	1.98019	2.4317	1.71691	2.67198	1.68705	1.79159
TANK	5.19169	5.55865	5.6888	5.22219	5.31675	5.52709	5.35659	5.3287	6.03823	5.42587	5.19213	5.91282	5.57117	5.40457	5.39872	5.79858	6.09639	5.41234	5.36321	5.63826	5.60346	4.94375	5.63142	5.3317	5.11017	5.20609	5.91801	4.83235	4.973	5.34046	5.06421	5.1791	5.20272	4.97275	5.45406	5.42265	5.24678	5.03571	5.6607	4.8801	5.17151	4.62177	5.28163	5.13719	5.19382	5.35975	4.92636	5.29119	5.19754
TAP1	4.53063	4.81898	5.20717	5.04875	4.72309	4.58882	3.63681	4.72726	4.84865	5.43129	4.07517	5.01377	5.24013	5.13852	5.79129	5.17168	5.87962	4.84841	4.98243	5.42695	4.5498	4.54134	5.3542	5.19121	3.27189	4.27214	4.74236	4.88886	4.21532	4.56225	4.30982	4.22673	4.89577	4.3457	5.0623	4.32404	4.44069	3.58661	5.0468	5.27401	4.23687	3.57408	4.13576	5.14144	4.95743	3.86867	4.53925	5.23523	5.95048
TAP2	5.00064	5.08257	5.3541	5.10042	4.94623	5.09965	4.32996	5.07253	4.88108	5.60456	4.69135	5.11409	5.40329	6.39763	6.12404	5.16525	6.29299	4.91294	5.57293	5.63392	5.01567	4.98579	6.2015	5.38372	3.66136	4.769	4.91489	4.99312	4.17449	4.8094	4.65378	4.5093	5.05077	4.78919	5.2395	4.4977	4.8017	3.46883	5.23703	5.85661	4.35876	3.50812	4.67207	5.5469	4.90262	4.7803	4.79459	5.21708	6.15196
TAPBP	6.48254	6.47494	6.4913	6.79134	6.10749	6.22985	5.99609	5.78017	6.03823	6.3045	6.12644	6.56634	6.69669	6.79381	6.54735	6.30184	6.94323	6.09509	6.6894	6.86914	6.33051	5.98988	6.62661	6.63583	6.38223	6.29427	6.47275	6.74447	6.53115	6.54615	5.9108	6.3987	6.57124	6.24398	6.8809	6.21684	6.54164	5.72885	6.30904	6.85514	6.15868	5.86597	6.54387	6.76768	6.62388	6.44075	6.61413	6.21426	6.90788
TARP	3.15481	3.50906	3.82805	3.66246	3.71149	3.97856	3.63681	1.76199	2.8227	3.15537	3.41839	2.85596	3.31303	2.81167	4.59163	3.29988	3.98777	3.5711	3.28376	4.65019	3.21699	3.37636	2.46383	3.40502	4.37051	3.21236	2.9635	3.15059	2.20041	3.25672	2.32089	2.6375	3.41536	2.53041	5.52075	2.56618	3.00994	2.37022	3.76014	2.61142	2.49918	2.28888	3.30446	2.4502	3.58438	2.41006	2.92981	3.34528	3.10378
TBK1	5.2132	4.7189	4.77251	5.04114	4.61097	4.98186	4.48411	4.2469	4.82643	4.14276	5.23948	4.37442	4.32067	4.51802	4.41275	4.68617	4.83882	4.44294	4.38238	4.65019	4.64411	4.44512	4.7411	5.52128	4.9369	4.81607	4.71604	4.89979	4.74202	4.43272	5.249	4.5396	4.72653	4.62755	4.88405	4.75223	5.16593	4.70962	4.93614	4.94679	4.9529	4.68678	4.84491	5.01994	4.84463	5.98521	4.78041	4.44389	4.33432
TBP	4.0372	3.91453	4.0339	3.99459	4.48468	4.02301	4.19642	4.38666	3.73899	3.99512	4.18053	4.0512	4.35193	3.62065	3.93239	3.67717	4.11139	4.18511	3.46609	3.98003	3.95096	3.96087	4.6039	3.74149	4.28781	4.13435	3.93951	4.01559	3.97537	4.00029	3.85029	4.18506	4.43173	4.03448	3.73542	4.37447	4.24964	3.95434	3.94819	3.81539	3.75943	4.36833	4.5625	3.70296	3.03783	4.18501	4.01315	3.782	3.40103
TBX21	2.74935	2.46761	3.6049	3.42404	2.78473	3.28542	2.5382	2.09846	2.41723	2.60883	3.08192	2.6649	2.66245	2.32397	3.57571	2.95503	3.78417	2.78698	3.06062	3.8594	2.678	2.48905	2.8693	3.09487	2.30681	2.87589	1.49717	3.08605	2.60588	2.28732	1.95317	2.41435	2.91327	2.08857	3.3677	2.20951	2.55796	2.08253	3.76014	3.30457	2.49918	2.02652	2.71668	2.56798	2.24938	2.74653	2.23666	2.86571	2.93673
TCF7	4.30749	3.59362	4.57676	4.45641	3.57796	4.16466	3.34913	3.58654	3.63363	3.30198	3.77506	3.93997	3.54483	3.61281	4.37064	4.31148	4.42772	3.78551	4.18663	5.22628	4.00923	3.31573	4.33564	4.08136	2.93542	3.8159	2.47799	3.7453	2.60588	3.1083	4.0464	3.04296	3.51544	2.83579	4.28399	2.90266	3.177	3.12399	5.01781	3.71003	3.44656	3.33485	3.44261	3.66659	3.03783	3.57321	3.86412	2.82648	4.06519
TFE3	3.11225	3.87452	4.24299	3.38482	3.55386	3.77789	3.63681	3.37143	3.97538	3.25546	3.34428	3.38402	3.43564	3.85003	3.47563	3.58756	4.28201	3.85333	3.87155	3.59704	3.67652	3.83898	2.68698	3.61474	3.44625	3.78415	3.63723	4.09157	3.29903	3.62709	3.44482	3.86127	3.88865	3.82318	3.84462	3.39909	3.50242	3.46883	3.48388	3.9107	3.63228	3.63596	3.61954	3.66659	4.13645	3.50867	3.82775	3.21853	3.75771
TFEB	4.0372	3.62029	3.64	4.03715	2.6735	3.52658	2.94366	3.24359	3.63363	3.30198	3.72377	3.63249	3.54483	3.89259	3.76987	3.95046	3.64602	3.40602	3.90792	3.75119	3.53545	3.74182	4.29641	3.53019	4.07752	3.26793	3.1066	3.7792	3.36356	3.47294	3.44482	3.55379	3.60641	3.29255	3.42177	3.6648	3.70309	3.58661	3.61172	4.07776	3.59779	2.66837	3.05315	3.70296	3.20489	4.01949	3.73059	3.16296	3.69583
TFRC	5.05193	5.44653	5.88583	4.86643	6.45501	5.16419	4.84078	5.32304	5.24306	5.77928	5.26797	5.28114	5.54818	5.94335	5.64619	5.69777	5.73008	4.99996	4.82421	5.40533	6.01529	5.50249	5.57735	5.42878	4.59682	5.42534	5.77383	4.6265	4.53256	5.36169	5.81273	4.56902	5.04046	5.63755	4.94324	6.25256	3.94425	4.70962	5.92623	4.2854	5.16421	5.43436	5.17341	4.94547	4.75081	4.55012	4.79459	5.51569	5.99201
TGFB1	5.63275	5.90963	6.30098	5.97108	5.06064	5.61491	5.38601	5.61638	5.86324	5.01496	5.61561	5.71193	5.73437	6.01997	5.22711	5.197	5.72082	5.71627	6.41636	6.07916	5.93334	5.75808	5.13798	5.76588	5.26432	5.20219	5.78991	5.87106	5.62793	5.62921	5.74741	6.57128	5.74648	4.9476	5.62482	5.884	6.23967	5.52188	5.85243	5.70246	5.23149	4.63659	5.87226	4.7652	5.50747	5.72424	5.59451	4.93062	4.98148
TGFB2	3.73796	3.20158	2.46992	4.30908	1.91973	3.88325	2.5382	4.32694	3.8343	2.69584	2.72524	4.29517	3.50974	2.40621	3.72986	3.48912	2.65277	3.54912	2.18515	2.96843	4.51627	3.85733	3.56245	2.64288	2.99996	2.74806	3.44308	4.5827	1.84374	2.98046	2.58915	2.6375	3.93666	3.02684	3.47306	3.03619	2.55796	2.68867	3.33728	2.61142	2.55047	1.66984	2.49353	1.62352	2.24938	4.60728	3.17097	3.71848	3.10378
THBD	3.37795	4.06024	4.1439	3.59993	2.78473	4.38403	4.5531	2.98577	3.63363	3.73729	4.03743	4.17481	4.93113	3.63616	3.39339	3.75941	3.93371	3.35338	4.3599	4.29018	4.343	3.89305	3.15698	3.7174	4.11919	3.2946	3.76585	3.87451	3.1167	4.7097	4.47444	4.34225	3.60641	4.49652	3.91132	3.76011	4.39624	4.07496	3.76014	4.7709	3.80323	3.78438	3.26672	3.14334	4.53176	4.18501	3.50233	2.7431	3.53456
THBS1	6.70059	7.32678	6.94978	6.88012	6.75799	7.25227	6.0271	6.35103	7.54417	6.29543	6.49306	7.32336	6.99318	6.20111	5.14135	7.11667	6.3639	6.9788	6.55206	6.33357	7.10966	6.71797	6.75429	6.414	6.60069	6.87593	7.27379	7.51687	5.92851	7.34934	6.77792	7.62929	6.42676	6.1903	6.25807	8.06744	7.26233	6.51929	6.47506	5.96715	6.91611	6.55156	6.31307	6.01797	7.20379	7.69377	6.3234	6.01943	6.49078
THY1	5.54891	6.97388	6.88743	5.90895	5.83674	6.74688	6.31096	6.17115	6.77234	5.55327	6.39792	6.94376	6.55766	5.54968	5.08507	5.94782	6.11224	7.11269	6.38685	6.16965	7.30087	6.56052	5.28223	6.36167	5.89725	5.00412	6.01895	6.68062	4.89504	6.88976	6.24058	7.48011	5.52078	5.43261	6.08313	6.70932	7.06882	6.1401	5.84816	5.22638	6.15189	5.7129	6.08397	5.53839	6.1614	6.58598	6.64005	5.17213	5.4404
TICAM1	3.96574	3.93395	3.79906	3.85483	3.52917	3.90794	4.48411	3.98119	4.43213	4.0176	3.95739	4.42999	4.49503	4.4556	4.26886	4.11081	4.15685	4.52995	4.07222	3.98003	4.65406	3.80124	4.33564	4.50363	3.40542	3.60826	4.20522	4.09157	4.0087	4.09411	3.96063	4.22673	4.13448	4.09604	4.40915	3.81895	3.83093	3.62298	3.85858	3.81539	3.94919	3.74929	4.37807	4.08433	4.1663	4.26635	3.89921	4.1509	4.16317
TICAM2	3.30896	3.89473	3.36374	3.63168	3.17249	3.62836	3.09781	3.24359	3.63363	2.29038	3.03062	4.06427	3.31303	2.57528	3.0161	3.21286	3.75138	3.8029	3.3483	3.62983	3.75251	3.53888	3.15698	3.43781	2.93542	3.3459	3.46661	3.32244	3.33182	3.84066	3.2823	3.73611	3.87212	2.88708	3.56837	3.55943	3.177	2.68867	3.5709	3.30457	3.19233	2.61431	3.30446	2.16251	3.41253	3.57321	3.27275	3.43625	2.73606
TIGIT	3.66564	3.8539	3.85622	3.74947	3.20758	3.37243	3.09781	2.45514	2.90274	3.42981	2.79423	3.69075	3.73289	2.52982	3.76987	2.82987	4.15685	3.26882	2.18515	4.42995	2.81153	2.62258	3.47543	3.33603	2.17328	3.73455	2.74993	3.08605	1.84374	3.14752	2.24085	2.73281	2.95583	1.83726	3.56837	3.25933	2.22149	1.67707	3.79404	2.8991	3.38338	1.33337	2.20585	1.62352	2.24938	2.3047	2.97426	2.44082	3.50925
TIRAP	3.47326	3.31491	3.82805	3.90362	3.50385	4.02301	4.2874	3.24359	3.73899	3.84852	3.55192	3.5491	3.78846	2.75761	3.72986	3.48912	3.64602	3.93212	3.83381	3.41472	3.95096	3.76202	3.27476	4.22333	3.98857	3.3459	2.41346	4.1392	4.13193	2.77979	3.44482	3.7689	3.64897	3.35709	3.94306	3.87452	3.83093	3.78728	3.85858	4.45725	3.77425	3.36152	3.64621	3.34117	3.279	4.0393	3.47635	3.55885	3.79693
TLK2	6.4491	5.44229	5.42019	4.92812	4.97019	5.01465	4.70725	4.73752	4.96276	5.40943	5.6809	4.63312	4.93971	5.22225	4.86848	4.8223	5.21772	5.61458	4.48774	4.80101	5.10784	5.13826	4.29641	5.45915	5.14003	5.17044	5.48923	5.08753	4.88143	5.0599	5.00297	5.22526	5.12963	4.70353	6.03029	5.47308	5.01877	5.08657	5.18033	5.12372	5.03954	5.28462	5.81074	5.42381	4.98374	4.98267	5.23239	5.47973	5.40251
TLR1	3.50312	4.60768	4.16452	4.63186	4.11696	4.75872	3.45449	4.50926	4.90214	4.14276	3.64153	4.90225	4.06936	3.3936	4.59163	4.3845	4.83882	4.50463	4.28929	4.40053	3.93076	4.43496	4.57405	3.78801	4.37051	3.96108	3.74846	3.93335	4.74986	4.10893	4.08667	4.1191	4.53995	3.65255	3.52185	4.07026	4.6551	3.87429	4.62695	4.07776	4.56537	2.81498	4.19828	3.28852	3.63567	4.79882	4.85605	4.62489	3.67433
TLR10	1.92267	2.17993	2.83765	2.7309	2.78473	3.13881	2.25051	2.09846	2.53501	1.82037	1.47248	2.20537	2.37476	1.65899	3.0161	2.31905	2.74808	2.22737	1.67433	1.9876	2.23616	1.92944	2.17615	2.40172	2.17328	2.79251	2.00799	2.57523	2.38273	1.83533	1.83538	2.41435	2.17567	1.83726	2.26909	2.05536	2.22149	2.37022	2.59007	2.61142	2.26279	0.417081	1.95454	2.16251	3.12485	2.05338	2.47782	1.68705	2.61827
TLR2	3.64032	4.35215	4.50681	4.07797	4.04498	4.38403	3.45449	3.51985	4.60047	3.97213	2.85877	5.28498	4.44022	4.71666	4.55654	4.21617	5.13768	3.96197	4.42586	3.93351	3.80014	4.76998	3.91075	3.76503	3.86496	3.24053	3.65665	4.61211	4.78063	4.00029	3.31129	4.5093	4.39289	3.82318	3.61282	4.28895	4.13841	3.50965	3.94819	4.45725	3.75943	2.85943	4.05168	3.0449	4.3035	4.96728	3.99765	4.35254	3.79693
TLR3	2.27934	3.44844	3.36374	3.21047	2.93133	3.2389	3.23134	3.7079	2.41723	3.38899	2.65113	2.89852	3.17327	1.81314	2.72841	3.37992	2.98924	3.00056	3.14066	3.37389	1.98485	3.21729	2.46383	3.09487	3.36287	2.95285	3.73076	3.46905	3.58671	3.1083	2.32089	3.1075	3.49135	2.93587	3.04228	2.56618	3.177	1.38939	3.33728	4.15186	3.54372	2.36299	2.78121	2.76865	3.34799	3.05191	2.8345	2.9749	2.6789
TLR4	4.38348	4.41352	4.50681	4.62029	4.49425	4.73767	3.92449	4.15989	4.62825	4.16218	3.55192	4.7509	4.23798	3.43206	3.75007	3.88302	4.79284	4.35758	4.67006	4.4863	4.43339	4.81284	3.02345	4.01116	3.55958	3.78415	3.6757	4.26982	4.32865	4.19349	3.70719	4.34225	4.42216	3.76255	3.97384	3.92716	4.13841	4.27976	4.38183	3.81539	4.00909	2.02652	3.87983	3.0788	3.73098	4.56182	4.15625	4.42789	3.50925
TLR5	2.68481	3.02722	3.10591	3.74947	2.40524	2.75932	3.09781	3.28805	3.22816	3.25546	2.85877	3.69075	2.12345	1.9875	2.61063	3.01219	3.44123	2.73819	2.65516	3.80676	2.34152	3.02805	3.02345	2.8942	3.36287	3.2946	4.07485	2.45744	2.84227	3.14752	2.58915	2.73281	2.41683	2.88708	2.77991	2.82855	3.177	2.68867	3.10089	3.30457	4.15991	3.3875	3.14412	2.56798	2.71938	2.99784	2.61135	3.49943	2.41063
TLR6	2.61581	3.20158	2.83765	2.93854	2.03751	2.14028	1.84505	3.24359	4.22961	2.77588	2.03209	3.05267	3.17327	2.16982	3.27203	2.42441	3.12278	3.14366	2.8783	2.90389	2.74699	3.02805	3.56245	2.71188	2.93542	2.70154	2.47799	2.32391	2.60588	2.37433	2.89144	2.28082	2.99665	1.68311	2.08677	2.90266	2.22149	2.23668	2.69543	3.12224	2.73279	1.66984	2.57358	1.87483	2.83716	2.67242	2.72914	3.3918	2.33059
TLR7	1.76852	3.07374	2.91176	3.16168	2.40524	2.83343	3.23134	1.94431	3.171	2.91898	3.03062	3.38402	3.01075	1.76435	3.05692	2.20126	3.29463	2.96134	3.3483	3.41472	2.87215	3.37636	2.17615	3.13932	3.2231	2.36507	2.19031	2.45744	2.98887	2.66201	2.32089	2.97397	3.17897	2.37626	3.3677	2.66149	2.80927	2.99882	3.10089	3.30457	3.0811	1.92116	2.57358	1.0639	1.73855	3.40331	2.7832	2.31566	2.14827
TLR8	2.17398	2.46761	2.67059	1.95771	2.6735	2.3916	2.76134	1.76199	1.72408	2.15684	1.69562	2.35952	2.57543	1.33357	2.54609	1.22043	2.83509	2.04505	2.65516	2.8349	2.23616	2.62258	1.07754	2.64288	2.01913	1.73646	0.398553	2.45744	2.09505	0.988033	1.5477	2.41435	2.08036	0.989962	2.08677	1.36221	1.99834	1.90021	2.59007	1.51281	1.95263	0.822546	2.20585	0.776219	1.73855	2.3047	1.22506	1.68705	1.92513
TLR9	2.74935	2.06214	2.67059	2.805	1.44973	2.59227	2.94366	2.23199	2.2837	1.59723	1.87794	1.91769	2.57543	1.47667	3.0161	1.73126	2.54741	2.45051	2.97361	3.08621	2.34152	2.24789	2.17615	2.64288	2.30681	2.36507	1.0917	2.57523	1.28412	1.96886	1.14224	2.41435	1.38721	2.66394	2.67455	2.05536	2.22149	1.90021	2.47228	2.20595	1.50065	1.33337	1.95454	1.0639	1.73855	1.49377	1.22506	2.24667	2.04291
TMEFF2	1.76852	1.77446	1.37131	2.56384	1.22658	2.14028	3.23134	0.845699	1.4364	2.15684	2.28341	1.51222	2.25698	-0.132765	2.03527	1.22043	1.95962	2.04505	2.18515	1.58213	1.64838	1.64176	2.17615	1.39012	1.83681	2.05491	1.65132	1.98744	1.97727	1.83533	1.5477	1.72121	0.876385	1.50079	2.87522	2.20951	2.40381	1.38939	1.77914	2.20595	0.941034	0.822546	0.701773	1.62352	2.24938	1.89923	1.78468	1.68705	1.92513
TMUB2	4.35878	4.41352	4.62941	4.84808	4.81702	4.51186	5.00205	4.522	4.75663	4.4876	4.14663	4.91342	4.53425	4.27801	4.65023	4.32651	4.35752	4.87236	5.00653	4.65019	4.92929	4.41434	4.21303	4.36053	4.95476	5.26649	5.04294	4.53689	5.37429	4.7947	4.99238	4.55442	4.80821	5.24321	4.26152	4.30665	5.21722	5.04436	4.38183	4.97854	5.11542	5.15766	4.85281	5.60453	4.61023	4.91149	4.91394	4.80611	5.02183
TNF	2.86713	2.3806	3.10591	3.25699	2.23818	2.83343	2.76134	2.55045	2.73569	1.82037	1.47248	2.6649	2.74249	2.73891	3.3644	3.11755	4.35752	2.8335	4.46753	3.24036	2.98338	2.84573	2.46383	2.8942	2.62527	1.60293	2.59578	2.68059	4.04096	1.68118	2.70038	1.94435	3.64897	1.83726	2.42324	3.81895	2.55796	1.67707	2.79074	4.15186	3.0811	1.92116	2.40652	2.24256	3.77543	2.59238	2.7832	3.07334	5.47331
TNFAIP3	4.4311	4.83473	5.19268	5.06379	4.95228	5.26955	4.24294	3.98119	4.38084	4.87437	4.81357	4.80187	5.43503	6.54053	5.25414	4.59916	5.80123	4.52158	4.68659	5.75267	4.48159	4.94986	5.44699	4.93108	3.75373	4.59149	3.6757	4.79684	4.29228	4.32024	4.34091	4.37796	4.68305	3.58023	4.85935	4.62031	4.54388	3.50965	5.3416	4.40318	4.14986	3.69423	4.43944	4.4312	5.18323	4.53829	4.05827	4.49041	6.16645
TNFRSF10B	3.69033	4.2312	4.10134	4.17328	3.52917	4.36876	3.98511	3.09699	3.92131	3.38899	3.99821	3.96896	3.7039	4.36704	4.07215	3.85949	4.37554	3.6937	3.57145	4.02448	3.67652	4.05469	3.15698	3.95507	3.98857	3.24053	3.87979	4.09157	4.39764	4.57155	3.88308	4.52457	4.10851	4.59183	3.87853	4.0248	3.7901	3.12399	3.82683	4.22086	3.77425	3.71292	3.83727	3.48427	4.62892	3.74506	3.66741	3.41427	3.85302
TNFRSF10C	1.36305	1.08131	2.98075	2.874	3.13613	1.80381	2.5382	1.25116	2.41723	2.51352	2.03209	2.6649	1.78698	1.60184	1.91748	2.06773	2.65277	1.68837	1.67433	2.49842	1.64838	1.79591	1.77069	3.43781	2.86643	1.26645	3.13939	2.86291	2.94235	3.47294	1.70185	2.28082	2.41683	3.7415	2.26909	2.05536	1.71066	1.38939	2.59007	3.45872	4.08734	2.28888	1.39492	1.87483	2.83716	1.71691	2.03599	1.68705	2.33059
TNFRSF11A	2.37465	3.20158	2.91176	2.11186	3.09839	3.13881	4.04227	1.76199	2.41723	3.25546	3.30506	2.71619	3.73289	2.55281	2.61063	3.41766	3.39471	2.30741	3.28376	3.08621	3.47293	2.55805	3.56245	2.56877	1.61367	2.49023	1.78485	2.45744	3.33182	2.19201	3.01404	2.73281	2.66814	2.4563	2.55677	2.20951	2.91463	2.68867	2.95779	2.8991	2.77362	1.33337	2.20585	3.00981	2.83716	3.40331	3.59997	2.93981	2.24358
TNFRSF11B	2.61581	1.59214	3.10591	3.42404	2.14287	3.28542	1.84505	0.845699	3.33352	2.77588	2.38877	1.66637	1.27615	1.40768	1.44748	2.60673	1.73648	4.26425	2.18515	1.80528	2.60389	1.45943	1.77069	1.79558	2.86643	1.26645	1.0917	1.47661	2.29572	2.66201	1.70185	2.97397	1.72368	2.98239	1.86362	3.69759	2.40381	0.290775	2.79074	1.51281	1.3465	1.33337	0.701773	1.28704	2.94252	2.18691	0.937378	0.993903	1.23198
TNFRSF12A	4.26722	4.21681	4.53538	3.69231	3.66893	4.16466	3.5498	3.73607	4.38084	3.84852	2.85877	4.22027	4.60836	4.07193	3.05692	4.2807	4.01375	3.61366	3.83381	3.80676	4.70238	4.09849	3.85013	3.6927	3.78272	2.22197	3.41898	4.01559	1.84374	4.54338	4.07343	3.9725	3.30413	2.88708	4.08825	3.81895	3.90789	2.488	2.33875	3.12224	3.58009	3.63596	2.78121	3.23295	4.55196	4.51419	3.42228	2.82648	2.93673
TNFRSF13B	1.76852	0.675849	2.35214	2.93854	0.938901	2.59227	1.1519	1.76199	1.4364	1.30955	1.47248	1.10676	1.56383	2.32397	2.61063	1.22043	2.98924	1.8219	1.96201	3.08621	1.8307	1.92944	1.07754	2.20105	2.01913	2.29607	0.804018	1.98744	0.590975	1.96886	0.854554	1.94435	2.08036	-0.10865	2.08677	2.05536	1.71066	0.290775	2.95779	2.61142	0.247887	0.822546	2.08807	-0.322393	0.639939	1.71691	0.937378	1.80483	0.944297
TNFRSF13C	3.34405	1.77446	2.98075	3.11039	3.01834	3.28542	2.5382	1.25116	2.12955	2.60883	1.87794	3.05267	2.57543	3.3225	3.5016	3.16634	3.12278	3.54912	3.3483	3.95704	3.67652	2.15258	2.8693	2.48873	2.93542	3.3459	1.31484	2.16976	1.97727	2.37433	2.05853	3.16813	2.17567	2.28925	3.24992	2.82855	1.99834	2.37022	3.65094	1.51281	2.32733	1.66984	2.57358	2.72213	1.73855	2.3047	1.22506	2.65213	2.24358
TNFRSF14	4.72169	5.22445	5.00009	5.36444	4.79612	4.95655	4.64841	4.66341	5.06518	4.54167	4.44289	5.09574	4.67735	4.30201	5.03654	4.50385	5.24054	4.71919	4.33691	5.47395	4.79253	4.84043	5.25193	4.45817	5.23801	5.02765	5.17768	5.23782	5.26847	4.61681	4.60797	5.02626	5.58891	5.39261	4.88405	4.83831	5.32158	5.13496	5.24487	5.81687	5.096	4.33905	5.30193	5.30523	5.63715	5.28926	4.75142	4.51288	4.69771
TNFRSF17	4.26722	3.1182	2.67059	3.49815	3.05916	2.83343	2.5382	2.34978	2.12955	2.84999	1.47248	2.49305	3.39641	1.60184	3.78929	2.06773	2.98924	3.63428	2.52162	3.90941	1.64838	3.51356	1.07754	2.48873	2.01913	4.63375	2.27036	1.7643	2.09505	1.68118	2.15384	1.94435	3.10998	1.97079	2.55677	2.97165	2.69149	1.90021	3.97636	2.61142	2.44511	-0.276066	1.61806	1.87483	2.02623	2.41006	1.4482	3.76649	1.63744
TNFRSF18	3.53211	3.67158	4.22394	5.04114	3.88334	3.72073	2.76134	2.45514	3.77178	3.61213	3.26424	3.78091	3.89111	3.58081	3.99693	4.11081	4.13438	4.52995	2.97361	4.30671	4.63406	2.74037	2.46383	4.98743	4.44688	3.58884	3.89506	3.08605	2.89356	3.02492	3.39353	3.59301	4.46912	4.42395	3.18538	4.15542	4.10856	3.62298	3.85858	3.12224	4.49638	2.55715	3.83727	4.67482	4.61023	3.66282	2.7832	2.82648	3.87104
TNFRSF1A	4.23944	5.84064	5.97648	5.87306	5.03879	5.79649	5.80586	5.38899	5.80585	5.69987	5.74914	5.90461	5.87463	6.37799	5.3061	5.64328	5.98498	5.71372	5.28524	5.76418	5.92504	5.61519	5.18841	5.89547	5.82579	4.91451	5.68429	5.21428	5.37429	5.88338	5.78422	6.21544	5.53667	5.6182	5.56492	5.86202	5.73601	5.27438	5.66584	5.57325	5.78915	5.29609	5.65053	4.89796	5.30338	5.67582	5.46998	5.36966	5.01617
TNFRSF1B	3.66564	4.06024	4.62941	4.03715	4.02994	4.33751	4.19642	3.41065	3.89314	3.89981	3.87037	4.42999	4.10936	4.24926	4.68223	4.01364	4.86105	3.97657	4.0097	4.86867	3.91014	4.00888	3.85013	4.04688	3.48547	3.78415	3.28892	3.84374	3.97537	3.71806	3.58458	3.73611	4.01188	3.02684	4.16621	4.25258	4.13841	3.38182	4.36313	4.2854	3.77425	2.71967	3.83727	3.26113	3.58438	4.15052	3.99765	3.8561	3.83467
TNFRSF4	2.9212	3.20158	3.6739	3.63168	3.09839	3.52658	2.94366	1.94431	2.8227	2.98352	3.08192	3.24682	3.39641	3.05908	3.39339	2.82987	3.60828	3.29781	3.52015	3.8594	3.12998	3.14583	2.46383	3.76503	2.93542	2.74806	2.64984	3.42253	2.29572	3.22163	2.80046	4.04848	2.34272	0.989962	3.52185	3.09681	2.80927	1.90021	3.61172	2.20595	3.0811	1.51569	2.84184	3.00981	2.71938	2.94068	2.72914	2.44082	3.40103
TNFRSF8	2.17398	2.46761	2.75761	1.95771	2.40524	2.75932	2.25051	1.25116	3.11038	2.51352	2.38877	2.28541	2.12345	3.0313	2.72841	2.31905	2.74808	2.14036	2.8783	3.41472	1.64838	2.04722	1.07754	2.64288	2.17328	2.22197	1.0917	1.98744	2.09505	1.68118	1.36538	1.72121	2.34272	1.83726	2.42324	2.05536	1.71066	2.08253	3.0319	2.61142	1.95263	1.11023	2.08807	1.87483	2.02623	2.50537	2.14135	2.31566	2.61827
TNFRSF9	2.0562	3.31491	3.36374	2.7309	2.93133	3.52658	2.5382	1.76199	2.73569	2.51352	2.57109	2.61083	2.95013	2.20261	3.20534	2.20126	3.34592	2.63283	2.97361	3.37389	2.74699	2.62258	2.46383	2.94826	2.30681	2.65275	1.65132	2.94295	1.68959	2.52848	1.36538	2.73281	2.34272	1.97079	2.67455	2.90266	1.71066	2.23668	2.59007	1.51281	2.03965	1.80338	2.40652	1.75705	2.02623	1.71691	2.54682	1.80483	3.14152
TNFSF10	6.43979	6.55218	6.2337	6.08484	7.41022	5.67501	7.7693	7.83871	6.38988	7.12765	6.46291	7.52675	6.1665	5.92011	5.89717	6.9898	6.88543	6.81658	5.00653	6.62878	6.70079	5.62765	6.2192	6.67459	7.59634	4.96032	6.29708	5.54849	7.86094	6.33989	5.78903	6.67879	5.89367	7.5252	5.12172	5.38159	7.29416	5.06146	6.14223	8.62269	6.95597	5.41429	7.02254	6.6351	6.25307	5.93935	5.53586	6.58489	7.61295
TNFSF11	2.17398	2.28529	2.46992	2.805	2.14287	2.90242	3.09781	1.25116	2.90274	2.29038	2.03209	1.66637	1.9693	0.714532	2.03527	1.22043	2.65277	2.22737	2.18515	2.39306	2.11838	1.64176	2.17615	2.30641	2.30681	1.85424	1.78485	1.47661	1.68959	1.96886	2.15384	1.94435	2.08036	1.50079	2.42324	0.956745	1.99834	1.90021	2.00228	2.20595	0.653352	1.51569	1.80039	1.28704	2.58585	2.05338	2.14135	1.68705	1.92513
TNFSF12	3.88878	4.82689	4.71535	4.92812	4.11696	4.53818	4.09634	4.32694	4.6816	4.0176	4.14663	4.73774	4.45421	4.28608	4.24476	4.26496	4.64065	4.7729	4.58305	4.68448	4.5498	4.66218	4.66106	4.54712	4.68172	4.30141	4.20522	4.72181	4.68532	4.58077	4.32029	5.23275	4.86537	4.57348	4.40915	4.92704	4.95585	4.41791	4.87018	4.50854	4.73089	3.74929	4.75356	3.89711	4.62892	4.99027	4.77324	4.30809	4.02007
TNFSF13	3.37795	3.78936	4.20453	4.34033	4.31763	4.41388	4.95856	3.84143	4.32677	4.7959	3.6697	4.85626	4.4816	4.36704	3.88109	4.12915	4.37554	4.03292	4.15923	4.32297	4.45778	4.69418	3.7166	4.80785	4.17861	3.70007	3.65665	4.76003	4.84659	3.73957	3.74493	3.91843	3.98247	4.37999	4.79482	3.72933	4.44069	3.92836	4.1995	5.17637	4.45258	3.30745	4.67207	3.11159	4.68299	4.45128	4.3161	3.73474	3.83467
TNFSF13B	3.64032	4.36473	4.28003	4.24349	4.37289	4.06557	2.94366	3.48476	3.77178	4.30528	3.22168	4.44785	3.31303	2.68065	4.39192	4.05365	5.11236	4.12449	4.44691	4.45852	3.88909	4.48473	3.38012	3.66739	3.2231	3.48566	3.84854	3.71021	3.65903	3.02492	3.4195	3.63075	4.32107	3.60492	3.47306	3.48247	3.60778	3.23521	4.81168	4.15186	3.89854	2.55715	3.64621	3.20397	3.73098	3.84514	3.9819	4.67651	3.65235
TNFSF14	2.54171	2.97843	3.21714	2.65085	2.23818	3.1901	2.94366	2.23199	2.73569	2.60883	2.85877	2.85596	2.95013	2.43218	3.75007	3.70534	4.46106	1.68837	3.75377	3.08621	3.44014	2.68321	2.68698	3.64141	2.52996	1.85424	1.78485	2.45744	2.20041	2.98046	2.05853	1.72121	2.26268	2.37626	2.55677	2.46082	1.71066	2.59336	3.28321	3.12224	2.11969	0.417081	2.40652	1.46937	2.94252	2.67242	2.67198	3.93834	2.14827
TNFSF15	3.90858	2.92714	2.46992	2.56384	3.60149	3.45247	1.84505	1.94431	2.73569	2.29038	3.93633	2.55368	2.88559	2.32397	3.09614	2.68677	3.1834	2.22737	3.62024	3.24036	2.74699	3.6112	1.07754	1.94974	2.52996	1.9596	2.53862	3.71021	1.97727	2.52848	2.84698	2.73281	3.17897	1.68311	2.08677	3.55943	1.99834	2.08253	4.53598	2.20595	1.85732	2.81498	1.80039	2.97344	1.73855	2.88006	2.03599	4.14021	4.34549
TNFSF18	1.36305	1.08131	2.21861	1.77539	1.22658	1.80381	2.5382	0.152552	1.4364	0.904082	1.1848	0.819075	0.177539	-0.132765	1.91748	0.814969	1.04333	0.841073	1.96201	2.49842	1.64838	0.948608	1.07754	0.696972	1.83681	1.85424	0.804018	1.07115	1.28412	1.49886	0.854554	1.43352	-0.222227	1.27764	1.57594	0.956745	1.71066	1.90021	0.392841	1.51281	1.3465	0.822546	1.10724	1.28704	0.639939	2.3047	0.937378	1.55352	2.14827
TNFSF4	3.11225	4.49356	3.79906	2.99916	4.02994	3.97856	3.98511	3.76347	3.22816	3.25546	3.38202	3.57061	3.61153	2.16982	3.0161	3.41766	3.34592	3.93212	3.21477	4.27338	3.80014	3.53888	3.15698	3.58734	3.48547	3.24053	3.57661	3.67384	2.67042	3.85971	3.70719	4.6524	3.07361	3.02684	3.42177	3.95248	3.87015	3.23521	3.61172	3.30457	3.71362	3.09123	3.00436	2.31666	3.77543	4.18501	2.32367	2.9749	3.10378
TNFSF8	1.76852	2.46761	0.965847	2.65085	2.78473	2.27381	1.84505	1.53885	1.94723	2.00269	2.38877	1.51222	1.78698	1.16652	2.40299	2.68677	2.54741	1.53422	2.65516	2.39306	2.23616	2.48905	2.17615	1.79558	1.61367	2.36507	1.90263	1.47661	2.09505	2.08665	1.5477	2.12667	1.975	1.97079	2.08677	2.05536	2.40381	1.67707	2.47228	2.20595	2.32733	1.11023	1.61806	1.62352	2.02623	2.05338	1.78468	1.80483	1.23198
TOLLIP	4.69526	5.1007	5.11689	4.82939	4.73813	4.62519	5.75707	4.2469	5.12528	4.30528	4.46821	4.84443	4.44022	4.26988	4.46302	4.70679	4.53984	4.98948	4.48774	5.04003	4.36967	4.53213	5.00936	4.61895	5.22458	4.84997	4.50943	4.59751	5.56771	4.88663	5.44967	4.90962	5.05589	5.22407	4.48466	4.82795	4.78644	4.6728	4.76229	5.27401	4.67273	4.59147	4.97844	5.1624	5.07076	4.9595	4.72157	4.03843	4.59062
TP53	4.91123	5.08257	5.46009	4.30908	4.23474	5.36486	4.76282	4.2469	5.02914	5.06296	5.54151	4.42999	5.20798	4.81363	4.55654	5.47368	5.87165	4.63281	5.43553	4.81096	5.51958	4.59493	4.16858	5.19121	4.98096	5.02765	4.94715	5.71554	5.305	5.41487	4.88584	5.0623	5.0248	5.63755	5.18686	5.32619	5.51732	5.0699	5.33448	4.2854	4.85804	4.99693	5.13852	4.64742	5.16173	5.37533	5.09626	4.95472	5.50517
TPSAB1	5.4574	6.13968	5.86369	7.13574	7.34853	5.41473	4.95856	4.83468	6.15192	4.41563	5.45216	5.7044	5.05274	4.10616	3.27203	4.11081	4.32048	6.58621	4.97016	5.19979	6.06722	6.0444	2.46383	5.77215	3.27189	6.97688	4.87589	5.66627	5.37847	5.88338	6.03821	5.27655	6.46113	5.73199	6.41222	4.4977	5.0664	4.51028	5.69615	5.00931	6.69202	3.94344	5.75483	5.67654	6.35037	5.84726	5.38003	2.86571	3.27967
TPTE	5.88484	3.27854	2.21861	2.65085	2.3252	2.67928	3.09781	2.09846	2.12955	2.40816	2.16563	2.02305	2.12345	0.37806	2.14063	2.60673	2.42963	1.68837	2.52162	2.14175	6.09103	3.37636	1.07754	2.20105	1.83681	1.73646	1.65132	2.16976	1.68959	2.28732	1.70185	2.41435	2.08036	2.08857	2.55677	2.05536	1.71066	2.23668	2.33875	2.20595	0.653352	1.11023	4.80442	1.28704	3.03783	1.20608	1.4482	0.706221	1.79159
TRAF2	5.03935	4.93146	5.06019	4.89334	5.29561	5.13602	4.95856	4.21299	4.51218	4.8161	4.69135	4.71089	4.93971	5.63243	5.44016	4.8223	4.95536	4.87236	4.86617	5.18627	5.15693	4.93759	3.96791	5.16861	4.91872	5.35746	5.23086	5.61444	4.98542	5.16242	4.83112	5.1791	5.36127	5.40074	5.25645	4.48311	5.16593	4.95421	4.96755	5.36295	4.57862	5.44752	5.30694	5.47366	5.48413	4.69244	4.74404	5.51569	5.55611
TRAF3	4.32056	4.44861	4.77251	4.86643	4.51312	4.55108	4.61764	4.44301	4.49667	4.55474	4.29088	4.49115	4.64345	5.28185	5.10073	4.66512	4.59868	4.57077	4.87978	4.89632	4.38274	4.48473	4.12206	4.83214	4.13939	4.62683	4.45034	4.59751	4.74986	4.33207	4.56813	4.59759	4.76138	4.43464	4.62046	4.27093	4.73918	4.76811	4.47038	4.8801	4.30833	4.54422	4.08616	4.85376	5.24511	4.77091	4.45389	4.32611	4.54617
TRAF6	4.15114	4.07705	4.33314	4.11719	3.88334	4.16466	4.41	3.58654	4.24981	3.97213	3.978	4.07717	4.12878	4.25756	5.21332	4.12915	4.15685	4.28576	4.68659	4.56529	4.39565	4.25672	3.78559	4.32131	4.50404	3.3459	4.04921	4.34829	4.39764	4.22015	4.66122	4.63898	4.29956	4.09604	4.06085	4.19542	4.58234	4.75668	4.36313	4.69086	4.02065	3.61575	4.16751	4.21021	4.13645	4.15052	4.41348	4.32611	3.71689
TREM1	3.47326	3.97169	3.36374	1.77539	3.45121	3.66011	3.09781	3.73607	3.92131	3.38899	2.16563	2.61083	4.44022	3.08611	1.44748	4.09211	3.81592	3.17645	3.46609	3.08621	3.25781	3.87535	3.56245	2.71188	3.36287	1.73646	3.51207	2.32391	2.84227	3.82125	3.66796	4.20611	2.41683	3.38786	2.42324	3.15397	3.87015	2.08253	2.00228	2.20595	2.69023	2.55715	2.57358	1.28704	3.68446	3.69099	2.92981	2.3802	2.84142
TREM2	2.46166	3.64626	3.31722	3.25699	2.88481	2.90242	2.5382	3.09699	2.64038	2.60883	2.72524	3.12166	3.01075	1.60184	2.78248	2.76088	3.1834	3.35338	2.18515	2.96843	3.21699	3.58767	2.68698	3.13932	3.66136	1.9596	2.34446	3.15059	3.97537	2.52848	2.58915	3.42595	3.24351	3.02684	2.08677	2.66149	3.65657	1.90021	2.79074	2.8991	3.13826	0.822546	2.08807	1.75705	2.24938	3.43968	3.20606	2.09252	1.23198
TRIM39	3.27259	3.47921	3.70669	3.21047	3.20758	3.08474	3.34913	3.58654	3.28223	3.10131	2.9194	3.15445	3.73289	3.09936	2.97354	3.11755	3.1834	3.48013	3.57145	3.02905	3.12998	2.84573	3.02345	3.2227	2.86643	2.79251	3.20191	2.94295	3.72647	3.47294	2.75167	3.47041	3.64897	2.83579	2.96223	3.03619	3.60778	2.77568	3.22605	3.81539	3.24362	3.30745	3.64621	3.52775	3.73098	2.81552	3.50233	3.07334	3.75771
TTK	3.11225	2.92714	2.91176	2.56384	4.13075	3.1901	3.09781	2.79161	2.53501	4.21827	3.6697	3.45813	3.78846	4.05183	4.53852	4.46563	4.44453	2.78698	3.90792	3.37389	4.02792	2.89452	4.12206	2.30641	3.83829	2.98922	2.79645	3.21122	2.29572	3.67361	2.97482	3.22528	3.17897	3.14945	3.47306	3.95248	2.69149	2.59336	3.28321	1.51281	2.92204	3.36152	2.78121	2.72213	2.02623	2.81552	2.32367	3.3918	4.39956
TUBB	6.16707	6.5092	6.20494	5.97108	5.92706	6.50429	5.8881	6.97148	6.08079	6.30224	6.30279	6.73438	6.81741	6.73798	6.79744	7.15533	6.55676	6.70754	6.37783	6.27577	6.56397	6.72626	6.92686	6.13069	5.95096	6.09637	6.50669	5.9838	5.55382	6.56019	6.48934	6.5087	6.21552	6.53253	6.13681	6.61797	5.97334	6.03378	6.21884	6.02367	6.19983	6.45137	5.99508	5.85139	6.21209	6.1501	6.46017	6.92416	7.14818
TXK	1.07537	1.59214	1.65899	2.11186	1.91973	0.88752	2.25051	0.845699	1.03094	1.59723	1.69562	1.3299	1.9693	1.81314	2.40299	1.22043	2.2961	1.8219	1.96201	1.9876	2.23616	1.64176	1.07754	2.08327	1.61367	1.26645	1.0917	1.98744	1.28412	-0.110579	2.05853	1.43352	0.876385	0.584497	2.08677	0.956745	1.71066	0.983922	2.00228	2.20595	1.16418	0.417081	0.701773	1.62352	1.73855	1.89923	0.531913	1.39937	1.63744
TXNIP	7.49101	7.44721	6.89411	7.20561	6.7776	6.74259	8.18099	6.90014	7.40511	8.11083	6.92887	6.95247	6.70403	6.76292	6.51387	7.00118	7.06799	6.88766	6.59916	7.5989	6.65366	7.47657	6.22503	7.05568	8.49636	6.80063	6.5796	7.9643	6.88808	7.20929	6.12413	7.10341	7.11601	6.56969	8.05803	7.06154	6.96468	6.804	7.03793	7.24615	6.69678	6.27501	7.15224	6.05263	6.42376	7.84334	6.81977	6.69769	6.25586
TYK2	5.15291	4.84251	4.71535	4.81991	4.66057	4.76908	4.44774	4.79694	5.03827	4.58038	4.64006	5.19693	4.53425	4.33697	4.74332	4.32651	4.71963	4.67693	4.70285	5.02415	4.99477	5.15826	4.47874	4.98743	4.5581	4.23173	4.74883	4.30983	4.95407	4.65159	4.71879	4.9793	4.82763	4.37999	4.42857	4.82795	4.68959	4.55345	4.6833	4.73168	4.59816	4.20127	4.58334	4.59759	4.37761	5.00531	4.5837	5.24596	4.92086
UBC	8.40118	8.48194	8.64186	8.30188	8.50556	8.86257	8.79634	8.76578	9.09164	8.79054	8.70431	8.57227	8.95201	8.60789	8.23307	8.58646	8.60133	8.64301	8.09757	8.64817	8.76979	8.9411	8.45028	8.62951	8.87629	8.49324	8.91784	8.60725	8.75363	8.89642	8.96348	8.65463	8.14205	7.88901	8.86008	8.6062	8.51083	8.32151	8.56613	8.15529	8.72904	8.39075	8.51516	8.51398	8.23533	8.51396	8.55366	8.2306	7.89607
UBD	4.15114	5.3626	6.20494	5.97709	5.9316	5.42012	3.98511	4.35724	5.01992	5.32893	4.89021	5.58693	5.39789	5.13337	6.4753	5.15877	7.83792	5.27189	5.35484	6.40242	5.11411	5.811	5.55488	5.71756	4.71601	5.45003	3.20191	5.53706	4.503	4.36676	3.08815	3.91843	5.46475	4.23516	4.44762	4.82795	3.50242	3.78728	6.25077	4.7709	3.87223	2.12183	4.29909	4.14352	5.47622	3.69099	5.03726	5.67603	7.3879
UBR5	5.76672	5.70629	5.81788	6.3501	5.39712	6.09427	5.58272	6.19756	5.95092	5.82771	6.10234	5.81177	5.81945	5.13165	6.63039	6.10576	5.61288	6.29924	5.86398	5.80164	5.91387	5.97249	5.64189	5.52128	5.78033	6.20952	7.01729	5.651	6.08404	5.59985	6.33519	6.89736	6.00233	6.28828	5.59532	6.68522	6.08851	6.47286	6.26214	5.68719	6.18278	6.09725	6.62067	7.27601	5.84943	5.84404	6.19834	5.88988	6.16645
ULBP2	1.5862	2.3806	2.46992	1.55224	1.7862	1.58067	2.94366	1.76199	2.41723	2.69584	2.72524	3.21697	3.50974	1.90412	2.03527	2.60673	1.4488	1.3519	2.18515	1.58213	2.23616	1.64176	1.07754	1.94974	1.32598	1.04331	1.49717	0.378003	0.590975	1.83533	1.36538	2.81982	1.38721	1.27764	1.57594	1.36221	1.71066	1.38939	2.1846	1.51281	0.247887	0.822546	1.10724	0.776219	2.02623	2.3047	1.63052	1.21705	1.45512
USP39	3.44249	3.72037	3.64	3.344	3.95116	3.2389	3.45449	3.89022	3.171	3.50677	3.61254	3.89485	3.35559	3.6886	3.47563	3.61833	3.56906	3.67429	3.52015	3.49168	3.75251	3.43352	3.91075	3.95507	3.31841	3.48566	3.36897	3.5135	3.1167	3.41578	3.49361	3.1075	3.36129	3.32534	3.42177	3.20804	3.09696	3.28651	3.5709	2.8991	3.48657	3.71292	3.2275	3.17411	3.03783	3.32635	3.50233	3.66805	3.65235
USP9Y	1.07537	0.675849	1.37131	1.55224	0.533436	1.58067	2.25051	0.152552	1.03094	2.15684	0.086184	0.819075	1.27615	-1.23138	1.22434	1.22043	1.4488	0.435608	1.96201	0.19584	1.13755	0.948608	1.77069	0.696972	1.61367	0.755628	1.31484	0.378003	0.996441	-0.110579	0.854554	1.43352	1.16407	1.27764	1.17048	1.36221	1.3052	0.290775	1.08599	2.20595	0.653352	0.417081	1.10724	0.370754	2.02623	0.107472	0.531913	0.706221	0.538832
VCAM1	3.27259	5.26082	4.22394	4.29308	4.38358	4.8291	3.23134	4.12284	4.30808	3.84852	3.64153	4.96749	4.08956	3.15065	3.99693	4.19936	4.7069	4.75974	4.26459	5.23926	4.46975	4.5685	4.68846	4.04688	3.40542	4.12292	3.89506	3.08605	2.53689	4.16609	3.36686	4.02379	4.06823	2.66394	4.03268	5.08388	3.3201	3.54887	4.47038	3.71003	4.00909	3.71292	3.14412	3.4618	3.68446	4.45128	3.52764	4.06196	3.37205
VEGFA	5.61155	5.93595	6.27905	5.52724	5.59286	6.16308	6.32239	5.70551	5.44978	6.5317	6.33809	5.5611	6.30441	5.84274	4.89429	6.74189	5.87962	6.15099	6.36873	5.38323	6.33789	6.12287	7.30802	5.45056	5.29628	4.64062	5.79218	5.67131	5.25912	5.48413	5.61957	6.13703	5.01952	5.33377	5.60723	7.29975	6.2575	5.34063	5.29068	5.60715	5.11926	6.68901	5.67851	6.39056	5.44396	5.35975	5.62566	6.0276	5.40251
VEGFC	3.50312	4.41352	4.12285	3.77687	2.93133	4.21972	3.71685	4.04437	4.36314	3.64492	4.05648	4.33558	4.14783	2.77596	2.67126	3.55581	3.52824	3.73144	3.71121	4.22119	4.39565	4.03965	2.68698	3.55917	3.17181	3.60826	3.61743	4.04156	3.42419	3.35516	3.91482	4.67872	3.17897	3.14945	3.94306	4.1348	4.13841	3.78728	3.79404	3.9107	3.46676	2.28888	3.7222	3.36649	4.00724	4.55012	4.02842	2.86571	3.27967
XCL2	1.92267	2.06214	2.06446	2.46853	1.63205	2.3916	2.76134	1.94431	2.2837	1.59723	1.87794	1.7999	2.57543	0.560382	3.27203	2.76088	2.98924	2.30741	2.65516	3.14028	2.11838	1.45943	1.77069	1.79558	2.30681	2.36507	1.49717	2.16976	1.50727	2.08665	2.15384	1.72121	2.08036	0.989962	2.08677	1.87304	1.71066	1.67707	3.22605	1.51281	1.75196	0.417081	2.08807	1.62352	1.33309	1.49377	2.32367	1.80483	2.33059
XCR1	1.92267	1.77446	2.46992	2.24539	2.14287	2.83343	2.76134	1.76199	1.94723	1.82037	1.87794	1.10676	2.37476	1.40768	2.03527	2.51972	2.2961	1.53422	2.18515	2.49842	1.98485	1.79591	1.07754	1.94974	2.17328	1.04331	1.31484	1.7643	1.84374	2.45437	1.14224	1.02806	2.08036	0.989962	2.42324	0.956745	1.71066	2.08253	1.77914	2.61142	0.653352	1.11023	1.10724	1.0639	2.02623	2.18691	-0.161235	1.68705	1.92513
YTHDF2	4.44267	4.77019	4.66715	4.69855	4.415	4.47104	4.58589	4.96474	4.81513	4.85533	4.78666	5.11409	5.03735	3.99437	4.69785	4.76621	4.50907	4.82386	4.26459	4.7067	5.1629	4.84721	5.18841	4.57854	4.35451	4.75077	4.54169	4.55239	4.83947	4.34377	4.84969	4.5396	4.58996	4.86808	4.34853	4.86877	4.44069	4.86549	4.78729	4.2854	4.66068	4.55225	4.19828	4.54514	4.46858	4.66135	4.11543	4.61155	4.52782
ZAP70	3.73796	3.99004	4.49221	4.76107	3.84762	4.20171	3.71685	2.7175	3.47328	3.64492	3.79976	3.92515	3.89111	3.45997	4.58297	3.41766	4.73221	3.8029	3.79459	4.76019	3.59429	3.48758	3.02345	4.1147	3.11774	4.18962	2.9635	3.37373	3.03332	3.29062	2.05853	3.1075	3.60641	2.53041	4.1909	3.20804	3.177	3.18115	4.84719	3.45872	3.05125	2.12183	3.00436	3.17411	3.12485	3.24297	3.17097	3.61494	3.81598
ZC3H14	5.2185	4.92434	4.95483	5.2597	5.13861	4.89485	5.08373	4.65236	5.48528	4.72179	4.95372	5.058	4.45421	5.48884	5.14135	4.92584	4.41063	4.54648	5.48837	4.63849	4.79253	5.18271	4.92769	4.85586	5.30878	5.16235	5.2388	5.4656	5.74427	5.48784	4.69042	5.31165	5.47487	5.12779	5.17781	4.58109	4.99408	5.42067	5.05628	5.81687	5.32929	5.15328	4.80442	5.52115	5.02197	5.54555	4.8155	4.64456	4.98148
ZKSCAN5	3.23485	2.87307	2.67059	2.99916	2.3252	2.96696	3.09781	2.7175	2.64038	1.82037	2.38877	2.6649	2.66245	2.16982	2.32295	2.20126	2.54741	2.63283	2.36747	2.76079	2.81153	2.84573	2.8693	2.94826	2.71228	2.95285	2.27036	2.94295	2.38273	2.77979	2.75167	2.73281	2.72221	2.88708	3.18538	2.34304	1.99834	3.12399	2.87775	3.12224	2.59926	2.55715	2.95307	2.62205	2.83716	2.50537	2.23666	3.16296	2.24358
ZNF143	4.21086	4.02575	4.24299	3.74947	3.75231	4.14562	4.19642	4.1779	4.05136	4.10275	3.84738	3.93997	3.89111	3.77257	3.96518	3.97197	4.08786	4.09917	4.13106	4.22119	3.72782	4.05469	4.16858	4.02918	4.03403	4.14565	4.09986	4.2492	3.70449	4.22015	4.37106	3.70221	4.25511	4.081	3.42177	4.09224	4.1674	3.84612	4.1995	3.99771	3.87223	4.60674	4.1195	3.9951	4.37761	4.18501	3.89921	3.84172	3.90613
ZNF205	3.50312	3.07374	3.49158	3.66246	3.36665	3.41325	3.23134	2.79161	3.38231	3.10131	3.30506	2.55368	3.31303	2.81167	2.92909	3.21286	3.05824	3.10976	2.8783	3.24036	3.17443	3.28398	2.8693	3.40502	3.86496	3.091	3.34299	3.67384	3.23003	3.55298	3.81638	2.53214	3.38869	3.4467	3.42177	2.97165	3.60778	3.54887	3.72505	3.9107	3.40489	3.59514	3.14412	3.62885	3.58438	3.50867	3.47635	2.44082	3.53456
ZNF346	3.66564	3.56622	3.76921	3.82951	3.82927	3.45247	3.79096	3.73607	3.38231	3.54314	3.41839	3.48166	3.31303	2.89576	3.5016	3.06626	3.60828	3.63428	4.2133	4.06704	3.59429	3.43352	2.46383	3.78801	3.36287	3.86171	3.55555	3.98892	3.86812	3.62709	3.44482	3.94583	3.98247	3.80337	3.61282	3.03619	3.44526	3.62298	3.9192	3.45872	3.54372	3.76699	3.90045	3.68494	3.85882	3.99929	3.23996	3.45776	3.67433
[truncated: 46 more columns]
