# Supplementary material for: An independent poor-prognosis subtype of breast cancer defined by a distinct tumor immune microenvironment
Source: Nat Commun. 2019 Dec 3;10:5499. doi: 10.1038/s41467-019-13329-5 (PMC6890706; doi:10.1038/s41467-019-13329-5)
Supplement: Supplementary file 10 — Source Data [file 41467_2019_13329_MOESM10_ESM.zip]

Archive with 9 entries (9 files):
- 192154_4_data_set_4162961_pzqjjb.gz
- 192154_4_data_set_4162962_pzqddb.gz
- 192154_4_data_set_4162960_pzq44b.txt
- 192154_4_data_set_4162959_pzqxxb.txt
- 192154_4_data_set_4162963_pzqllb.txt
- 192154_4_data_set_4162958_pzq66b.txt
- 192154_4_data_set_4162955_pzqrrb.gz
- 192154_4_data_set_4162956_pzqttb.gz
- 192154_4_data_set_4162957_pzqzzb.gz
