# Supplementary material for: An independent poor-prognosis subtype of breast cancer defined by a distinct tumor immune microenvironment
Source: Nat Commun. 2019 Dec 3;10:5499. doi: 10.1038/s41467-019-13329-5 (PMC6890706; doi:10.1038/s41467-019-13329-5)
Supplement: Supplementary file 10 — Source Data [file 41467_2019_13329_MOESM10_ESM.zip › 192154_4_data_set_4162960_pzq44b.txt]

gene
A2M
ABCB1
ABL1
ADA
ADAM17
ADAM8
ADORA2A
AICDA
AIRE
AKT3
JAML
ANXA1
ARG2
ASPN
ATF2
ATG10
ATG16L1
ATG5
ATG7
ATM
AXL
BATF
BAX
BCL2
BCL2L1
BCL6
BID
BIRC5
BLK
BLNK
BMI1
BST1
BST2
BTK
C1QA
C1QB
C1QBP
C1R
C1S
C2
C3
C4BPA
C5
C6
C7
C8A
C9
CAMP
CARD11
CARD9
CASP10
CASP3
CASP8
CCL1
CCL11
CCL16
CCL17
CCL18
CCL19
CCL2
CCL20
CCL22
CCL23
CCL24
CCL25
CCL27
CCL28
CCL4
CCL5
CCL7
CCL8
CCND3
CCR1
CCR2
CCR3
CCR4
CCR5
CCR7
CCRL2
CD160
CD163
CD164
CD180
CD19
CD1E
CD2
CD200
CD207
CD22
CD244
CD247
CD27
CD274
CD28
CD34
CD37
CD38
CD3E
CD3G
CD4
CD40
CD46
CD48
CD55
CD6
CD74
CD79A
CD79B
CD80
CD81
CD83
CD84
CD86
CD8A
CD8B
ADGRE5
CD99
CDH1
CDK1
CDKN1A
CEACAM1
CEACAM8
CEBPB
CEP290
CFD
CFI
CFP
CLEC4A
CLEC4C
CLEC5A
CLEC7A
CLU
CMA1
CMKLR1
COL3A1
COLEC12
CR1
CREB1
CREB5
CSF1R
CSF2
CSF2RB
CSF3
CSPG4
CSPP1
CTAGE1
CTCFL
CTSG
CTSH
CX3CL1
CX3CR1
CXCL1
CXCL10
CXCL12
CXCL13
CXCL16
CXCL2
CXCL5
CXCL6
CXCL9
CXCR1
CXCR3
CXCR4
CXCR5
CYBB
CYFIP2
DMBT1
DOCK9
DUSP4
DUSP6
ECSIT
EGR1
EGR2
ELK1
EOMES
EP300
EPCAM
EWSR1
F13A1
FAP
FAS
FCER1G
FCGR2A
FCGR2B
FCGR3A
VEGFD
FOLR2
FOS
FOXJ1
FOXP3
FPR2
FUT7
FYN
GAGE1
GNLY
GPI
GRP
GTF3C1
GZMB
GZMK
GZMM
HLA-A
HLA-DMA
HLA-DMB
HLA-DOB
HLA-DPA1
HLA-DPB1
HLA-DQB1
HLA-DRA
HLA-E
HLA-G
HSD11B1
HTR2B
ICAM2
ICAM3
ICOSLG
IDO1
IFI16
IFI27
IFI35
IFIT1
IFIT2
IFITM1
IFITM2
IFNA2
IFNA8
IFNAR2
IFNB1
IFNG
IGF1R
IGF2R
IGLL1
IKBKB
IL10
IL11RA
IL12A
IL12B
IL12RB1
IL13
IL13RA1
IL13RA2
IL15RA
IL16
IL17A
IL17B
IL17RA
IL17RB
IL18R1
IL18RAP
IL19
IL1A
IL1B
IL1R1
IL1RAP
IL1RAPL2
IL1RL1
IL2
IL21R
IL22RA2
IL23A
IL25
IL26
IL2RA
IL2RG
IL32
IL3RA
IL4
IL4R
IL5
IL6
IL6ST
IL7
IL7R
ILF3
INPP5D
IRAK1
IRF1
IRF3
IRF4
IRF5
IRF7
ISG15
ISG20
ITCH
ITGA2B
ITGA4
ITGA5
ITGA6
ITGAE
ITGAX
ITGB1
ITGB2
ITGB3
ITK
JAK3
JAM3
KIR3DL3
KIT
KLRB1
KLRC1
KLRD1
KLRF1
KLRG1
KLRK1
LAIR2
LAMP1
LAMP2
LAMP3
LCK
LCN2
LCP1
LGALS3
LIF
LILRA4
LILRA5
LILRB2
LILRB3
LOXL3
LRP1
LRRN3
LTA
LY86
LY9
LY96
LYN
MAF
MAFB
MAGEA1
MAGEA4
MAGEB2
MAGEC1
MAGEC2
MAP2K1
MAP2K4
MAP3K5
MAP3K7
MAPK1
MAPK3
MAPK8
MAPKAPK2
MARCO
MASP1
MCAM
MEF2C
MEFV
MFGE8
MIF
MME
MMP12
MNX1
MPPED1
MR1
MRC1
MS4A2
MSR1
MST1R
MUC1
MX1
MYD88
NCAM1
NFATC1
NFATC2
NFATC3
NFKB1
NFKBIA
NLRC5
NLRP3
NOD1
NOD2
NOS2
NOTCH1
NRP1
NT5E
NUP107
OSM
PASD1
PBK
PDCD1
PDCD1LG2
PDGFC
PF4
PIK3CD
PIN1
PLA2G1B
PLA2G6
PLAU
PLAUR
PMCH
PMP22
PNMA1
POU2AF1
PPARG
PPBP
PRAME
PRF1
PRG2
PRKCD
PRKCE
PRM1
PSEN1
PSEN2
PSMB7
PSMB9
PSMD7
PTGS2
PTPRC
PVR
PYCARD
REL
RELA
RELB
REPS1
RHOC
RIPK2
ROPN1
ROR1
RORA
RPS6
RRAD
RUNX1
RUNX3
S100A12
S100A8
S100B
SELE
SELPLG
SERPINB2
SERPING1
SH2D1A
SIGIRR
SIGLEC1
SLAMF1
SLAMF7
SMAD2
SMAD3
SMPD3
SOCS1
SPINK5
SPO11
SPP1
SSX1
ST6GAL1
STAB1
STAT1
STAT3
STAT4
STAT6
SYK
TAB1
TAL1
TANK
TAP1
TAP2
TAPBP
TBK1
TBX21
TCF7
TFE3
TFRC
TGFB2
THBD
THBS1
TICAM1
TIRAP
TLR1
TLR2
TLR3
TLR5
TLR7
TLR8
TMEFF2
TNF
TNFAIP3
TNFRSF10B
TNFRSF10C
TNFRSF11A
TNFRSF11B
TNFRSF12A
TNFRSF13B
TNFRSF13C
TNFRSF14
TNFRSF17
TNFRSF1A
TNFRSF1B
TNFRSF8
TNFRSF9
TNFSF10
TNFSF11
TNFSF13B
TNFSF14
TNFSF15
TNFSF18
TNFSF4
TOLLIP
TP53
TPSAB1
TRAF3
TRAF6
TREM1
TREM2
TTK
TXNIP
UBC
UBD
UBR5
VEGFA
XCR1
YTHDF2
ZNF205
