# Supplementary material for: An independent poor-prognosis subtype of breast cancer defined by a distinct tumor immune microenvironment
Source: Nat Commun. 2019 Dec 3;10:5499. doi: 10.1038/s41467-019-13329-5 (PMC6890706; doi:10.1038/s41467-019-13329-5)
Supplement: Supplementary file 10 — Source Data [file 41467_2019_13329_MOESM10_ESM.zip › 192154_4_data_set_4162959_pzqxxb.txt]

gene	class
A2M	Endogenous
ABCB1	Endogenous
ABCF1	Housekeeping
ABL1	Endogenous
ADA	Endogenous
ADAM17	Endogenous
ADAM8	Endogenous
ADORA2A	Endogenous
AGK	Housekeeping
AICDA	Endogenous
AIRE	Endogenous
AKT3	Endogenous
ALAS1	Housekeeping
ALCAM	Endogenous
AMBP	Endogenous
AMICA1	Endogenous
AMMECR1L	Housekeeping
ANP32B	Endogenous
ANXA1	Endogenous
APOE	Endogenous
APP	Endogenous
ARG1	Endogenous
ARG2	Endogenous
Aspn	Endogenous
ATF1	Endogenous
ATF2	Endogenous
ATG10	Endogenous
ATG12	Endogenous
ATG16L1	Endogenous
ATG5	Endogenous
ATG7	Endogenous
ATM	Endogenous
AXL	Endogenous
BAGE	Endogenous
BATF	Endogenous
BAX	Endogenous
BCL10	Endogenous
BCL2	Endogenous
BCL2L1	Endogenous
BCL6	Endogenous
BID	Endogenous
BIRC5	Endogenous
BLK	Endogenous
BLNK	Endogenous
BMI1	Endogenous
BST1	Endogenous
BST2	Endogenous
BTK	Endogenous
BTLA	Endogenous
C1QA	Endogenous
C1QB	Endogenous
C1QBP	Endogenous
C1R	Endogenous
C1S	Endogenous
C2	Endogenous
C3	Endogenous
C3AR1	Endogenous
C4B	Endogenous
C4BPA	Endogenous
C5	Endogenous
C6	Endogenous
C7	Endogenous
C8A	Endogenous
C8B	Endogenous
C8G	Endogenous
C9	Endogenous
CAMP	Endogenous
CARD11	Endogenous
CARD9	Endogenous
CASP1	Endogenous
CASP10	Endogenous
CASP3	Endogenous
CASP8	Endogenous
CC2D1B	Housekeeping
CCL1	Endogenous
CCL11	Endogenous
CCL13	Endogenous
CCL14	Endogenous
CCL15	Endogenous
CCL16	Endogenous
CCL17	Endogenous
CCL18	Endogenous
CCL19	Endogenous
CCL2	Endogenous
CCL20	Endogenous
CCL21	Endogenous
CCL22	Endogenous
CCL23	Endogenous
CCL24	Endogenous
CCL25	Endogenous
CCL26	Endogenous
CCL27	Endogenous
CCL28	Endogenous
CCL3	Endogenous
CCL3L1	Endogenous
CCL4	Endogenous
CCL5	Endogenous
CCL7	Endogenous
CCL8	Endogenous
CCND3	Endogenous
CCR1	Endogenous
CCR2	Endogenous
CCR3	Endogenous
CCR4	Endogenous
CCR5	Endogenous
CCR6	Endogenous
CCR7	Endogenous
CCR9	Endogenous
CCRL2	Endogenous
CD137L	Endogenous
CD14	Endogenous
CD160	Endogenous
CD163	Endogenous
CD164	Endogenous
CD180	Endogenous
CD19	Endogenous
CD1A	Endogenous
CD1B	Endogenous
CD1C	Endogenous
CD1D	Endogenous
CD1E	Endogenous
CD2	Endogenous
CD200	Endogenous
CD207	Endogenous
CD209	Endogenous
CD22	Endogenous
CD24	Endogenous
CD244	Endogenous
CD247	Endogenous
CD27	Endogenous
CD274	Endogenous
CD276	Endogenous
CD28	Endogenous
CD33	Endogenous
CD34	Endogenous
CD36	Endogenous
CD37	Endogenous
CD38	Endogenous
CD3D	Endogenous
CD3E	Endogenous
CD3EAP	Endogenous
CD3G	Endogenous
CD4	Endogenous
CD40	Endogenous
CD40LG	Endogenous
CD44	Endogenous
CD46	Endogenous
CD47	Endogenous
CD48	Endogenous
CD5	Endogenous
CD53	Endogenous
CD55	Endogenous
CD58	Endogenous
CD59	Endogenous
CD6	Endogenous
CD63	Endogenous
CD68	Endogenous
CD7	Endogenous
CD70	Endogenous
CD74	Endogenous
CD79A	Endogenous
CD79B	Endogenous
CD80	Endogenous
CD81	Endogenous
CD83	Endogenous
CD84	Endogenous
CD86	Endogenous
CD8A	Endogenous
CD8B	Endogenous
CD9	Endogenous
CD96	Endogenous
CD97	Endogenous
CD99	Endogenous
CDH1	Endogenous
CDH5	Endogenous
CDK1	Endogenous
CDKN1A	Endogenous
CEACAM1	Endogenous
CEACAM6	Endogenous
CEACAM8	Endogenous
CEBPB	Endogenous
CEP290	Endogenous
CFB	Endogenous
CFD	Endogenous
CFI	Endogenous
CFP	Endogenous
CHIT1	Endogenous
CHUK	Endogenous
CKLF	Endogenous
Clec10a (CD301)	Endogenous
CLEC4A	Endogenous
CLEC4C	Endogenous
CLEC5A	Endogenous
CLEC6A	Endogenous
CLEC7A	Endogenous
CLU	Endogenous
CMA1	Endogenous
CMKLR1	Endogenous
CNOT10	Housekeeping
CNOT4	Housekeeping
COG7	Housekeeping
COL3A1	Endogenous
COLEC12	Endogenous
CR1	Endogenous
CR2	Endogenous
CREB1	Endogenous
CREB5	Endogenous
CREBBP	Endogenous
CRP	Endogenous
CSF1	Endogenous
CSF1R	Endogenous
CSF2	Endogenous
CSF2RB	Endogenous
CSF3	Endogenous
CSF3R	Endogenous
CSPG4	Endogenous
CSPP1	Endogenous
CT45A1	Endogenous
CTAG1B	Endogenous
CTAGE1	Endogenous
CTCFL	Endogenous
CTLA4	Endogenous
CTSG	Endogenous
CTSH	Endogenous
CTSL	Endogenous
CTSS	Endogenous
CTSW	Endogenous
CX3CL1	Endogenous
CX3CR1	Endogenous
CXCL1	Endogenous
CXCL10	Endogenous
CXCL11	Endogenous
CXCL12	Endogenous
CXCL13	Endogenous
CXCL14	Endogenous
CXCL16	Endogenous
CXCL2	Endogenous
CXCL3	Endogenous
CXCL4	Endogenous
CXCL5	Endogenous
CXCL6	Endogenous
CXCL9	Endogenous
CXCR1	Endogenous
CXCR2	Endogenous
CXCR3	Endogenous
CXCR4	Endogenous
CXCR5	Endogenous
CXCR6	Endogenous
CYBB	Endogenous
CYFIP2	Endogenous
CYLD	Endogenous
DDX43	Endogenous
DDX50	Housekeeping
DDX58	Endogenous
DEFB1	Endogenous
DHX16	Housekeeping
DMBT1	Endogenous
DNAJC14	Housekeeping
DOCK9	Endogenous
DPP4	Endogenous
DUSP4	Endogenous
DUSP6	Endogenous
EBI3	Endogenous
ECSIT	Endogenous
EDC3	Housekeeping
EGLN3 (HIF3)	Endogenous
EGR1	Endogenous
EGR2	Endogenous
EIF2B4	Housekeeping
ELANE	Endogenous
ELK1	Endogenous
ENG	Endogenous
ENTPD1	Endogenous
EOMES	Endogenous
EP300	Endogenous
EPCAM	Endogenous
ERCC3	Housekeeping
ETS1	Endogenous
EWSR1	Endogenous
F12	Endogenous
F13A1	Endogenous
F2RL1	Endogenous
FADD	Endogenous
FAP	Endogenous
FAS	Endogenous
FCER1A	Endogenous
FCER1G	Endogenous
FCER2	Endogenous
FCF1	Housekeeping
FCGR1A	Endogenous
FCGR2A	Endogenous
FCGR2B	Endogenous
FCGR3A	Endogenous
FEZ1	Endogenous
FIGF	Endogenous
FLT3	Endogenous
FLT3LG	Endogenous
FN1	Endogenous
FOLR2	Endogenous
FOS	Endogenous
FOXJ1	Endogenous
FOXP3	Endogenous
FPR2	Endogenous
FUT5	Endogenous
FUT7	Endogenous
FYN	Endogenous
G6PD	Housekeeping
GAGE1	Endogenous
GATA3	Endogenous
GNLY	Endogenous
GPATCH3	Housekeeping
GPI	Endogenous
GRP	Endogenous
GTF3C1	Endogenous
GUSB	Housekeeping
GZMA	Endogenous
GZMB	Endogenous
GZMH	Endogenous
GZMK	Endogenous
GZMM	Endogenous
HAMP	Endogenous
HAVCR2	Endogenous
HCK	Endogenous
HDAC3	Housekeeping
HLA-A	Endogenous
HLA-B	Endogenous
HLA-C	Endogenous
HLA-DMA	Endogenous
HLA-DMB	Endogenous
HLA-DOB	Endogenous
HLA-DPA1	Endogenous
HLA-DPB1	Endogenous
HLA-DQA1	Endogenous
HLA-DQB1	Endogenous
HLA-DRA	Endogenous
HLA-DRB3	Endogenous
HLA-DRB4	Endogenous
HLA-E	Endogenous
HLA-G	Endogenous
HMGB1	Endogenous
HPRT1	Housekeeping
HRAS	Endogenous
HSD11B1	Endogenous
HTR2B	Endogenous
ICAM1	Endogenous
ICAM2	Endogenous
ICAM3	Endogenous
ICAM4	Endogenous
ICOS	Endogenous
ICOSLG	Endogenous
IDO1	Endogenous
IFI16	Endogenous
IFI27	Endogenous
IFI35	Endogenous
IFIH1	Endogenous
IFIT1	Endogenous
IFIT2	Endogenous
IFITM1	Endogenous
IFITM2	Endogenous
IFNA1	Endogenous
IFNA17	Endogenous
IFNA2	Endogenous
IFNA7	Endogenous
IFNA8	Endogenous
IFNAR1	Endogenous
IFNAR2	Endogenous
IFNB1	Endogenous
IFNG	Endogenous
IFNGR1	Endogenous
IFNL1	Endogenous
IFNL2	Endogenous
IGF1R	Endogenous
IGF2R	Endogenous
IGLL1	Endogenous
IKBKB	Endogenous
IKBKE	Endogenous
IKBKG	Endogenous
IL10	Endogenous
IL10RA	Endogenous
IL11	Endogenous
IL11RA	Endogenous
IL12A	Endogenous
IL12B	Endogenous
IL12RB1	Endogenous
IL12RB2	Endogenous
IL13	Endogenous
IL13RA1	Endogenous
IL13RA2	Endogenous
IL15	Endogenous
IL15RA	Endogenous
IL16	Endogenous
IL17A	Endogenous
IL17B	Endogenous
IL17F	Endogenous
IL17RA	Endogenous
IL17RB	Endogenous
IL18	Endogenous
IL18R1	Endogenous
IL18RAP	Endogenous
IL19	Endogenous
IL1A	Endogenous
IL1B	Endogenous
IL1R1	Endogenous
IL1R2	Endogenous
IL1RAP	Endogenous
IL1RAPL2	Endogenous
IL1RL1	Endogenous
IL1RL2	Endogenous
IL1RN	Endogenous
IL2	Endogenous
IL21	Endogenous
IL21R	Endogenous
IL22	Endogenous
IL22RA1	Endogenous
IL22RA2	Endogenous
IL23A	Endogenous
IL23R	Endogenous
IL24	Endogenous
IL25	Endogenous
IL26	Endogenous
IL27	Endogenous
IL2RA	Endogenous
IL2RB	Endogenous
IL2RG	Endogenous
IL3	Endogenous
IL32	Endogenous
IL34	Endogenous
IL3RA	Endogenous
IL4	Endogenous
IL4R	Endogenous
IL5	Endogenous
IL5RA	Endogenous
IL6	Endogenous
IL6R	Endogenous
IL6ST	Endogenous
IL7	Endogenous
IL7R	Endogenous
IL8	Endogenous
IL9	Endogenous
ILF3	Endogenous
INPP5D	Endogenous
IRAK1	Endogenous
IRAK2	Endogenous
IRAK4	Endogenous
IRF1	Endogenous
IRF2	Endogenous
IRF3	Endogenous
IRF4	Endogenous
IRF5	Endogenous
IRF7	Endogenous
IRF8	Endogenous
IRGM	Endogenous
ISG15	Endogenous
ISG20	Endogenous
ITCH	Endogenous
ITGA1	Endogenous
ITGA2	Endogenous
ITGA2B	Endogenous
ITGA4	Endogenous
ITGA5	Endogenous
ITGA6	Endogenous
ITGAE	Endogenous
ITGAL	Endogenous
ITGAM	Endogenous
ITGAX	Endogenous
ITGB1	Endogenous
ITGB2	Endogenous
ITGB3	Endogenous
ITGB4	Endogenous
ITK	Endogenous
JAK1	Endogenous
JAK2	Endogenous
JAK3	Endogenous
JAM3	Endogenous
KIR_Activating_Subgroup_1	Endogenous
KIR_Activating_Subgroup_2	Endogenous
KIR_Inhibiting_Subgroup_1	Endogenous
KIR_Inhibiting_Subgroup_2	Endogenous
KIR3DL1	Endogenous
KIR3DL2	Endogenous
KIR3DL3	Endogenous
KIT	Endogenous
KLRB1	Endogenous
KLRC1	Endogenous
KLRC2	Endogenous
KLRD1	Endogenous
KLRF1	Endogenous
KLRG1	Endogenous
KLRK1	Endogenous
LAG3	Endogenous
LAIR2	Endogenous
LAMP1	Endogenous
LAMP2	Endogenous
LAMP3	Endogenous
LBP	Endogenous
LCK	Endogenous
LCN2	Endogenous
LCP1	Endogenous
LGALS3	Endogenous
LIF	Endogenous
LILRA1	Endogenous
LILRA4	Endogenous
LILRA5	Endogenous
LILRB1	Endogenous
LILRB2	Endogenous
LILRB3	Endogenous
LOXL3	Endogenous
LRP1	Endogenous
LRRN3	Endogenous
LTA	Endogenous
LTB	Endogenous
LTBR	Endogenous
LTF	Endogenous
LTK	Endogenous
LY6E	Endogenous
LY86	Endogenous
LY9	Endogenous
LY96	Endogenous
LYN	Endogenous
MAF	Endogenous
MAFB	Endogenous
MAGEA1	Endogenous
MAGEA12	Endogenous
MAGEA3	Endogenous
MAGEA4	Endogenous
MAGEB2	Endogenous
MAGEC1	Endogenous
MAGEC2	Endogenous
MAP2K1	Endogenous
MAP2K2	Endogenous
MAP2K4	Endogenous
MAP3K1	Endogenous
MAP3K5	Endogenous
MAP3K7	Endogenous
MAP4K2	Endogenous
MAPK1	Endogenous
MAPK11	Endogenous
MAPK14	Endogenous
MAPK3	Endogenous
MAPK8	Endogenous
MAPKAPK2	Endogenous
MARCO	Endogenous
MASP1	Endogenous
MASP2	Endogenous
MAVS	Endogenous
MBL2	Endogenous
MCAM	Endogenous
MEF2C	Endogenous
MEFV	Endogenous
MERTK	Endogenous
MFGE8	Endogenous
MICA	Endogenous
MICB	Endogenous
MIF	Endogenous
MME	Endogenous
MMP12	Endogenous
MNX1	Endogenous
MPPED1	Endogenous
MR1	Endogenous
MRC1	Endogenous
MRPS5	Housekeeping
MS4A1	Endogenous
MS4A2	Endogenous
MSR1	Endogenous
MST1R	Endogenous
MTMR14	Housekeeping
MUC1	Endogenous
MX1	Endogenous
MYD88	Endogenous
NCAM1	Endogenous
NCF4	Endogenous
NCR1	Endogenous
NEFL	Endogenous
NFATC1	Endogenous
NFATC2	Endogenous
NFATC3	Endogenous
NFATC4	Endogenous
NFKB1	Endogenous
NFKB2	Endogenous
NFKBIA	Endogenous
NLRC5	Endogenous
NLRP3	Endogenous
NOD1	Endogenous
NOD2	Endogenous
NOL7	Housekeeping
NOS2A	Endogenous
NOTCH1	Endogenous
NRP1	Endogenous
NT5E	Endogenous
NUBP1	Housekeeping
NUP107	Endogenous
OAS3	Endogenous
OSM	Endogenous
OX40L	Endogenous
PASD1	Endogenous
PAX5	Endogenous
PBK	Endogenous
PDCD1	Endogenous
PDCD1LG2	Endogenous
PDGFC	Endogenous
PDGFRB	Endogenous
PECAM1	Endogenous
PIK3CD	Endogenous
PIK3CG	Endogenous
PIN1	Endogenous
PLA2G1B	Endogenous
PLA2G6	Endogenous
PLAU	Endogenous
PLAUR	Endogenous
PMCH	Endogenous
PMP22	Endogenous
PNMA1	Endogenous
POLR2A	Housekeeping
POU2AF1	Endogenous
POU2F2	Endogenous
PPARG	Endogenous
PPBP	Endogenous
PPIA	Housekeeping
PRAME	Endogenous
PRF1	Endogenous
PRG2	Endogenous
PRKCD	Endogenous
PRKCE	Endogenous
PRM1	Endogenous
PRPF38A	Housekeeping
PSEN1	Endogenous
PSEN2	Endogenous
PSMB10	Endogenous
PSMB7	Endogenous
PSMB8	Endogenous
PSMB9	Endogenous
PSMD7	Endogenous
PTGDR2	Endogenous
PTGS2	Endogenous
PTPRC	Endogenous
PVR	Endogenous
PYCARD	Endogenous
RAG1	Endogenous
REL	Endogenous
RELA	Endogenous
RELB	Endogenous
REPS1	Endogenous
RhoC	Endogenous
RIPK2	Endogenous
ROPN1	Endogenous
ROR1	Endogenous
RORA	Endogenous
RORC	Endogenous
RPS6	Endogenous
RRAD	Endogenous
RUNX1	Endogenous
RUNX3	Endogenous
S100A12	Endogenous
S100A4 (FSP-1)	Endogenous
S100A7	Endogenous
S100A8	Endogenous
S100B	Endogenous
SAP130	Housekeeping
SBNO2	Endogenous
SDHA	Housekeeping
SELE	Endogenous
SELL	Endogenous
SELPLG	Endogenous
SEMG1	Endogenous
SERPINB2	Endogenous
SERPINE1 (PAI-1)	Endogenous
SERPING1	Endogenous
SF3A3	Housekeeping
SH2B2	Endogenous
SH2D1A	Endogenous
SH2D1B	Endogenous
SIGIRR	Endogenous
SIGLEC1	Endogenous
SLAMF1	Endogenous
SLAMF6	Endogenous
SLAMF7	Endogenous
SLC11A1	Endogenous
SMAD2	Endogenous
SMAD3	Endogenous
SMPD3	Endogenous
SOCS1	Endogenous
SPA17	Endogenous
SPACA3	Endogenous
SPANXB1	Endogenous
SPINK5	Endogenous
SPN	Endogenous
SPO11	Endogenous
SPP1	Endogenous
SSX1	Endogenous
SSX4	Endogenous
ST6GAL1	Endogenous
STAB1	Endogenous
STAT1	Endogenous
STAT2	Endogenous
STAT3	Endogenous
STAT4	Endogenous
STAT5B	Endogenous
STAT6	Endogenous
Steap-1	Endogenous
STING	Endogenous
SYCP1	Endogenous
SYK	Endogenous
SYT17	Endogenous
SAA1	Endogenous
TAB1	Endogenous
TAL1	Endogenous
TANK	Endogenous
TAP1	Endogenous
TAP2	Endogenous
TAPBP	Endogenous
TARP	Endogenous
TBK1	Endogenous
TBP	Housekeeping
TBX21	Endogenous
TCF7	Endogenous
TFE3	Endogenous
TFEB	Endogenous
TFRC	Endogenous
TGFB1	Endogenous
TGFB2	Endogenous
THBD	Endogenous
THBS1	Endogenous
THY1	Endogenous
TICAM1	Endogenous
TICAM2	Endogenous
TIGIT	Endogenous
TIRAP	Endogenous
TLK2	Housekeeping
TLR1	Endogenous
TLR10	Endogenous
TLR2	Endogenous
TLR3	Endogenous
TLR4	Endogenous
TLR5	Endogenous
TLR6	Endogenous
TLR7	Endogenous
TLR8	Endogenous
TLR9	Endogenous
TMEFF2	Endogenous
TMUB2	Housekeeping
TNF	Endogenous
TNFAIP3	Endogenous
TNFRSF10B	Endogenous
TNFRSF10C	Endogenous
TNFRSF11A	Endogenous
TNFRSF11B	Endogenous
TNFRSF12A	Endogenous
TNFRSF13B	Endogenous
TNFRSF13C	Endogenous
TNFRSF14	Endogenous
TNFRSF17	Endogenous
TNFRSF18	Endogenous
TNFRSF1A	Endogenous
TNFRSF1B	Endogenous
TNFRSF4	Endogenous
TNFRSF8	Endogenous
TNFRSF9	Endogenous
TNFSF10	Endogenous
TNFSF11	Endogenous
TNFSF12	Endogenous
TNFSF13	Endogenous
TNFSF13B	Endogenous
TNFSF14	Endogenous
TNFSF15	Endogenous
TNFSF18	Endogenous
TNFSF4	Endogenous
TNFSF8	Endogenous
TOLLIP	Endogenous
TP53	Endogenous
TPSAB1	Endogenous
TPTE	Endogenous
TRAF2	Endogenous
TRAF3	Endogenous
TRAF6	Endogenous
TREM1	Endogenous
TREM2	Endogenous
TRIM39	Housekeeping
TTK	Endogenous
TUBB	Housekeeping
TXK	Endogenous
TXNIP	Endogenous
TYK2	Endogenous
UBC	Endogenous
UBD	Endogenous
UBR5	Endogenous
ULBP2	Endogenous
USP39	Housekeeping
USP9Y	Endogenous
VCAM1	Endogenous
VEGFA	Endogenous
VEGFC	Endogenous
XCL2	Endogenous
XCR1	Endogenous
YTHDF2	Endogenous
ZAP70	Endogenous
ZC3H14	Housekeeping
ZKSCAN5	Housekeeping
ZNF143	Housekeeping
ZNF205	Endogenous
ZNF346	Housekeeping
