# Supplementary material for: An independent poor-prognosis subtype of breast cancer defined by a distinct tumor immune microenvironment
Source: Nat Commun. 2019 Dec 3;10:5499. doi: 10.1038/s41467-019-13329-5 (PMC6890706; doi:10.1038/s41467-019-13329-5)
Supplement: Supplementary file 10 — Source Data [file 41467_2019_13329_MOESM10_ESM.zip › 192154_4_data_set_4162963_pzqllb.txt]

									########################################
									######## Supplementary Figure 1 ########
									########################################

########################################
#Supplementary Figure 1 A Density plot##
########################################
library (ggplot2)

## load data: normalized  matrix of gene expression with genes in row and samples in columns
m_nano<- #XX#

## load data: normalized  matrix of gene expression with genes in row and samples in columns
m_agil<- #XX#

common_row <- intersect (rownames (m_nano), rownames (m_agil))
common_col <- intersect (colnames (m_nano), colnames (m_agil))
m_nano <- m_nano[rownames(m_nano)%in%common_row, colnames(m_nano)%in%common_col]
m_agil <- m_agil[rownames(m_agil)%in%common_row, colnames(m_agil)%in%common_col]
m_nano <- m_nano[order(rownames(m_nano)), order(colnames(m_nano))]
m_agil <- m_agil[order(rownames(m_agil)), order(colnames(m_agil))]


cor_mat <- cor (t(m_nano), t(m_agil)); rho <- diag (cor_mat) 									#extract the correlation between all genes Pearson
cor_mat_sp <- cor (t(m_nano), t(m_agil), method= c("spearman")); rho_sp <- diag (cor_mat_sp)	#extract the correlation between all genes Spearman

a <- c(rho, rho_sp)
b <- c(rep("1",length(rho)),rep("2",length(rho_sp)))

dat<- data.frame(a,b)
ggplot(dat, aes(a, fill = b, colour = b)) +  xlim(-1, 1) + geom_density(alpha = 0.1) +
theme_bw() + theme(legend.justification=c(1,0), panel.grid.major = element_blank())
	
##########################################
#Supplementary Figure 1B Heatmap_agilent##
##########################################

library (pheatmap)

load (#XX#)				## load data expression data from MicMa_agilent (see Supp Table)
load ("sampleinfos_total.RData")
genes <- data.frame(read.table("gene_info_common.txt", header=T, sep="\t", stringsAsFactors=F))

me_imm 		<- m[rownames (m)%in%genes$gene,]
cor_me_imm 	<- cor(me_imm)

ER<-sampleinfo$ER
    ER[ER==1]<-"ER-"
    ER[ER==2]<-"ER+"	
PAM50<-sampleinfo$PAM50
    PAM50[PAM50=="LumA"]<-"LumA"
    PAM50[PAM50=="LumB"]<-"LumB"
    PAM50[PAM50=="Her2"]<-"Her+"
    PAM50[PAM50=="Basal"]<-"Basal-like"
    PAM50[PAM50=="Normal"]<-"Normal-like" 
cluster2<-sampleinfo$cluster2
    cluster2[cluster2==4]<-"cluster_A"
    cluster2[cluster2==5]<-"cluster_B"
	cluster2[cluster2==6]<-"cluster_C"
	
anno_colors = list(ER = c("ER-" = "gray", "ER+" = "black"), PAM50 = c("LumA" = "blue", "LumB" = "light blue", "Her+" = "deep pink", "Basal-like" = "red", "Normal-like" = "green"), 
				   cluster2= c("cluster_A" = "blue", "cluster_B" = "light blue", "cluster_C"="deep pink"))
colcols<-cbind(ER, PAM50, cluster2)
annotation_col= data.frame (colcols)
rownames(annotation_col) <- colnames(cor_me_imm)

breaksList = seq(-1, 1, by = 0.001)
col.pal <- colorRampPalette(c("blue","white","red"))(length(breaksList))

map <- pheatmap(cor_me_imm,  color = col.pal,show_rownames = F, show_colnames = F, clustering_method = "ward.D", cluster_rows = TRUE, cluster_cols = TRUE,  
				clustering_distance_rows = "correlation",  clustering_distance_cols = "correlation", annotation_col=annotation_col, annotation_colors = anno_colors, border_color=NA,  breaks = breaksList)

#################################################
#Supplementary Figure 1C 1D Silhouette agilent ##
#################################################
library (cluster)

## load data expression data from MicMa_agilent or nanostring(see Supp Table), load sampleinfo
m<- #XX#
genes 	<- data.frame(read.table("gene_info_common.txt", header=T, sep="\t", stringsAsFactors=F))
me_imm 	<- m[rownames (m)%in%genes$gene,]
cor_me_imm <- cor(me_imm)

DM = as.matrix(dist(cor_me_imm))
HC<- hclust(as.dist(1-cor(cor_me_imm, method=c("pearson"))),method=c("ward.D"))
plot(3:10, sapply(3:10, function(i) { 
   mean(silhouette(cutree(HC, i), dmatrix=DM)[,"sil_width"]) }),
   xlab="Number of clusters", ylab="Average Silhouette", type="b", pch=20)
   


#################################################################
#Supplementary Figure 1E and F Myelo_box plot_Metabric ##########
#################################################################
  
load ("sampleinfos_total.RData")
sampleinfo <- sampleinfo_Metabric_t # or sampleinfo_Micma_t

Low 	<- !is.na(sampleinfo$Lympho) & !is.na(sampleinfo$Tumourinflammation) & sampleinfo$Tumourinflammation==1 ; lLow 	  <-length(Low[Low==TRUE])
Medium 	<- !is.na(sampleinfo$Lympho) & !is.na(sampleinfo$Tumourinflammation) & sampleinfo$Tumourinflammation==2 ; lMedium <-length(Medium[Medium==TRUE])
High 	<- !is.na(sampleinfo$Lympho) & !is.na(sampleinfo$Tumourinflammation) & sampleinfo$Tumourinflammation==3 ; lHigh   <-length(High[High==TRUE])
Severe 	<- !is.na(sampleinfo$Lympho) & !is.na(sampleinfo$Tumourinflammation) & sampleinfo$Tumourinflammation==4 ; lSevere <-length(Severe[Severe==TRUE])

p <- as.numeric (kruskal.test(sampleinfo$Myelo ~ Tumourinflammation  , data = sampleinfo) [3])
boxplot(sampleinfo$Myelo~  Tumourinflammation , data = sampleinfo, col = c("white", "light gray", "gray", "dark gray") ,  outline=FALSE, xlab = expression(bold("Inflammation pathological assessment")), 
		ylab = expression(bold("Average lymphocyte infiltration (nanodissect Metabric)")), names=c(expression(bold("Absent")), expression(bold("Mild")), expression(bold("Moderate")), expression(bold("Severe"))))
stripchart(sampleinfo$Myelo ~ Tumourinflammation , data = sampleinfo, vertical = TRUE, method = "jitter", pch = 20, col = 'black', add=T)
legend("bottomright",paste("p =" , signif(p,3) ,sep=" "))
mtext(text=c(paste("(n=", lLow, ")",sep=""), paste("(n=", lMedium, ")",sep=""), paste("(n=", lHigh, ")",sep=""), paste("(n=", lSevere, ")",sep="")), side = 1, line = c(2), at = c(1,2,3,4))

   

									########################################
									######## Supplementary Figure 2 ########
									########################################

########################################
#Supplementary Figure 2A Heatmap_TCGA ##
########################################
library (pheatmap)

m <- (###load TCGA expression####)
load ("sampleinfos_total.RData")
genes <- data.frame(read.table("gene_info_common.txt", header=T, sep="\t", stringsAsFactors=F))
sampleinfo <- sampleinfo_TCGA_t

me_imm <- m[rownames (m)%in%genes$gene,]
cor_me_imm <- cor(me_imm)

ER<-sampleinfo$ER
    ER[ER==1]<-"ER-"
    ER[ER==2]<-"ER+"
cluster<-sampleinfo$cluster2
    cluster[cluster==4]<-"cluster_A"
    cluster[cluster==5]<-"cluster_B"
	cluster[cluster==6]<-"cluster_C"

anno_colors = list(ER = c("ER-" = "gray", "ER+" = "black"), PAM50 = c("LumA" = "blue", "LumB" = "light blue", "Her2" = "deep pink", "Basal" = "red", "Normal" = "green"), 
				   cluster= c("cluster_A" = "blue", "cluster_B" = "light blue", "cluster_C"="deep pink"))

colcols<-cbind(ER, cluster)
annotation_col= data.frame (colcols)
rownames(annotation_col) <- colnames(cor_me_imm)

col.pal <- colorRampPalette(c("blue","white","red"))(100) 
map <- pheatmap(cor_me_imm,  color = col.pal,show_rownames = F, show_colnames = F, clustering_method = "ward.D", cluster_rows = TRUE, cluster_cols = TRUE,  
				clustering_distance_rows = "correlation",  clustering_distance_cols = "correlation", annotation_col=annotation_col, annotation_colors = anno_colors)


#################################################################
#Supplementary Figure 2B and 2C Lympho and Myelo box plot_TCGA ##
#################################################################
load ("sampleinfos_total.RData")

sampleinfo <- sampleinfo_TCGA_t
	cl1 <- !is.na(sampleinfo$Lympho) & !is.na(sampleinfo$cluster2) & sampleinfo$cluster==4 ; lcl1 <-length(cl1[cl1==TRUE])
	cl2 <- !is.na(sampleinfo$Lympho) & !is.na(sampleinfo$cluster2) & sampleinfo$cluster==5 ; lcl2 <-length(cl2[cl2==TRUE])
	cl3 <- !is.na(sampleinfo$Lympho) & !is.na(sampleinfo$cluster2) & sampleinfo$cluster==6 ; lcl3 <-length(cl3[cl3==TRUE])

p <- as.numeric (kruskal.test(Lympho ~ cluster2 , data = sampleinfo) [3])
boxplot(Lympho ~ cluster2 , data = sampleinfo, col = c("blue", "light blue", "deep pink") ,  outline=FALSE, xlab = expression(bold("Clusters")), ylab = expression(bold("Average lymphocyte infiltration")),
		names=c(expression(bold("Cluster_A")), expression(bold("Cluster_B")), expression(bold("Cluster_C"))))
stripchart(Lympho ~ cluster2 , data = sampleinfo, vertical = TRUE, method = "jitter", pch = 20, col = 'black', add=T)
legend("bottomright",paste("p =" , signif(p,3) ,sep=" ")) 
mtext(text=c(paste("(n=", lcl1, ")",sep=""), paste("(n=", lcl2, ")",sep=""), paste("(n=", lcl3, ")",sep="")), side = 1, line = c(2), at = c(1,2,3))


									##############################################
									######## Supplementary Figure 3 and 4 ########
									##############################################

#####################################################################
#Supplementary Figure 3 KM Metabric, TCGA , TAI, VDX, UPP, STK ######
#####################################################################
load ("sampleinfos_total.RData")
sampleinfo <-sampleinfo_TCGA_t

library(survival)
time <- sampleinfo$time ; time <- time/365 ; timelim <- 15 ; time[time>timelim] <- timelim
status <- sampleinfo$event==1 ; status[time>=timelim] <- FALSE
surv <- Surv(time, status) 
fit <- survfit(surv ~ cluster2,data=sampleinfo)
test <- survdiff(surv ~ cluster2,data=sampleinfo)
p <- pchisq(test$chisq, length(test$n) - 1, lower.tail=FALSE)
col <- c("blue","light blue", "pink")
mylable <- substitute(italic(p) == MYVALUE, list(MYVALUE = format(p, digits= 3)))
plot(fit, mark.time = T, xlab="Time (years)", ylab="BCS survival", col=col, lwd=6, cex=1.5, main="")
legend(x="bottomright",col=col,legend= c(paste("cluster_A (n=", test$n[1],  ")" , sep=""), paste("cluster_B (n=", test$n[2], ")" , sep=""), paste("cluster_C (n=", test$n[3], ")" , sep="")),bty="n",lwd=2)
legend(x= "topright", legend= mylable,bty="n")

				

									########################################
									######## Supplementary Figure 5#########
									########################################

##############################################
#Supplementary Figure 5A ROC curve cluster ###
##############################################
library(glmnet)
library(pROC)

load ("sampleinfos_total.RData")
load("binomial_lasso_second_output_5.RData")
load(##expression_center##)

aexpr <- cbind(Metabric, TCGA, OSLO2, VDX, TAI, UPP, STK, Neoava, OSLO_R, Micma); aexpr <- (na.omit(aexpr))
cohorts <- c("MAINZ" , "UPP", "VDX", "STAM", "TCGA", "Metabric", "Neoava", "Micma", "OSLO2", "STK", "TAI", "OSLO_R")

for (cohort in cohorts){
	sampleinfo <- get(paste("sampleinfo",cohort, "t", sep="_"))
	m <- get(cohort)
	m <- m[rownames (m)%in% rownames(aexpr),]
	m <- m[,!sampleinfo$round2==5]
	l<-build$lambda.min
	myPredictions = predict(object= build, newx=t(m), s =l) 
	pred <- as.data.frame (myPredictions)
	round1 <- pred$"1"
	fil <- cbind (sampleinfo[!sampleinfo$round2==5,], round1)
	assign(paste(cohort, "round1", sep="_"), fil)
}

afin <- c(Metabric_round1$cluster2[!Metabric_round1$cluster2==5], TCGA_round1$cluster2[!TCGA_round1$cluster2==5], OSLO2_round1$cluster2[!OSLO2_round1$cluster2==5],
		  VDX_round1$cluster2[!VDX_round1$cluster2==5], TAI_round1$cluster2[!TAI_round1$cluster2==5], UPP_round1$cluster2[!UPP_round1$cluster2==5],
		  STK_round1$cluster2[!STK_round1$cluster2==5], Neoava_round1$cluster2[!Neoava_round1$cluster2==5], OSLO_R_round1$cluster2[!OSLO_R_round1$cluster2==5],
		  Micma_round1$cluster2[!Micma_round1$cluster2==5])

afinpred <- c(Metabric_round1$round1[!Metabric_round1$cluster2==5], TCGA_round1$round1[!TCGA_round1$cluster2==5], OSLO2_round1$round1[!OSLO2_round1$cluster2==5],
			  VDX_round1$round1[!VDX_round1$cluster2==5], TAI_round1$round1[!TAI_round1$cluster2==5], UPP_round1$round1[!UPP_round1$cluster2==5],
			  STK_round1$round1[!STK_round1$cluster2==5], Neoava_round1$round1[!Neoava_round1$cluster2==5], OSLO_R_round1$round1[!OSLO_R_round1$cluster2==5],
			  Micma_round1$round1[!Micma_round1$cluster2==5])


roc1 <- roc(afin, afinpred, percent=TRUE, partial.auc=c(100, 90), partial.auc.correct=TRUE, partial.auc.focus="sens",ci=TRUE, boot.n=100, 
			ci.alpha=0.9, stratified=T, plot=TRUE, auc.polygon=TRUE, max.auc.polygon=TRUE, print.auc=TRUE, show.thres=TRUE, smooth=T)


###########################################
#Supplementary Figure 5A heatmap-lasso ####
###########################################
library(glmnet)
library (pheatmap)
load ("sampleinfos_total.RData")

afin 		<- c(sampleinfo_Metabric_t$cluster2, sampleinfo_TCGA_t$cluster2, sampleinfo_OSLO2_t$cluster2, sampleinfo_VDX_t$cluster2, sampleinfo_TAI_t$cluster2, 
				 sampleinfo_UPP_t$cluster2, sampleinfo_STK_t$cluster2, sampleinfo_Neoava_t$cluster2, sampleinfo_OSLO_R_t$cluster2, sampleinfo_Micma_t$cluster2)
afinpred 	<- c(sampleinfo_Metabric_t$round2, sampleinfo_TCGA_t$round2, sampleinfo_OSLO2_t$round2, sampleinfo_VDX_t$round2, sampleinfo_TAI_t$round2, 
				 sampleinfo_UPP_t$round2, sampleinfo_STK_t$round2, sampleinfo_Neoava_t$round2, sampleinfo_OSLO_R_t$round2, sampleinfo_Micma_t$round2)

a<- order(afin)
afin <- as.numeric(afin[a])
afinpred <- as.numeric(afinpred[a])
a<- data.frame(rbind(afin, afinpred))

col.pal <- colorRampPalette(c("blue","light blue","deep pink"))(100) 

map <- pheatmap(a,  color = col.pal, show_rownames = F, show_colnames = F, main = "", clustering_method = "ward.D", cluster_rows = F, cluster_cols = F,  
				clustering_distance_rows = drows1,  clustering_distance_cols = dcols1)


									########################################
									######## Supplementary Figure 6########
									########################################

#################################################################
#Supplementary Figure 6A  and 6B KM Metabric and TCGA PAM50 ##### See example above
#################################################################


									########################################
									######## Supplementary Figure 7########
									########################################

###########################################
#Supplementary Figure 7 ROR - OSLO EMIT0
###########################################
load(###Load OSLO2 ROR scores available through EGA / GEO###)

pick <- sampleinfo$ER==1 & !is.na(sampleinfo$ER)
sampleinfo <- sampleinfo[pick,]
	cl1 <- !is.na(sampleinfo$Lympho) & !is.na(sampleinfo$cluster2) & sampleinfo$cluster==4 ; lcl1 <-length(cl1[cl1==TRUE])
	cl2 <- !is.na(sampleinfo$Lympho) & !is.na(sampleinfo$cluster2) & sampleinfo$cluster==5 ; lcl2 <-length(cl2[cl2==TRUE])
	cl3 <- !is.na(sampleinfo$Lympho) & !is.na(sampleinfo$cluster2) & sampleinfo$cluster==6 ; lcl3 <-length(cl3[cl3==TRUE])
p <- as.numeric (kruskal.test(ROR~cluster2, data = sampleinfo) [3])
boxplot (ROR~cluster2, d=sampleinfo, col = c("light blue", "deep pink") ,  outline=FALSE, xlab = expression(bold("Clusters")), ylab = expression(bold("ROR scores")), 
		 main = "", names=c(expression(bold("Cluster B")), expression(bold("Cluster C"))))
stripchart(ROR~cluster2 , data = sampleinfo, vertical = TRUE, method = "jitter", pch = 20, col = 'black', add=T)
legend("bottomright",paste("p =" , signif(p,3) ,sep=" "))
mtext(text=c(paste("(n=", lcl2, ")",sep=""), paste("(n=", lcl3, ")",sep="")), side = 1, line = c(2), at = c(1,2))

									########################################
									######## Supplementary Figure 8########
									########################################
###See Figure 4E for plotting the boxplot / restrict by ER status	

									########################################
									######## Supplementary Figure 9########
									########################################
###See Figure 5C for plotting the density plots in TCGA									
									
									
									########################################
									######## Supplementary Figure 10########
									########################################

###########################################
#Supplementary Figure 10A Heatmap_pathways median
###########################################
library (pheatmap)

load ("GSVA.RData")
load ("sampleinfos_total.RData")

cohorts <- c("MAINZ" , "UPP", "VDX", "STAM", "TCGA", "Metabric", "Neoava", "OSLO2", "STK", "TAI", "OSLO_R", "UPSA", "PNC", "CAL")


for (cohort in cohorts){
	m <- get(paste("GSVA",cohort, sep="_"))
	sampleinfo <- get(paste("sampleinfo",cohort, "t", sep="_"))
	res <-data.frame(type=0, cl4=0,  cl5=0,   cl6=0,  stringsAsFactors=F)
for (type in colnames (m)){
	dcl4 <- m[!is.na(sampleinfo$round2) & sampleinfo$round2==4, colnames(m) %in% type] ; cl4<- mean (dcl4)
	dcl5 <- m[!is.na(sampleinfo$round2) & sampleinfo$round2==5, colnames(m) %in% type] ; cl5<- mean (dcl5)
	dcl6 <- m[!is.na(sampleinfo$round2) & sampleinfo$round2==6, colnames(m) %in% type] ; cl6<- mean (dcl6)
	res <-rbind(res,list(type=type, cl4=cl4,  cl5=cl5,   cl6=cl6))
}
res <- res[-1,]
	vect <- c("type", paste ("A", cohort, "(n=", length(dcl4), ")", sep="_"), paste ("B", cohort, "(n=", length(dcl5), ")", sep="_"), paste ("C", cohort, "(n=", length(dcl6), ")",sep="_"))
colnames (res) <- vect; rownames (res) <- res$type; res <- res[,-1]
assign(paste("sign", cohort, "median", sep="_"), res)
}

mer_tot <- cbind(sign_MAINZ_median, sign_UPP_median, sign_VDX_median , sign_STAM_median , sign_TCGA_median , sign_Metabric_median , sign_Neoava_median , 
				 sign_OSLO2_median , sign_STK_median , sign_TAI_median, sign_OSLO_R_median, sign_UPSA_median, sign_PNC_median, sign_CAL_median)
mer_tot <- mer_tot[,order(colnames (mer_tot))]

info <- c(rep(4, 14), rep(5,14), rep(6, 14))
cluster<-info
    cluster[cluster==4]<-"cluster_A"
    cluster[cluster==5]<-"cluster_B"
    cluster[cluster==6]<-"cluster_C"
	
anno_colors = list(cluster= c("cluster_A" = "blue", "cluster_B" = "light blue", "cluster_C"="deep pink"))
colcols<-cbind(cluster)
annotation_col= data.frame (colcols)
rownames(annotation_col) <- colnames(mer_tot)

m_matrix <- mer_tot[,29:42]
breaksList = seq(-1, 1, by = 0.01)
col.pal <- colorRampPalette(c("blue","white","red"))(length(breaksList))

map <- pheatmap(m_matrix,  color = col.pal,show_rownames = T, show_colnames = T, main = "", clustering_method = "ward.D", cluster_rows = T, cluster_cols = T,  
			    clustering_distance_rows = "correlation",  clustering_distance_cols = "correlation", annotation_col=annotation_col, annotation_colors = anno_colors, border_color = NA, , breaks = breaksList)

m_matrix <- mer_tot[,15:28]
map <- pheatmap(m_matrix,  color = col.pal,show_rownames = T, show_colnames = T, main = "", clustering_method = "ward.D", cluster_rows = T, cluster_cols = T,  
		        clustering_distance_rows = "correlation",  clustering_distance_cols = "correlation", annotation_col=annotation_col, annotation_colors = anno_colors, border_color = NA, , breaks = breaksList)

m_matrix <- mer_tot[,1:14]
map <- pheatmap(m_matrix,  color = col.pal,show_rownames = T, show_colnames = T, main = "", clustering_method = "ward.D", cluster_rows = T, cluster_cols = T,  
		        clustering_distance_rows = "correlation",  clustering_distance_cols = "correlation", annotation_col=annotation_col, annotation_colors = anno_colors, border_color = NA, , breaks = breaksList)


######################################################### 
#### Figure 10B Heatmap GSVA-Single samples Metabric#### 
######################################################### 

library (pheatmap)

load ("GSVA.RData")
load ("sampleinfos_total.RData")

cohorts <- c("MAINZ" , "UPP", "VDX", "STAM", "TCGA", "Metabric", "Neoava", "OSLO2", "STK", "TAI", "OSLO_R", "UPSA", "PNC", "CAL")
m <- t(GSVA_Metabric)
sampleinfo2 <- sampleinfo_Metabric_t


cluster<-sampleinfo2$round2
    cluster[cluster==4]<-"cluster_A"
    cluster[cluster==5]<-"cluster_B"
    cluster[cluster==6]<-"cluster_C"

anno_colors = list(cluster= c("cluster_A" = "blue", "cluster_B" = "light blue", "cluster_C"="deep pink"))
colcols<-cbind(cluster)
annotation_col= data.frame (colcols)
rownames(annotation_col) <- colnames(m)

m_matrix <- m[, sampleinfo2$round2==6]
breaksList = seq(-1, 1, by = 0.1)
col.pal <- colorRampPalette(c("blue","white","red"))(length(breaksList))
map <- pheatmap(m_matrix,  color = col.pal,show_rownames = T, show_colnames = F, main = "", clustering_method = "ward.D2", cluster_rows = TRUE, cluster_cols = T,  
				clustering_distance_rows = "correlation",  clustering_distance_cols = "correlation", annotation_col=annotation_col, annotation_colors = anno_colors, breaks = breaksList)

m_matrix <- m[, sampleinfo2$round2==5]
map <- pheatmap(m_matrix,  color = col.pal,show_rownames = T, show_colnames = F, main = "", clustering_method = "ward.D2", cluster_rows = TRUE, cluster_cols = T,  
				clustering_distance_rows = "correlation",  clustering_distance_cols = "correlation", annotation_col=annotation_col, annotation_colors = anno_colors, breaks = breaksList)


m_matrix <- m[, sampleinfo2$round2==4]
map <- pheatmap(m_matrix,  color = col.pal,show_rownames = T, show_colnames = F, main = "", clustering_method = "ward.D2", cluster_rows = TRUE, cluster_cols = T,  
				clustering_distance_rows = "correlation",  clustering_distance_cols = "correlation", annotation_col=annotation_col, annotation_colors = anno_colors, breaks = breaksList)

									########################################
									######## Supplementary Figure 11########
									########################################
###See Figure 7 for plotting Kaplan Meier with clusters A and C and subclusters B1 and B2	


									########################################
									######## Supplementary Figure 12########
									########################################

###########################################
#Supplementary Figure 12 Cibersort cell type in TCGA
###########################################
library(ggplot2)
library(ggridges)

load ("Cibersort_centered.RData")
load ("sampleinfos_total.RData")

m <- TCGA_C
sampleinfo <- sampleinfo_TCGA_t

cellty <- m[, colnames (m)=="T cells CD4 memory activated"]
	cl1 <-  sampleinfo==4 ; lcl1 <-length(cl1[cl1==TRUE])
	cl2 <- sampleinfo==5 ; lcl2 <-length(cl2[cl2==TRUE])
	cl3 <- sampleinfo==6; lcl3 <-length(cl3[cl3==TRUE])
da <- as.data.frame(cbind (cellty, sampleinfo))
as.numeric (kruskal.test(as.numeric(da$cellty)~factor(da$round2)) [3])

plot <- ggplot(da, aes(x = cellty, y = factor(sampleinfo$round2), fill= factor(sampleinfo$round2), color = factor(sampleinfo$round2), size =0.5)) +
	scale_color_manual(values=c("blue", "light blue", "deep pink"))+
	scale_fill_manual(values=c("white", "white", "white"))+
	stat_density_ridges(quantile_lines = TRUE, quantiles = 2)+
	theme_ridges() + 
	xlab("") +
	ylab("T cells CD4 memory activated")
print (plot)
