# Supplementary material for: An independent poor-prognosis subtype of breast cancer defined by a distinct tumor immune microenvironment
Source: Nat Commun. 2019 Dec 3;10:5499. doi: 10.1038/s41467-019-13329-5 (PMC6890706; doi:10.1038/s41467-019-13329-5)
Supplement: Supplementary file 10 — Source Data [file 41467_2019_13329_MOESM10_ESM.zip › 192154_4_data_set_4162958_pzq66b.txt]

#### To reproduce the figures you will find the commands below.
#### With the codes can be downloaded  R.Data files which contain some but not all the data needed to plot the figures
#### As full expression datasets are subjected to different accession policies we are not providing them with the paper. These can be downloaded following the indication given in Supp Table 1
#### We are however providing useful outputs of the analysis of such expression datasets such as GSVA and CIBERSORT outputs as well as calculated ER status, PAM50 sub-typing ROR scores and  Nanodissect-Lympho_scores.


												########################################
												############### FIGURE 1 ###############
												########################################

########################################################################
####Figure 1A- Correlation heatmap with the MicMa _nanostring###########
########################################################################
library (pheatmap)

## load data: normalized  matrix of gene expression with genes in rows and samples in columns as in Supp Table 10
m<- #XX#

samplerowinfo <- data.frame(read.table("gene_info.txt", header=T, sep="\t", stringsAsFactors=F)) 		#text files listing the genes on the Nanostring array
pick2 <- samplerowinfo$class=="Endogenous"
genes <- samplerowinfo[pick2,]

load ("sampleinfos_total.RData")
sampleinfo <- sampleinfo_Micma_nano_t

common_row 	<- intersect (genes$gene, rownames (m))
common_col 	<- intersect (sampleinfo$Sample_ID, colnames (m))
me_imm 		<- m[rownames (m)%in%common_row,order(colnames(m))]
sampleinfo 	<- sampleinfo[sampleinfo$Sample_ID%in%common_col,]
sampleinfo 	<- sampleinfo[order(sampleinfo$Sample_ID),]

all(colnames(me_imm)==sampleinfo$Sample_ID)
dim (me_imm)
dim (sampleinfo)
cor_me_imm <- cor(me_imm) 			# computes correlation matrix

ER<-sampleinfo$ER
    ER[ER==1]<-"ER-"
    ER[ER==2]<-"ER+"
PAM50<-sampleinfo$PAM50
    PAM50[PAM50==1]<-"LumA"
    PAM50[PAM50==2]<-"LumB"
    PAM50[PAM50==3]<-"Her+"
    PAM50[PAM50==4]<-"Basal-like"
    PAM50[PAM50==5]<-"Normal-like" 

anno_colors = list(ER = c("ER-" = "gray", "ER+" = "black"), PAM50 = c("LumA" = "blue", "LumB" = "light blue", "Her+" = "deep pink", "Basal-like" = "red", "Normal-like" = "green"), 
cluster= c("cluster_A" = "blue", "cluster_B" = "light blue", "cluster_C"="deep pink"))

colcols	<-cbind(ER, PAM50)
annotation_col= data.frame (colcols)
rownames(annotation_col) <- colnames(cor_me_imm)

col.pal 	<- colorRampPalette(c("blue","white","red"))(100) 

#Plots the heatmap of the correlation matrix and identifies three clusters
map <- 	pheatmap(cor_me_imm,  color = col.pal,show_rownames = F, show_colnames = F, main = "", clustering_method = "ward.D", cluster_rows = TRUE, cluster_cols = TRUE,  
		clustering_distance_rows = "correlation",  clustering_distance_cols = "correlation", annotation_col=annotation_col, annotation_colors = anno_colors, cutree_cols=3)

	

########################################################################
##Figure 1B_boxplots nanodissec vs cluster_ MicMa_agilent###############
########################################################################

#load sampleinfo data containing cluster info and Nanodissect scores
#Nanodissect scores are the mean expression of the genes given in Supplementary table 9
load ("sampleinfos_total.RData")
sampleinfo <- sampleinfo_Micma_t
	cl1 	<- 	!is.na(sampleinfo$Lympho) & !is.na(sampleinfo$cluster2) & sampleinfo$cluster2==4 ; lcl1 <-length(cl1[cl1==TRUE])
	cl2 	<- 	!is.na(sampleinfo$Lympho) & !is.na(sampleinfo$cluster2) & sampleinfo$cluster2==5 ; lcl2 <-length(cl2[cl2==TRUE])
	cl3 	<- 	!is.na(sampleinfo$Lympho) & !is.na(sampleinfo$cluster2) & sampleinfo$cluster2==6 ; lcl3 <-length(cl3[cl3==TRUE])
	
p 	<- as.numeric (kruskal.test(Lympho ~ cluster2 , data = sampleinfo) [3])
boxplot	(Lympho ~ cluster2 , data = sampleinfo, col = c("blue", "light blue", "deep pink") ,  outline=FALSE, xlab = expression(bold("Clusters")), 
		ylab = expression(bold("Average lymphocyte infiltration")), main = "Average Lymphocyte infiltration (Micma)", names=c(expression(bold("Cluster_A")), 
		expression(bold("Cluster_B")), expression(bold("Cluster_C"))))
stripchart(Lympho ~ cluster2 , data = sampleinfo, vertical = TRUE, method = "jitter", pch = 20, col = 'black', add=T)
legend("bottomright",paste("p =" , signif(p,3) ,sep=" ")) 
mtext(text=c(paste("(n=", lcl1, ")",sep=""), paste("(n=", lcl2, ")",sep=""), paste("(n=", lcl3, ")",sep="")), side = 1, line = c(2), at = c(1,2,3))


############################################################################   
### Figure 1C_boxplots nanodissect_ scores vs pathological inspection ######
############################################################################ 

#load sampleinfo data containing cluster info and Nanodissect scores
#Nanodissect scores are the mean expression of the genes given in Supplementary table

load ("sampleinfos_total.RData")
sampleinfo <- sampleinfo_Micma_t
	Low 	<- !is.na(sampleinfo$Lympho) & !is.na(sampleinfo$Tumourinflammation) & sampleinfo$Tumourinflammation==1; lLow <-length(Low[Low==TRUE])
	Medium 	<- !is.na(sampleinfo$Lympho) & !is.na(sampleinfo$Tumourinflammation) & sampleinfo$Tumourinflammation==2; lMedium <-length(Medium[Medium==TRUE])
	High 	<- !is.na(sampleinfo$Lympho) & !is.na(sampleinfo$Tumourinflammation) & sampleinfo$Tumourinflammation==3; lHigh <-length(High[High==TRUE])
	Severe 	<- !is.na(sampleinfo$Lympho) &  !is.na(sampleinfo$Tumourinflammation) & sampleinfo$Tumourinflammation==4; lSevere <-length(Severe[Severe==TRUE])

p <- as.numeric (kruskal.test(sampleinfo$Lympho ~ Tumourinflammation  , data = sampleinfo) [3])
boxplot	(sampleinfo$Lympho~  Tumourinflammation , data = sampleinfo, col = c("white", "light gray", "gray", "dark gray") ,  outline=FALSE, xlab = expression(bold("Inflammation pathological assessment")), 
		ylab = expression(bold("Average lymphocyte infiltration (nanodissect)")), names=c(expression(bold("Absent")), expression(bold("Mild")), expression(bold("Moderate")), expression(bold("Severe"))))
stripchart(sampleinfo$Lympho ~ Tumourinflammation , data = sampleinfo, vertical = TRUE, method = "jitter", pch = 20, col = 'black', add=T)
legend("bottomright",paste("p =" , signif(p,3) ,sep=" "))
mtext(text=c(paste("(n=", lLow, ")",sep=""), paste("(n=", lMedium, ")",sep=""), paste("(n=", lHigh, ")",sep=""), paste("(n=", lSevere, ")",sep="")), side = 1, line = c(2), at = c(1,2,3,4))


################################################
##Figure 1D_Correlation heatmap Metabric #######
################################################
library (pheatmap)

## load data: normalized  matrix of gene expression with genes in row and samples in columns from Metabric available through EGA
m<- #XX#
#load sampleinfo data from Metabric available through EGA 
sampleinfo <- #XX#

genes <- data.frame(read.table("gene_info_common.txt", header=T, sep="\t", stringsAsFactors=F))
me_imm <- m[rownames (m)%in%genes$gene,]
cor_me_imm <- cor(me_imm)			#compute the correlation matrix

ER<-sampleinfo$ER
    ER[ER==1]	<-"ER-"
    ER[ER==2]	<-"ER+"
cluster<-sampleinfo$cluster
    cluster[cluster==4]		<-"cluster_A"
    cluster[cluster==5]		<-"cluster_B"
	cluster[cluster==6]		<-"cluster_C"
PAM50<-sampleinfo$Pam50Subtype
    PAM50[PAM50=="LumA"]	<-"LumA"
    PAM50[PAM50=="LumB"]	<-"LumB"
    PAM50[PAM50=="Her2"]	<-"Her2"
    PAM50[PAM50=="Basal"]	<-"Basal"
    PAM50[PAM50=="Normal"]	<-"Normal" 
	PAM50[PAM50=="Normal"]	<-"NC"
	
anno_colors = 	list(ER = c("ER-" = "gray", "ER+" = "black"), PAM50 = c("LumA" = "blue", "LumB" = "light blue", "Her2" = "deep pink", "Basal" = "red", "Normal" = "green", "NC" = "white"),
				cluster2= c("cluster_A" = "blue", "cluster_B" = "light blue", "cluster_C"="deep pink"))

colcols<-cbind(ER, PAM50)
annotation_col= data.frame (colcols)
rownames(annotation_col) <- colnames(cor_me_imm)

col.pal <- colorRampPalette(c("blue","white","red"))(100) 

#Plots the heatmap of the correlation matrix and identifies three clusters
map <- pheatmap(cor_me_imm,  color = col.pal,show_rownames = F, show_colnames = F, main = "", clustering_method = "ward.D", cluster_rows = TRUE, cluster_cols = TRUE,  
	   clustering_distance_rows = "correlation",  clustering_distance_cols = "correlation", annotation_col=annotation_col, annotation_colors = anno_colors, cutree_cols=3)


###########################################################
##Figure 1E_boxplots nanodissec vs cluster_ Metabric ######
###########################################################

#load sampleinfo data containing cluster info and Nanodissect scores
#Nanodissect scores are the mean expression of the genes given in Supplementary table

load ("sampleinfos_total.RData")
sampleinfo <- sampleinfo_Metabric_t
cl1 <- !is.na(sampleinfo$Lympho) & !is.na(sampleinfo$cluster2) & sampleinfo$cluster==4; lcl1 <-length(cl1[cl1==TRUE])
cl2 <- !is.na(sampleinfo$Lympho) & !is.na(sampleinfo$cluster2) & sampleinfo$cluster==5; lcl2 <-length(cl2[cl2==TRUE])
cl3 <- !is.na(sampleinfo$Lympho) & !is.na(sampleinfo$cluster2) & sampleinfo$cluster==6; lcl3 <-length(cl3[cl3==TRUE])

p <- as.numeric (kruskal.test(Lympho ~ cluster2 , data = sampleinfo) [3])
boxplot	(Lympho ~ cluster2 , data = sampleinfo, col = c("blue", "light blue", "deep pink") ,  outline=FALSE, xlab = expression(bold("Clusters")), ylab = expression(bold("Average lymphocyte infiltration")), 
		main = "Average Lymphocyte infiltration (Metabric)", names=c(expression(bold("Cluster_A")), expression(bold("Cluster_B")), expression(bold("Cluster_C"))))
stripchart(Lympho ~ cluster2 , data = sampleinfo, vertical = TRUE, method = "jitter", pch = 20, col = 'black', add=T)
legend("bottomright",paste("p =" , signif(p,3) ,sep=" ")) 
mtext(text=c(paste("(n=", lcl1, ")",sep=""), paste("(n=", lcl2, ")",sep=""), paste("(n=", lcl3, ")",sep="")), side = 1, line = c(2), at = c(1,2,3))

##############################################################
##Figure 1F_boxplots nanodissect_metabric_validation #########
##############################################################

#load sampleinfo data containing cluster info and Nanodissect scores
#Pathological assessment for immune infiltration in the Metabric are available through EGA
	
sampleinfo <- #XX#

Low 	<- !is.na(sampleinfo$Lympho) & !is.na(sampleinfo$infiltrate) & sampleinfo$infiltrate=="absent"; lLow <-length(Low[Low==TRUE])
Medium 	<- !is.na(sampleinfo$Lympho) & !is.na(sampleinfo$infiltrate) & sampleinfo$infiltrate=="mild"; lMedium <-length(Medium[Medium==TRUE])
High 	<- !is.na(sampleinfo$Lympho) & !is.na(sampleinfo$infiltrate) & sampleinfo$infiltrate=="moderate"; lHigh <-length(High[High==TRUE])
Severe 	<- !is.na(sampleinfo$Lympho) &  !is.na(sampleinfo$infiltrate) & sampleinfo$infiltrate=="severe"; lSevere <-length(Severe[Severe==TRUE])

p <- as.numeric (kruskal.test(Lympho ~ factor(infiltrate) , data = sampleinfo) [3])
boxplot	(sampleinfo$Lympho~  infiltrate , data = sampleinfo, col = c("white", "light gray", "gray", "dark gray") ,  outline=FALSE, xlab = expression(bold("Inflammation pathological assessment")), 
		ylab = expression(bold("Average lymphocyte infiltration (nanodissect)")), names=c(expression(bold("Absent")), expression(bold("Mild")), expression(bold("Moderate")), expression(bold("Severe"))))
stripchart(sampleinfo$Lympho ~ infiltrate , data = sampleinfo, vertical = TRUE, method = "jitter", pch = 20, col = 'black', add=T)
legend("bottomright",paste("p =" , signif(p,3) ,sep=" "))
mtext(text=c(paste("(n=", lLow, ")",sep=""), paste("(n=", lMedium, ")",sep=""), paste("(n=", lHigh, ")",sep=""), paste("(n=", lSevere, ")",sep="")), side = 1, line = c(2), at = c(1,2,3,4))


												########################################
												############### FIGURE 2 ###############
												########################################
###############################
## Figure 2A KM_Metabric_all ## One example of Kaplan Meier is given for the entire Figure file
###############################

##Load clinical info of the Metabric cohort : available through EGA
load ("sampleinfos_total.RData")
sampleinfo <- sampleinfo_TCGA_t
sampleinfo$cluster2 <- gsub ("6", "4", sampleinfo$cluster2)			### to plot Cluster B vs Cluster A&C
library(survival)
time <- sampleinfo$time
time <- time/365 ; timelim <- 15 ; time[time>timelim] <- timelim
status <- sampleinfo$event==1 ; status[time>=timelim] <- FALSE
surv <- Surv(time, status) 											### SurvObject
fit <- survfit(surv ~ cluster2,data=sampleinfo)
test <- survdiff(surv ~ cluster2,data=sampleinfo)
p <- pchisq(test$chisq, length(test$n) - 1, lower.tail=FALSE)
col <- c("purple", "light blue")
mylable <- substitute(italic(p) == MYVALUE, list(MYVALUE = format(p, digits= 3)))
main <- "all_cases" 
plot(fit, mark.time = T, xlab="Time (years)", ylab="BCS survival", col=col, lwd=6, main=main, cex=1.5)
legend(x="bottomright",col=col,legend= c(paste("Cluster_A_&_C (n=", test$n[1],  ")" , sep=""), paste("Cluster_B (n=", test$n[2], ")" , sep="")),bty="n",lwd=2)
legend(x= "topright", legend= mylable,bty="n")


												########################################
												############### FIGURE 3 ###############
												########################################
												
######################################################
##Figure 3A ROC curve from predict index to cluster ##
######################################################
library(glmnet)
library(pROC)

load("binomial_lasso_first_output_5.RData")  		### load the object allowing cluster prediction 
load(#XXX#)											### load the expression data scaled and centered retrieve from the difference sources as described in Supp Table 1 
load ("sampleinfos_total.RData")					### load the sampleinfo containing clusters info  

aexpr <- cbind(Metabric, TCGA, OSLO2, VDX, TAI, UPP, STK, Neoava, OSLO_R, Micma)  ### these cohorts have been clustered and will be compared to prediction
aexpr <- (na.omit(aexpr))

cohorts <- c("UPP", "VDX", "TCGA", "Metabric", "Neoava", "Micma", "OSLO2", "STK", "TAI", "OSLO_R")
for (cohort in cohorts){
	l<-build$lambda.min
	m <- get(cohort); m <- m[rownames (m)%in% rownames(aexpr),]
	sampleinfo <- get(paste("sampleinfo", cohort, "t" , sep="_"))
	myPredictions = predict(object= build, newx=t(m), s =l) 
	pred <- as.data.frame (myPredictions)
	round1 <- pred$"1"
	sampleinfo <- cbind (sampleinfo, round1)
	assign(paste(cohort, "round1", sep="_"), round1)
	sampleinfo$cluster2 <- gsub ("6", "4", sampleinfo$cluster2)
}

afin 	<- c(sampleinfo_Metabric_t$cluster2, sampleinfo_TCGA_t$cluster2, sampleinfo_OSLO2_t$cluster2, sampleinfo_VDX_t$cluster2, sampleinfo_TAI_t$cluster2, 
			sampleinfo_UPP_t$cluster2, sampleinfo_STK_t$cluster2, sampleinfo_Neoava_t$cluster2, sampleinfo_OSLO_R_t$cluster2, sampleinfo_Micma_t$cluster2)
afinpred <- c(Metabric_round1, TCGA_round1, OSLO2_round1, VDX_round1, TAI_round1, UPP_round1, STK_round1, Neoava_round1, OSLO_R_round1, Micma_round1)
afin <- gsub ("6", "4", afin)

roc1 <- roc(afin, afinpred, percent=TRUE, partial.auc=c(100, 0), partial.auc.correct=TRUE, partial.auc.focus="sens",ci=TRUE, boot.n=100, 
			ci.alpha=0.9, stratified=T, plot=TRUE, auc.polygon=TRUE, max.auc.polygon=TRUE, print.auc=TRUE, show.thres=TRUE, smooth=T)

#######################################################
## Figure 3B: map of the prediction vs clusters #######
#######################################################
library (pheatmap)

load ("sampleinfos_total.RData")					### load the sampleinfo containing clusters info  

afin 		<- c(sampleinfo_Metabric_t$cluster2, sampleinfo_TCGA_t$cluster2, sampleinfo_OSLO2_t$cluster2, sampleinfo_VDX_t$cluster2, sampleinfo_TAI_t$cluster2, 
				sampleinfo_UPP_t$cluster2, sampleinfo_STK_t$cluster2, sampleinfo_Neoava_t$cluster2, sampleinfo_OSLO_R_t$cluster2, sampleinfo_Micma_t$cluster2)
		
afinpred 	<- c(sampleinfo_Metabric_t$round2, sampleinfo_TCGA_t$round2, sampleinfo_OSLO2_t$round2, sampleinfo_VDX_t$round2, sampleinfo_TAI_t$round2, 
				sampleinfo_UPP_t$round2, sampleinfo_STK_t$round2, sampleinfo_Neoava_t$round2, sampleinfo_OSLO_R_t$round2, sampleinfo_Micma_t$round2)

afin 		<- as.numeric(gsub ("6", "4", afin))
afinpred 	<- as.numeric(gsub ("6", "4", afinpred))

a<- order(afin); afin <- afin[a]; afinpred <- afinpred[a]
m_matrix <- data.frame(rbind(afin, afinpred))


col.pal <- colorRampPalette(c("purple","white","light blue"))(100) 
map <- pheatmap(m_matrix,  color = col.pal, show_rownames = F, show_colnames = F, main = "", clustering_method = "ward.D", cluster_rows = F, 
				cluster_cols = F, clustering_distance_rows = drows1,  clustering_distance_cols = dcols1)

######################################################
#Figure 3C-E : See example for Kaplan-Meier above ####
######################################################
#### Plotting is performed using the predicted Clusters: 'round2' instead of 'cluster2' see example above of the KM
							
									
												
												
												########################################
												############### FIGURE 4 ###############
												########################################											
												
################################################
#Figure 4A bar_plot _ ER status _ excel sheet ##
################################################
load ("sampleinfos_total.RData") 

cohorts <- c("CAL","MAINZ","Metabric", "Micma", "Neoava", "OSLO_R", "OSLO2", "PNC", "STAM", "STK", "TAI", "TCGA", "UPP", "UPSA", "VDX") 

for (cohort in cohorts){
	sampleinfo <- get(paste("sampleinfo",cohort, "t", sep="_"))
	ptable = prop.table (table(sampleinfo$ER, sampleinfo$round2),1)
	assign(paste("p", cohort, sep="_"), ptable)
}
tot <- rbind(p_CAL, p_MAINZ, p_Metabric, p_Micma, p_Neoava, p_OSLO2, p_OSLO_R, p_PNC, p_STAM, p_STK, p_TAI, p_TCGA, p_UPP, p_UPSA, p_VDX)
#### plot the barplot with preferred method

#######################
#Figure 4B_KM_PNC _ PAM50 _ excel sheet					
########################'											
load ("sampleinfos_total.RData") 

cohorts <- c("CAL","MAINZ","Metabric", "Micma", "Neoava", "OSLO_R", "OSLO2", "PNC", "STAM", "STK", "TAI", "TCGA", "UPP", "UPSA", "VDX") 

for (cohort in cohorts){
	sampleinfo <- get(paste("sampleinfo",cohort, "t", sep="_"))
	ptable = prop.table (table(sampleinfo$PAM50, sampleinfo$round2),1)
	assign(paste("p", cohort, sep="_"), ptable)
}

tot <- rbind(p_CAL, p_MAINZ, p_Metabric, p_Micma, p_Neoava, p_OSLO2, p_OSLO_R, p_PNC, p_STAM, p_STK, p_TAI, p_TCGA, p_UPP, p_UPSA, p_VDX)
#### plot the barplot with preferred method
					
########################										
#Figure_4C and D_ROR_OSLO_R ##
########################
load ("sampleinfos_total.RData") 
sampleinfo <- sampleinfo_Metabric_t		#### load clinical info of OSLO_R available though EGA to plot ROR scores

cl1 <- !is.na(sampleinfo$Lympho) & !is.na(sampleinfo$round2) & sampleinfo$cluster==4; lcl1 <-length(cl1[cl1==TRUE])
cl2 <- !is.na(sampleinfo$Lympho) & !is.na(sampleinfo$round2) & sampleinfo$cluster==5; lcl2 <-length(cl2[cl2==TRUE])
cl3 <- !is.na(sampleinfo$Lympho) & !is.na(sampleinfo$round2) & sampleinfo$cluster==6; lcl3 <-length(cl3[cl3==TRUE])

p <- as.numeric (kruskal.test(sampleinfo$ROR~ factor (sampleinfo$round2)) [3])
boxplot (ROR~round2, d=sampleinfo, col = c("blue", "light blue", "deep pink") ,  outline=FALSE, xlab = expression(bold("Clusters")), ylab = expression(bold("ROR scores")), 
		main = "", names=c(expression(bold("Cluster A")), expression(bold("Cluster B")), expression(bold("Cluster C"))))
stripchart(ROR~round2 , data = sampleinfo, vertical = TRUE, method = "jitter", pch = 20, col = 'black', add=T)
legend("bottomright",paste("p =" , signif(p,3) ,sep=" "))
mtext(text=c(paste("(n=", lcl1, ")",sep=""), paste("(n=", lcl2, ")",sep=""), paste("(n=", lcl3, ")",sep="")), side = 1, line = c(2), at = c(1,2,3))


########################################
#Figure_4E_ Box plots pCR cohorts######
########################################

### Gene expression from cohort treated with neoadjuvant were scored for immune cluster
### Load the output of the scoring which can be performed through the webservice
### Load the output of the response 

load(#XXX#)
cohorts <- c("MDACC" , "MDACC_IGR", "MDACC_TFAC", "MDACC_MAQC", "Osaka", "USO", "VAN", "Neoava")		#cohorts with Neoadjuvant treatment cf. Supp. Tables for access

for (cohort in cohorts){
	sampleinfo <- get(paste("sampleinfo",cohort, sep="_"))
	assign(paste(cohort, "b", sep="_"),  prop.table (table (sampleinfo$round2, sampleinfo$pCR),2)*100)
}
tot_b 	<- rbind(MDACC_b, MDACC_IGR_b, MDACC_TFAC_b, MDACC_MAQC_b, Osaka_b, USO_b, VAN_b, Neoava_b)
cluster <- rownames (tot_b)
tot_b 	<- as.matrix(data.frame(cbind (tot_b, cluster)))

p <- as.numeric (kruskal.test(as.numeric(tot_b[,1])~factor(tot_b[,3])) [3])
boxplot(as.numeric(tot_b[,2])~factor(tot_b[,3]), border = c("blue", "light blue", "deep pink") ,  outline=FALSE, xlab = expression(bold("Residual disease")), 
		ylab = expression(bold("percentage of patient with residual disaese)")), names=c(expression(bold("Cluster A")), expression(bold("Cluster B")), expression(bold("Cluster C"))))
stripchart(as.numeric(tot_b[,2])~factor(tot_b[,3]) , data = sampleinfo, vertical = TRUE, method = "jitter", pch = 20, col = c("blue", "light blue", "deep pink"), add=T)
legend("bottomright",paste("p =" , signif(p,3) ,sep=" "))

			
												########################################
												################FIGURE 5################
												########################################
												
###################################################	
#### Figure 5A_ Heatmap of all the scores output###
###################################################
library (amap)
library (pheatmap)

##Load the Cibersort outputs for all cohorts (format 'cohort'_C)
##Load sampleinfos
load ("sampleinfos_total.RData")
load ("Cibersort_centered.RData")

cohorts <- c("MAINZ_C" , "UPP_C", "VDX_C", "STAM_C", "TCGA_C", "Metabric_C", "Neoava_C", "Micma_C", "OSLO2_C", "STK_C", "TAI_C", "OSLO_R_C", "UPSA_C", "CAL_C", "PNC_C")

for (cohort in cohorts){
	m <- get((cohort)); m <- m[,1:22]
	sampleinfo <- get(paste("sampleinfo", substr(cohort,1,nchar(cohort)-2), "t", sep="_"))
	res_a <-data.frame(type=0, med4=0, med5=0, med6=0 , stringsAsFactors=F)

for (type in colnames (m)){
	cl4 <- m[!is.na(sampleinfo$round2) & sampleinfo$round2==4, colnames(m) %in% type]; med4 <- median (cl4)
	cl5 <- m[!is.na(sampleinfo$round2) & sampleinfo$round2==5, colnames(m) %in% type]; med5 <- median (cl5)
	cl6 <- m[!is.na(sampleinfo$round2) & sampleinfo$round2==6, colnames(m) %in% type];med6 <- median (cl6)
	res_a <-rbind(res_a,list(type=type, med4=med4, med5=med5, med6=med6))
}
	res_a <- res_a[-1,]
	colnames (res_a) <- c("type", paste ("A_", cohort, " (n=", length (cl4)[1], ")", sep=""), paste ("B_", cohort, " (n=", length (cl5)[1], ")", sep=""),  paste ("C_", cohort, " (n=", length (cl6)[1], ")", sep=""))
	assign(paste("median", cohort, "all", sep="_"), res_a)
}

mat_all <- cbind (median_MAINZ_C_all[,2:4], median_UPP_C_all[,2:4], median_VDX_C_all[,2:4], median_STAM_C_all[,2:4], median_TCGA_C_all[,2:4], median_Metabric_C_all[,2:4], median_Neoava_C_all[,2:4], 
median_Micma_C_all[,2:4], median_OSLO2_C_all[,2:4], median_STK_C_all[,2:4], median_TAI_C_all[,2:4], median_OSLO_R_C_all[,2:4], median_UPSA_C_all[,2:4], median_CAL_C_all[,2:4], median_PNC_C_all[,2:4])
rownames (mat_all) <- median_MAINZ_C_all[,1]
mat_all <- mat_all[, order(colnames (mat_all))]

info <- c(rep(4, 15), rep(5,15), rep(6, 15))
cluster<-info
    cluster[cluster==4]<-"cluster_A"
    cluster[cluster==5]<-"cluster_B"
    cluster[cluster==6]<-"cluster_C"
anno_colors = list(cluster= c("cluster_A" = "blue", "cluster_B" = "light blue", "cluster_C"="deep pink"))
colcols<-cbind(cluster)
annotation_col= data.frame (colcols)
rownames(annotation_col) <- colnames(mat_all)

### plots the unsupervised clustering of the median value of each cell type
m_matrix <- mat_all
col.pal <- colorRampPalette(c("white", "red"))(50) 
map <- pheatmap(m_matrix,  color = col.pal,show_rownames = T, show_colnames = T, main = "", cluster_rows = hcluster(m_matrix, method = "abscorrelation", link = "ward"), 
cluster_cols =  hcluster(t(m_matrix), method = "manhattan", link = "single"), annotation_col=annotation_col, annotation_colors = anno_colors)

###################################################	
#### Figure 5B_ glm Cibersort #####################
###################################################
		
library (forestplot)

##Load the Cibersort outputs for all cohorts (format 'cohort'_C)
##Load sampleinfos

load ("sampleinfos_total.RData")
load ("Cibersort_centered.RData")

sampleinfo <- c(sampleinfo_MAINZ_t$round2 , sampleinfo_UPP_t$round2, sampleinfo_VDX_t$round2, sampleinfo_STAM_t$round2, sampleinfo_TCGA_t$round2, sampleinfo_Metabric_t$round2, 
				sampleinfo_STK_t$round2, sampleinfo_TAI_t$round2, sampleinfo_UPSA_t$round2, sampleinfo_PNC_t$round2, sampleinfo_CAL_t$round2, sampleinfo_OSLO2_t$round2, 
				sampleinfo_OSLO_R_t$round2, sampleinfo_Micma_t$round2, sampleinfo_Neoava_t$round2)

sampleinfo <- gsub ("4", "6", sampleinfo)

cohorts <- rbind(MAINZ_C , UPP_C, VDX_C, STAM_C, TCGA_C, Metabric_C, STK_C, TAI_C, UPSA_C, PNC_C, CAL_C, OSLO2_C, OSLO_R_C, Micma_C, Neoava_C)

fit <- glm(factor(sampleinfo) ~   as.numeric(cohorts[,1])+ as.numeric(cohorts[,2]) + as.numeric(cohorts[,3])+ as.numeric(cohorts[,4])+ as.numeric(cohorts[,5])+ as.numeric(cohorts[,6])+ as.numeric(cohorts[,7])
								+ as.numeric(cohorts[,8])+ as.numeric(cohorts[,9])+ as.numeric(cohorts[,10])+ as.numeric(cohorts[,11])+ as.numeric(cohorts[,12])+ as.numeric(cohorts[,13])+ as.numeric(cohorts[,14])
								+ as.numeric(cohorts[,15]) + as.numeric(cohorts[,16])+ as.numeric(cohorts[,17])+ as.numeric(cohorts[,18])+ as.numeric(cohorts[,19])+ as.numeric(cohorts[,20])+ as.numeric(cohorts[,21])
								+ as.numeric(cohorts[,22]), family=binomial)

res.1 <- as.data.frame(cbind (coef(fit), confint(fit)[,1], confint(fit)[,2] , summary(fit)$coefficients[,4])) ; res.1 <- res.1[-1,]
row_names <- c (colnames (Metabric_C)[1:22])[order(res.1$V1)]
res.2 <- res.1[order(res.1$V1),]; rownames (res.2) <- row_names
forestplot(row_names, res.2$V1, res.2$V2, res.2$V3, zero = 0, cex = 2, lineheight = "auto")


######################################################
#### Figure 5C Density plot of selected cell types####
######################################################
## For: Macrophages M2, Macrophages M1, Mast cells resting,  T cells CD8, T cells CD4 memory resting, T cells CD4 memory activated, T cells follicular helper

library(ggplot2)
library(ggridges)

load ("Cibersort_centered.RData")
load ("sampleinfos_total.RData")

m <- Metabric_C
sampleinfo <- sampleinfo_Metabric_t
cellty 	<- m[, colnames (m)=="T cells CD4 memory activated"]
cl1 	<-  sampleinfo==4 ; lcl1 <-length(cl1[cl1==TRUE])
cl2 	<- sampleinfo==5 ; lcl2 <-length(cl2[cl2==TRUE])
cl3 	<- sampleinfo==6; lcl3 <-length(cl3[cl3==TRUE])
da <- as.data.frame(cbind (cellty, sampleinfo))

as.numeric (kruskal.test(as.numeric(da$cellty)~factor(da$round2)) [3]) 		# p-value

plot <- ggplot(da, aes(x = cellty, y = factor(sampleinfo$round2), fill= factor(sampleinfo$round2), color = factor(sampleinfo$round2), size =0.5)) +
		scale_color_manual(values=c("blue", "light blue", "deep pink"))+
		scale_fill_manual(values=c("white", "white", "white"))+
		stat_density_ridges(quantile_lines = TRUE, quantiles = 2)+
		theme_ridges() + 
		xlab("") +
		ylab("T cells CD4 memory activated") 
print (plot)


												########################################
												################FIGURE 6################
												########################################		

#####################################################
#### Figure 6A_Updated bar plots for MGSEA analysis##
#####################################################
### Result from : http://software.broadinstitute.org/gsea/msigdb


#####################################################
####Figure 6B_ Heatmap selected GSVA outputs ########
#####################################################
library (pheatmap)

load ("GSVA.RData")
load ("sampleinfos_total.RData")

cohorts <- c("MAINZ" , "UPP", "VDX", "STAM", "TCGA", "Metabric", "Neoava", "OSLO2", "STK", "TAI", "OSLO_R", "UPSA", "PNC", "CAL")

for (cohort in cohorts){
	m <- get(paste("GSVA",cohort, sep="_"))
	sampleinfo <- get(paste("sampleinfo",cohort, "t", sep="_"))
	res <-data.frame(type=0, cl4=0,  cl5=0,   cl6=0,  stringsAsFactors=F)
for (type in colnames (m)){
	dcl4 <- m[!is.na(sampleinfo$round2) & sampleinfo$round2==4, colnames(m) %in% type]; cl4<- mean (dcl4)
	dcl5 <- m[!is.na(sampleinfo$round2) & sampleinfo$round2==5, colnames(m) %in% type]; cl5<- mean (dcl5)
	dcl6 <- m[!is.na(sampleinfo$round2) & sampleinfo$round2==6, colnames(m) %in% type]; cl6<- mean (dcl6)
	res <-rbind(res,list(type=type, cl4=cl4,  cl5=cl5,   cl6=cl6))
}
	res <- res[-1,]
	colnames (res) <- c("type", paste ("A", cohort, "(n=", length(dcl4), ")", sep="_"), paste ("B", cohort, "(n=", length(dcl5), ")", sep="_"), paste ("C", cohort, "(n=", length(dcl6), ")",sep="_"))
	rownames (res) <- res$type; res <- res[,-1]
	assign(paste("sign", cohort, "median", sep="_"), res)
}

mer_tot <- cbind(sign_MAINZ_median, sign_UPP_median, sign_VDX_median , sign_STAM_median , sign_TCGA_median , sign_Metabric_median , sign_Neoava_median , 
sign_OSLO2_median , sign_STK_median , sign_TAI_median, sign_OSLO_R_median, sign_UPSA_median, sign_PNC_median, sign_CAL_median)
mer_tot <- mer_tot[,order(colnames (mer_tot))]

info <- c(rep(4, 14), rep(5,14), rep(6, 14))
cluster<-info
    cluster[cluster==4]<-"cluster_A"
    cluster[cluster==5]<-"cluster_B"
    cluster[cluster==6]<-"cluster_C"
anno_colors = list(cluster= c("cluster_A" = "blue", "cluster_B" = "light blue", "cluster_C"="deep pink"))
colcols<-cbind(cluster)
annotation_col= data.frame (colcols)
rownames(annotation_col) <- colnames(mer_tot)

col.pal <- colorRampPalette(c("blue", "white", "red"))(50) 
map <- pheatmap(mer_tot,  color = col.pal,show_rownames = T, show_colnames = T, main = "", clustering_method = "ward.D2", cluster_rows = T, cluster_cols = T,  
clustering_distance_rows = "maximum",  clustering_distance_cols = "maximum", annotation_col=annotation_col, annotation_colors = anno_colors, border_color = NA)


#####################################################
####Figure 6C_ Corrplot GSVA - Cibersort 	########
#####################################################
library (corrplot)

load ("Cibersort_centered.RData")
tot <- rbind (MAINZ_C, UPP_C, VDX_C, STAM_C, TCGA_C, Metabric_C, OSLO2_C, OSLO_R_C , STK_C, TAI_C, Micma_C, Neoava_C, UPSA_C, CAL_C, PNC_C); tot <- tot[,1:22]

load ("GSVA.RData")
gsva <- rbind (GSVA_MAINZ, GSVA_UPP, GSVA_VDX, GSVA_STAM, GSVA_TCGA, GSVA_Metabric, GSVA_OSLO2, GSVA_OSLO_R , GSVA_STK, GSVA_TAI, GSVA_Micma, GSVA_Neoava, GSVA_UPSA, GSVA_CAL, GSVA_PNC)

cor.mat <- cor (tot, gsva, use="na.or.complete", method="spearman")

a			<-cor.mat/(sqrt((1-(cor.mat*cor.mat))/(dim(tot)[1]-2)))
p.mat 		<- 2*pt(-abs(a), dim(tot)[1]-2)
fdr_vector	<- p.adjust(as.vector(p.mat), method = "fdr", n = as.numeric(nrow(p.mat)) * as.numeric(ncol(p.mat)))
fdr.p.mat 	<- matrix(fdr_vector, nrow = as.numeric(nrow(p.mat)),ncol = ncol(p.mat))

col.pal 	<- colorRampPalette(c("blue","white","red"))
cor.mat1	<- t(cor.mat[col, row])
p.mat1 		<- t(p.mat[col, row])
fdr.p.mat1 	<- t(fdr.p.mat[col, row])

#plotting#
corrplot(cor.mat1, method = "circle",p.mat=fdr.p.mat1, insig="blank", sig.level=0.05, col=col.pal(100), cl.lim = c(-0.7 , 0.7), is.corr = FALSE, tl.col="black", cl.length=8)

#####################################################
####Figure 6D - Forest plot GSVA vs clusters ########
#####################################################
library (forestplot)

load ("sampleinfos_total.RData")
load ("GSVA.RData")		


sampleinfo <- c(sampleinfo_MAINZ_t$round2 , sampleinfo_UPP_t$round2, sampleinfo_VDX_t$round2, sampleinfo_STAM_t$round2, sampleinfo_TCGA_t$round2, sampleinfo_Metabric_t$round2, 
				sampleinfo_STK_t$round2, sampleinfo_TAI_t$round2, sampleinfo_UPSA_t$round2, sampleinfo_PNC_t$round2, sampleinfo_CAL_t$round2, sampleinfo_OSLO2_t$round2, 
				sampleinfo_OSLO_R_t$round2, sampleinfo_Micma_t$round2, sampleinfo_Neoava_t$round2)

cohorts <- rbind(GSVA_MAINZ , GSVA_UPP, GSVA_VDX, GSVA_STAM, GSVA_TCGA, GSVA_Metabric, GSVA_STK, GSVA_TAI, 
				 GSVA_UPSA, GSVA_PNC, GSVA_CAL, GSVA_OSLO2, GSVA_OSLO_R, GSVA_Micma, GSVA_Neoava)

res <-data.frame(type=0, coef=0,  down=0,   up=0,  p_val=0,  stringsAsFactors=F)
for (type in colnames (cohorts)){
	fit <- glm(factor(sampleinfo) ~ cohorts [,colnames(cohorts)%in%type], family=binomial)
	coef <-as.numeric(coef(fit)[2])
	down <-as.numeric(confint(fit)[,1])[2]
	up <-as.numeric(confint(fit)[,2])[2]
	p_val <-as.numeric(summary(fit)$coefficients[,4])[2]
	res <-rbind(res,list(type=type, coef=coef,  down=down,   up=up,  p_val=p_val))
}
res.1 <- res[-1,]
rownames (res.1) <- res.1[,1]; res.1 <- res.1[,-1]
res.2 <- res.1[order(res.1$coef),]
forestplot(rownames(res.2), res.2$coef, res.2$down, res.2$up, zero = 1, cex = 2, lineheight = "auto")


												########################################
												################FIGURE 7################
												########################################		

#####################################################
#### splitting Cluster B in B1 and B2 ###############
#####################################################
library (pheatmap)

load ("GSVA.RData")
load ("sampleinfos_total.RData")

cohorts <- c("MAINZ" , "UPP", "VDX", "STAM", "TCGA", "Metabric", "Neoava", "OSLO2", "STK", "TAI", "Micma", "OSLO_R", "UPSA", "PNC", "CAL")

for (cohort in cohorts){
m <- get(paste("GSVA",cohort, sep="_"))
sampleinfo <- get(paste("sampleinfo",cohort, "t", sep="_"))
m <- m[sampleinfo$round2==5, colnames (m)%in%sign]
assign(paste("GSVA", cohort, "5", sep="_"), m)
sampleinfo <- sampleinfo[sampleinfo$round2==5,]
assign(paste("sampleinfo", cohort, "5", sep="_"), sampleinfo)
}

tot <- rbind (GSVA_MAINZ_5, GSVA_UPP_5, GSVA_VDX_5, GSVA_STAM_5, GSVA_TCGA_5, GSVA_Metabric_5, GSVA_OSLO2_5, 
			  GSVA_OSLO_R_5 , GSVA_STK_5, GSVA_TAI_5, GSVA_Micma_5, GSVA_Neoava_5, GSVA_UPSA_5, GSVA_CAL_5, GSVA_PNC_5)

PAM50 <- c(sampleinfo_MAINZ_5$PAM50, sampleinfo_UPP_5$PAM50, sampleinfo_VDX_5$PAM50, sampleinfo_STAM_5$PAM50, sampleinfo_TCGA_5$PAM50, sampleinfo_Metabric_5$PAM50, sampleinfo_OSLO2_5$PAM50, sampleinfo_OSLO_R_5$PAM50,
		   sampleinfo_STK_5$PAM50, sampleinfo_TAI_5$PAM50, sampleinfo_Micma_5$PAM50, sampleinfo_Neoava_5$PAM50, as.character(sampleinfo_UPSA_5$PAM50), as.character(sampleinfo_CAL_5$PAM50), as.character(sampleinfo_PNC_5$PAM50))

ER <- c(sampleinfo_MAINZ_5$ER, sampleinfo_UPP_5$ER, sampleinfo_VDX_5$ER, sampleinfo_STAM_5$ER, sampleinfo_TCGA_5$ER, sampleinfo_Metabric_5$ER, sampleinfo_OSLO2_5$ER, sampleinfo_OSLO_R_5$ER,
		sampleinfo_STK_5$ER, sampleinfo_TAI_5$ER, sampleinfo_Micma_5$ER, sampleinfo_Neoava_5$ER, sampleinfo_UPSA_5$ER, sampleinfo_CAL_5$ER, sampleinfo_PNC_5$ER)

ER <-ER
    ER[ER==1]<-"ERneg"
    ER[ER==2]<-"ERpos"	
PAM50<-PAM50
    PAM50[PAM50=="LumA"]<-"LumA"
    PAM50[PAM50=="LumB"]<-"LumB"
	PAM50[PAM50=="Her2"]<-"Her2"
    PAM50[PAM50=="Basal"]<-"Basal"
	PAM50[PAM50=="Normal"]<-"Normal" 

    
anno_colors = list(ER= c("ERneg" = "red", "ERpos" = "blue"), PAM50= c("LumA" = "blue", "LumB" = "light blue", "Her2" = "pink", "Basal"="red", "Normal"="green"))
colcols<-cbind(ER, PAM50)
annotation_col= data.frame (colcols)
rownames(annotation_col) <- rownames(tot)


col.pal <- colorRampPalette(c("blue","white","red"))(100) 

map <- pheatmap(t(tot),  color = col.pal,show_rownames = T, show_colnames = F, main = "", clustering_method = "ward.D", cluster_rows = T, cluster_cols = T,  
				clustering_distance_rows = "correlation",  clustering_distance_cols = "correlation", annotation_col=annotation_col, annotation_colors = anno_colors, cutree_cols=2)
